# Supplementary material for: CXCL9, CXCL10, and CCL19 synergistically recruit T lymphocytes to skin in lichen planus
Source: JCI Insight. 2024 Oct 22;9(20):e179899. doi: 10.1172/jci.insight.179899 (PMC11533982; doi:10.1172/jci.insight.179899)
Supplement: Supplemental table 3 [file jciinsight-9-179899-s007.xlsx]

## Sheet: README
Table S3. Cluster marker genes for all annotated clusters from scRNA and spatial RNA seq analysis
Marker genes all cell types, related to Fig1B: Cluster marker genes for all annotated clusters from scRNA analysis
Column description:
	Gene	Gene name
	p_val	p value
	auc	auc score from seurat presto module
	avg_log2FC	average log 2 fold gene expression
	pct.1	percent expression in querry population
	pct.2	percent expression in non-querry population
	p_val_adj	adjusted p value
	cluster identity	Cluster identity
Marker genesLymphoid sub clusters, related to Fig 1C: Cluster marker genes for all annotated clusters from immune subclusters
Column description:
	Gene	Gene name
	p_val	p value
	auc	auc score from seurat presto module
	avg_log2FC	average log 2 fold gene expression
	pct.1	percent expression in querry population
	pct.2	percent expression in non-querry population
	p_val_adj	adjusted p value
	cluster identity	Cluster identity
Marker genes of keratinocyte subcluster, related to Fig 2A
Column description:
	Gene	Gene name
	p_val	p value
	auc	auc score from seurat presto module
	avg_log2FC	average log 2 fold gene expression
	pct.1	percent expression in querry population
	pct.2	percent expression in non-querry population
	p_val_adj	adjusted p value
	cluster identity	Cluster identity
Marker genes of fibroblast subcluster, related to Fig 2C
Column description:
	Gene	Gene name
	p_val	p value
	auc	auc score from seurat presto module
	avg_log2FC	average log 2 fold gene expression
	pct.1	percent expression in querry population
	pct.2	percent expression in non-querry population
	p_val_adj	adjusted p value
	cluster identity	Cluster identity

## Sheet: All cell types
Gene	p_val	auc	avg_log2FC	pct.1	pct.2	p_val_adj	cluster identity
DCN	0	0.98096	12.3136	0.925	0.061	0	Fibroblast
C1S	0	0.960743	10.8257	0.918	0.109	0	Fibroblast
COL1A2	0	0.957468	8.46916	0.907	0.11	0	Fibroblast
C1R	0	0.95424	11.5603	0.909	0.127	0	Fibroblast
CTSK	0	0.954059	23.9515	0.877	0.085	0	Fibroblast
CCDC80	0	0.952783	8.90335	0.855	0.086	0	Fibroblast
COL6A2	0	0.952697	10.8717	0.92	0.139	0	Fibroblast
COL1A1	0	0.949622	8.35062	0.838	0.088	0	Fibroblast
DPT	0	0.949265	19.058	0.882	0.078	0	Fibroblast
MMP2	0	0.94866	24.2171	0.858	0.079	0	Fibroblast
COL3A1	0	0.936837	8.29124	0.836	0.11	0	Fibroblast
COL6A1	0	0.934487	5.15833	0.871	0.135	0	Fibroblast
SERPINF1	0	0.932666	8.95868	0.897	0.151	0	Fibroblast
PCOLCE	0	0.932384	7.2257	0.877	0.138	0	Fibroblast
FBLN1	0	0.93228	21.5899	0.817	0.065	0	Fibroblast
CD63	0	0.927143	0.730109	0.924	0.285	0	Fibroblast
C3	0	0.924343	14.6512	0.804	0.061	0	Fibroblast
FBLN2	0	0.923958	17.4344	0.854	0.114	0	Fibroblast
LRP1	0	0.922119	6.48523	0.855	0.095	0	Fibroblast
COL6A3	0	0.92094	12.2039	0.822	0.113	0	Fibroblast
MXRA8	0	0.916842	4.69183	0.848	0.096	0	Fibroblast
THY1	0	0.91099	13.0856	0.869	0.154	0	Fibroblast
TMEM176B	0	0.908783	3.47122	0.839	0.131	0	Fibroblast
S100A6	0	0.908659	16.6998	0.919	0.315	0	Fibroblast
SFRP2	0	0.907329	17.6979	0.764	0.059	0	Fibroblast
MFAP4	0	0.904758	15.2319	0.809	0.081	0	Fibroblast
AEBP1	0	0.901173	7.95721	0.832	0.146	0	Fibroblast
CFD	0	0.899806	9.24989	0.767	0.065	0	Fibroblast
SERPING1	0	0.896343	3.10618	0.881	0.213	0	Fibroblast
LUM	0	0.895167	9.27301	0.735	0.076	0	Fibroblast
FBN1	0	0.894546	22.1058	0.786	0.115	0	Fibroblast
SRPX	0	0.894405	14.0326	0.804	0.082	0	Fibroblast
ISLR	0	0.892342	14.8124	0.794	0.084	0	Fibroblast
PTGDS	0	0.891787	5.94465	0.753	0.085	0	Fibroblast
TWIST2	0	0.890508	13.302	0.759	0.067	0	Fibroblast
FSTL1	0	0.889908	25.067	0.825	0.186	0	Fibroblast
OLFML3	0	0.889771	24.7729	0.787	0.071	0	Fibroblast
ECM1	0	0.888018	9.53487	0.782	0.097	0	Fibroblast
WISP2	0	0.886992	13.182	0.737	0.061	0	Fibroblast
CXCL14	0	0.886713	6.43463	0.806	0.131	0	Fibroblast
CFH	0	0.884411	4.54002	0.841	0.179	0	Fibroblast
PLAC9	0	0.883762	8.28162	0.828	0.186	0	Fibroblast
PDGFRA	0	0.882009	14.2571	0.784	0.059	0	Fibroblast
SOD3	0	0.881048	1.29392	0.839	0.18	0	Fibroblast
IGFBP4	0	0.879968	20.2313	0.874	0.295	0	Fibroblast
CXCL12	0	0.877885	4.25034	0.788	0.163	0	Fibroblast
MRC2	0	0.87778	6.83097	0.781	0.089	0	Fibroblast
TIMP1	0	0.872831	1.99693	0.863	0.241	0	Fibroblast
VCAN	0	0.872644	4.98281	0.805	0.131	0	Fibroblast
S100A13	0	0.872554	2.58877	0.855	0.235	0	Fibroblast
TIMP2	0	0.872455	8.6617	0.836	0.222	0	Fibroblast
HTRA1	0	0.869477	4.66567	0.827	0.213	0	Fibroblast
PLEKHH2	0	0.868229	13.2341	0.772	0.1	0	Fibroblast
HTRA3	0	0.866713	5.68166	0.771	0.062	0	Fibroblast
OSR2	0	0.864638	9.08104	0.765	0.064	0	Fibroblast
CYBRD1	0	0.864172	9.26701	0.773	0.119	0	Fibroblast
SCPEP1	0	0.863494	2.63309	0.785	0.155	0	Fibroblast
ANK2	0	0.862402	2.22587	0.774	0.108	0	Fibroblast
CD81	0	0.862388	2.80728	0.895	0.369	0	Fibroblast
PDGFRB	0	0.85682	2.78005	0.843	0.183	0	Fibroblast
IGFBP5	0	0.856432	4.59884	0.804	0.177	0	Fibroblast
ABCA8	0	0.854012	15.2363	0.765	0.085	0	Fibroblast
FGFR1	0	0.851902	3.64137	0.771	0.138	0	Fibroblast
NNMT	0	0.851417	7.2807	0.801	0.224	0	Fibroblast
BICC1	0	0.851323	5.46725	0.745	0.072	0	Fibroblast
EFEMP2	0	0.851186	4.42949	0.763	0.138	0	Fibroblast
SELENOM	0	0.8505	2.0283	0.833	0.267	0	Fibroblast
LGALS1	0	0.850374	0.949334	0.851	0.296	0	Fibroblast
CD248	0	0.845116	16.0124	0.725	0.088	0	Fibroblast
EFEMP1	0	0.844798	0.532499	0.737	0.103	0	Fibroblast
EMILIN1	0	0.840841	5.5197	0.73	0.104	0	Fibroblast
SFRP1	0	0.839435	4.38459	0.765	0.157	0	Fibroblast
MEG3	0	0.838597	11.1059	0.741	0.097	0	Fibroblast
CES1	0	0.83833	22.7884	0.717	0.064	0	Fibroblast
DCLK1	0	0.838246	5.01442	0.752	0.111	0	Fibroblast
GAS1	0	0.837812	20.3997	0.709	0.073	0	Fibroblast
PRRX1	0	0.837437	0.534267	0.828	0.192	0	Fibroblast
F10	0	0.836217	7.92312	0.741	0.119	0	Fibroblast
COL14A1	0	0.835676	9.05993	0.736	0.13	0	Fibroblast
MXRA5	0	0.83538	10.1552	0.735	0.082	0	Fibroblast
DIO2	0	0.834605	18.3923	0.661	0.068	0	Fibroblast
LTBP1	0	0.834017	3.31583	0.728	0.122	0	Fibroblast
CLEC11A	0	0.832885	3.57742	0.737	0.132	0	Fibroblast
THBS2	0	0.832294	16.8547	0.679	0.084	0	Fibroblast
MMP23B	0	0.829566	6.61798	0.699	0.063	0	Fibroblast
APOE	0	0.828393	2.24577	0.765	0.235	0	Fibroblast
COL5A2	0	0.828367	2.70142	0.741	0.158	0	Fibroblast
RCN3	0	0.827892	3.32561	0.678	0.08	0	Fibroblast
GSN	0	0.827569	19.4444	0.778	0.321	0	Fibroblast
AOX1	0	0.827464	9.75232	0.694	0.061	0	Fibroblast
APOD	0	0.826351	4.87923	0.708	0.13	0	Fibroblast
SVEP1	0	0.825931	24.4314	0.663	0.036	0	Fibroblast
COL5A1	0	0.825061	12.401	0.685	0.092	0	Fibroblast
ANGPTL2	0	0.823104	3.5103	0.73	0.141	0	Fibroblast
CP	0	0.821374	7.27019	0.665	0.067	0	Fibroblast
FGF7	0	0.819929	5.81273	0.727	0.112	0	Fibroblast
COL4A4	0	0.818186	20.5099	0.64	0.057	0	Fibroblast
FAP	0	0.816992	7.56184	0.684	0.059	0	Fibroblast
ANGPTL1	0	0.815465	18.9124	0.659	0.054	0	Fibroblast
FMOD	0	0.815207	6.37146	0.677	0.121	0	Fibroblast
VASN	0	0.814584	11.3733	0.715	0.133	0	Fibroblast
LPAR1	0	0.814558	1.19437	0.701	0.082	0	Fibroblast
SLIT3	0	0.811722	15.656	0.731	0.148	0	Fibroblast
ABCA6	0	0.811263	5.575	0.684	0.067	0	Fibroblast
CTHRC1	0	0.810731	21.2333	0.665	0.134	0	Fibroblast
PTGFR	0	0.809043	8.15797	0.698	0.066	0	Fibroblast
GFRA1	0	0.808997	2.33579	0.712	0.123	0	Fibroblast
SCARA5	0	0.808719	22.2992	0.673	0.069	0	Fibroblast
MASP1	0	0.808685	16.7089	0.671	0.065	0	Fibroblast
SPON2	0	0.808475	13.2334	0.661	0.09	0	Fibroblast
CYP7B1	0	0.808104	5.35863	0.687	0.118	0	Fibroblast
ABI3BP	0	0.807721	9.18145	0.688	0.114	0	Fibroblast
STEAP1	0	0.807414	9.97061	0.663	0.054	0	Fibroblast
FRMD6	0	0.804996	4.2452	0.711	0.145	0	Fibroblast
PRRX2	0	0.804889	6.37627	0.692	0.134	0	Fibroblast
ANPEP	0	0.804623	0.637635	0.686	0.113	0	Fibroblast
PPIC	0	0.804493	3.54015	0.751	0.227	0	Fibroblast
VGLL3	0	0.803383	8.0237	0.669	0.073	0	Fibroblast
ADH1B	0	0.803338	16.8909	0.67	0.065	0	Fibroblast
S100A10	0	0.802117	0.615377	0.793	0.312	0	Fibroblast
SDC2	0	0.800184	4.82	0.723	0.16	0	Fibroblast
TNXB	0	0.799592	23.951	0.639	0.092	0	Fibroblast
RARRES2	0	0.796448	9.07522	0.671	0.141	0	Fibroblast
CLMP	0	0.793802	4.4896	0.681	0.082	0	Fibroblast
MEDAG	0	0.793518	9.40627	0.658	0.09	0	Fibroblast
NFIX	0	0.79338	7.3481	0.741	0.204	0	Fibroblast
COL6A6	0	0.79292	15.5121	0.617	0.077	0	Fibroblast
DNM1	0	0.790707	4.52628	0.675	0.073	0	Fibroblast
PODN	0	0.790173	6.39373	0.644	0.074	0	Fibroblast
FAM180B	0	0.78962	11.816	0.643	0.065	0	Fibroblast
PLAGL1	0	0.789547	6.99481	0.682	0.109	0	Fibroblast
FAM20A	0	0.789203	7.56784	0.65	0.095	0	Fibroblast
OGN	0	0.788816	20.7042	0.663	0.068	0	Fibroblast
PTN	0	0.788313	1.97999	0.681	0.146	0	Fibroblast
SOD2	0	0.787448	4.32652	0.717	0.261	0	Fibroblast
PLXDC1	0	0.78732	2.03558	0.672	0.135	0	Fibroblast
HMCN1	0	0.787147	6.73799	0.663	0.091	0	Fibroblast
IGFBP6	0	0.786895	6.99301	0.652	0.131	0	Fibroblast
SSPN	0	0.786826	3.09126	0.722	0.173	0	Fibroblast
NBL1	0	0.785118	7.67251	0.696	0.209	0	Fibroblast
IGSF10	0	0.784917	24.42	0.621	0.039	0	Fibroblast
ITGBL1	0	0.784795	14.077	0.673	0.085	0	Fibroblast
LRRN4CL	0	0.784784	11.0128	0.633	0.069	0	Fibroblast
SNED1	0	0.784078	8.42437	0.656	0.1	0	Fibroblast
LAMA2	0	0.783382	7.78961	0.658	0.076	0	Fibroblast
MFAP5	0	0.78196	17.6829	0.592	0.063	0	Fibroblast
METTL7A	0	0.78163	6.42578	0.674	0.151	0	Fibroblast
RUNX1T1	0	0.779947	3.74034	0.714	0.191	0	Fibroblast
CDH11	0	0.778925	3.97567	0.666	0.109	0	Fibroblast
ZBTB20	0	0.778107	2.58379	0.756	0.32	0	Fibroblast
LOXL1	0	0.777403	6.26418	0.663	0.128	0	Fibroblast
ITGB5	0	0.776921	3.98728	0.673	0.149	0	Fibroblast
CNTN1	0	0.776729	6.19278	0.647	0.075	0	Fibroblast
COL16A1	0	0.776212	11.3196	0.679	0.145	0	Fibroblast
MFAP2	0	0.77532	5.71005	0.644	0.092	0	Fibroblast
PLPP3	0	0.774982	3.61297	0.724	0.214	0	Fibroblast
CPXM1	0	0.774819	11.9903	0.665	0.089	0	Fibroblast
ANTXR1	0	0.7747	5.02575	0.659	0.135	0	Fibroblast
PI16	0	0.774368	20.3192	0.616	0.064	0	Fibroblast
CCBE1	0	0.772191	11.2792	0.638	0.057	0	Fibroblast
GREM1	0	0.772052	13.8639	0.625	0.057	0	Fibroblast
SLIT2	0	0.771624	14.3499	0.663	0.092	0	Fibroblast
PAM	0	0.771591	3.07799	0.664	0.164	0	Fibroblast
LOX	0	0.77126	2.84843	0.616	0.092	0	Fibroblast
ANXA5	0	0.771039	0.314111	0.752	0.315	0	Fibroblast
CHRDL1	0	0.770344	10.6687	0.635	0.098	0	Fibroblast
IL11RA	0	0.769431	8.28046	0.657	0.108	0	Fibroblast
TMEM119	0	0.768838	6.43522	0.639	0.09	0	Fibroblast
CRABP1	0	0.766258	22.2992	0.546	0.066	0	Fibroblast
STEAP2	0	0.765878	6.97714	0.607	0.06	0	Fibroblast
RBMS3	0	0.765104	1.27259	0.685	0.182	0	Fibroblast
GXYLT2	0	0.764706	3.8123	0.664	0.098	0	Fibroblast
LSAMP	0	0.764254	3.66282	0.61	0.065	0	Fibroblast
DKK2	0	0.763444	11.3986	0.647	0.065	0	Fibroblast
ADAM33	0	0.763109	7.09772	0.631	0.09	0	Fibroblast
STMN2	0	0.76297	14.8124	0.638	0.064	0	Fibroblast
CD99	0	0.762069	3.50573	0.724	0.329	0	Fibroblast
VIT	0	0.761954	9.94631	0.633	0.05	0	Fibroblast
RBP5	0	0.759455	1.95271	0.565	0.125	0	Fibroblast
LAMB2	0	0.75869	0.924828	0.686	0.235	0	Fibroblast
CALU	0	0.758135	1.42348	0.715	0.27	0	Fibroblast
CYGB	0	0.75779	2.04425	0.642	0.183	0	Fibroblast
RECK	0	0.757618	8.10316	0.61	0.103	0	Fibroblast
RND3	0	0.757589	6.99428	0.685	0.217	0	Fibroblast
KDELR3	0	0.757574	7.57803	0.646	0.122	0	Fibroblast
PKDCC	0	0.756628	6.91436	0.653	0.099	0	Fibroblast
EGFR	0	0.755111	6.763	0.692	0.197	0	Fibroblast
CEP126	0	0.754071	3.32137	0.639	0.12	0	Fibroblast
RGS3	0	0.753301	0.489249	0.657	0.195	0	Fibroblast
AKR1C1	0	0.750184	6.98575	0.631	0.14	0	Fibroblast
VEGFB	0	0.750061	7.08304	0.655	0.203	0	Fibroblast
ACKR3	0	0.749936	3.84994	0.606	0.151	0	Fibroblast
ADAMTS2	0	0.749174	5.58231	0.586	0.091	0	Fibroblast
AXL	0	0.74906	1.93511	0.63	0.151	0	Fibroblast
TNC	0	0.747451	10.4992	0.563	0.162	0	Fibroblast
SPON1	0	0.745206	9.23901	0.596	0.074	0	Fibroblast
ADM	0	0.744966	5.6557	0.606	0.162	0	Fibroblast
SERPINE2	0	0.744508	1.07208	0.65	0.144	0	Fibroblast
MEGF6	0	0.744004	6.10781	0.593	0.114	0	Fibroblast
PGRMC1	0	0.743233	1.78354	0.671	0.236	0	Fibroblast
LTBP4	0	0.741628	8.45707	0.67	0.206	0	Fibroblast
SHOX2	0	0.741295	2.5061	0.647	0.14	0	Fibroblast
EPHX1	0	0.741239	0.64602	0.692	0.259	0	Fibroblast
ANGPTL5	0	0.739216	12.9623	0.599	0.052	0	Fibroblast
PDGFRL	0	0.739092	23.664	0.582	0.065	0	Fibroblast
NT5E	0	0.737539	3.72361	0.612	0.137	0	Fibroblast
RSPO3	0	0.736839	6.09624	0.585	0.105	0	Fibroblast
HSPB6	0	0.736128	3.84458	0.624	0.133	0	Fibroblast
OSR1	0	0.735291	5.77444	0.596	0.055	0	Fibroblast
MT1E	0	0.735118	1.0708	0.677	0.257	0	Fibroblast
CCL19	0	0.734673	3.70624	0.453	0.153	0	Fibroblast
FMO1	0	0.733505	21.0586	0.563	0.084	0	Fibroblast
NFIA	0	0.732753	4.13627	0.71	0.323	0	Fibroblast
BHLHE22	0	0.73213	5.76538	0.619	0.095	0	Fibroblast
ABCA9	0	0.732061	15.6829	0.592	0.062	0	Fibroblast
OMD	0	0.731834	11.1752	0.58	0.048	0	Fibroblast
PID1	0	0.731783	4.73596	0.606	0.09	0	Fibroblast
SH3D19	0	0.730463	1.15822	0.623	0.17	0	Fibroblast
PTGIS	0	0.729398	17.3043	0.565	0.08	0	Fibroblast
CPED1	0	0.729391	3.92447	0.606	0.119	0	Fibroblast
VSTM4	0	0.729159	6.2571	0.636	0.155	0	Fibroblast
FIBIN	0	0.72903	2.5625	0.627	0.085	0	Fibroblast
VIM	0	0.72877	5.84046	0.849	0.489	0	Fibroblast
CREB3L1	0	0.728376	1.53228	0.581	0.077	0	Fibroblast
ZCCHC24	0	0.72758	3.58189	0.645	0.201	0	Fibroblast
TNFAIP2	0	0.727535	14.5748	0.639	0.219	0	Fibroblast
CXCL1	0	0.727231	4.86606	0.551	0.108	0	Fibroblast
GSTM5	0	0.726164	6.99874	0.609	0.099	0	Fibroblast
NOVA1	0	0.724135	8.18796	0.615	0.148	0	Fibroblast
TNFAIP6	0	0.72391	16.2687	0.581	0.134	0	Fibroblast
IL1R1	0	0.718991	0.960673	0.627	0.226	0	Fibroblast
GALNT16	0	0.718145	4.68667	0.593	0.111	0	Fibroblast
CD302	0	0.717307	2.66919	0.603	0.174	0	Fibroblast
EPB41L2	0	0.717268	1.17682	0.666	0.246	0	Fibroblast
COLEC12	0	0.717237	0.533493	0.605	0.11	0	Fibroblast
MMP14	0	0.715738	4.55762	0.593	0.143	0	Fibroblast
REV3L	0	0.714813	5.28184	0.619	0.225	0	Fibroblast
ACKR4	0	0.714447	12.2076	0.531	0.051	0	Fibroblast
CYR61	0	0.714366	14.1442	0.65	0.25	0	Fibroblast
ABCA10	0	0.714271	16.3506	0.6	0.084	0	Fibroblast
LTBP2	0	0.712674	3.35487	0.622	0.178	0	Fibroblast
MT1M	0	0.711457	4.51232	0.626	0.187	0	Fibroblast
PRKG1	0	0.709056	0.708933	0.586	0.152	0	Fibroblast
PSD3	0	0.708734	2.3175	0.579	0.143	0	Fibroblast
PLA2G2A	0	0.708476	5.85232	0.511	0.067	0	Fibroblast
RGS22	0	0.707473	11.2309	0.569	0.05	0	Fibroblast
MME	0	0.70737	6.61469	0.596	0.136	0	Fibroblast
IGFBP3	0	0.707252	1.00804	0.558	0.174	0	Fibroblast
RRBP1	0	0.706821	0.875642	0.669	0.323	0	Fibroblast
C1QTNF3	0	0.704886	20.0022	0.499	0.077	0	Fibroblast
CERCAM	0	0.703466	4.33327	0.571	0.125	0	Fibroblast
DPYSL3	0	0.70296	1.01629	0.602	0.194	0	Fibroblast
EMID1	0	0.70281	5.54171	0.587	0.147	0	Fibroblast
ABCC9	0	0.702533	2.34681	0.571	0.139	0	Fibroblast
EMX2OS	0	0.701762	4.70146	0.594	0.139	0	Fibroblast
SPATS2L	0	0.69983	4.70041	0.606	0.271	0	Fibroblast
SLC29A1	0	0.699395	4.78891	0.61	0.242	0	Fibroblast
GPR153	0	0.69714	4.41452	0.581	0.148	0	Fibroblast
AKR1C3	0	0.696609	1.21362	0.592	0.225	0	Fibroblast
MMP11	0	0.695995	7.8835	0.55	0.134	0	Fibroblast
PRSS12	0	0.694948	19.2115	0.573	0.099	0	Fibroblast
EMP3	0	0.694827	0.766885	0.516	0.237	0	Fibroblast
HIC1	0	0.69412	1.07379	0.551	0.156	0	Fibroblast
MAFB	0	0.693858	6.0879	0.66	0.296	0	Fibroblast
BMP4	0	0.693356	4.99465	0.581	0.149	0	Fibroblast
MEG8	0	0.693242	9.69191	0.571	0.095	0	Fibroblast
PDGFD	0	0.690198	15.3615	0.562	0.112	0	Fibroblast
LEPR	0	0.689699	9.09996	0.571	0.181	0	Fibroblast
ELANE	0	0.68894	24.3842	0.511	0.054	0	Fibroblast
CLSTN3	0	0.688885	1.40416	0.519	0.165	0	Fibroblast
LAMC1	0	0.687815	1.64627	0.633	0.29	0	Fibroblast
SVIL	0	0.687195	0.925072	0.626	0.282	0	Fibroblast
TCF7L2	0	0.686973	2.20932	0.63	0.275	0	Fibroblast
SGIP1	0	0.686243	1.73764	0.478	0.155	0	Fibroblast
MYO1D	0	0.686023	2.65339	0.57	0.193	0	Fibroblast
FNDC1	0	0.684958	9.98202	0.52	0.067	0	Fibroblast
GGT5	0	0.684729	4.07817	0.543	0.209	0	Fibroblast
PTGER3	0	0.682786	0.296329	0.549	0.141	0	Fibroblast
MCOLN3	0	0.679911	3.06874	0.508	0.058	0	Fibroblast
COL12A1	0	0.678786	18.4113	0.557	0.172	0	Fibroblast
MOXD1	0	0.678499	3.51614	0.474	0.072	0	Fibroblast
PLXDC2	0	0.677387	1.90952	0.562	0.198	0	Fibroblast
PCDH18	0	0.675747	2.96501	0.583	0.16	0	Fibroblast
GPC3	0	0.674264	3.67786	0.56	0.14	0	Fibroblast
VAT1	0	0.67342	5.46098	0.548	0.232	0	Fibroblast
PCOLCE2	0	0.673355	27.6636	0.506	0.083	0	Fibroblast
MT2A	0	0.672388	2.5606	0.598	0.331	0	Fibroblast
ENPP1	0	0.668705	2.63889	0.509	0.094	0	Fibroblast
PAPPA	0	0.668019	8.73758	0.496	0.077	0	Fibroblast
CTGF	0	0.667558	1.04487	0.654	0.327	0	Fibroblast
CLU	0	0.66711	4.54434	0.514	0.289	0	Fibroblast
ALDH1A1	0	0.666343	11.2681	0.53	0.15	0	Fibroblast
KREMEN1	0	0.665698	4.46105	0.564	0.18	0	Fibroblast
CA12	0	0.66559	12.1137	0.515	0.183	0	Fibroblast
NFATC4	0	0.665092	3.74186	0.541	0.14	0	Fibroblast
BGN	0	0.664272	3.82522	0.574	0.232	0	Fibroblast
SEMA3C	0	0.664149	9.39794	0.51	0.148	0	Fibroblast
HS3ST6	0	0.663537	0.481348	0.49	0.109	0	Fibroblast
EBF1	0	0.663279	1.96119	0.603	0.296	0	Fibroblast
TNFRSF11B	0	0.662582	8.53736	0.464	0.138	0	Fibroblast
CXCL9	0	0.66222	3.3809	0.39	0.161	0	Fibroblast
RPS27L	0	0.662064	1.0242	0.634	0.384	0	Fibroblast
COL18A1	0	0.661206	14.1879	0.558	0.315	0	Fibroblast
PROS1	0	0.660894	3.02912	0.599	0.282	0	Fibroblast
ST5	0	0.660247	3.73247	0.57	0.228	0	Fibroblast
RNF24	0	0.660064	4.10014	0.506	0.184	0	Fibroblast
VCAM1	0	0.659383	1.91995	0.513	0.217	0	Fibroblast
DSEL	0	0.658534	4.99664	0.529	0.172	0	Fibroblast
SPOCK1	0	0.657546	3.69565	0.524	0.088	0	Fibroblast
OSMR	0	0.656366	1.45468	0.56	0.245	0	Fibroblast
PTK7	0	0.655816	5.47483	0.512	0.158	0	Fibroblast
APCDD1	0	0.655422	14.1512	0.484	0.2	0	Fibroblast
CYP26B1	0	0.654062	3.63826	0.499	0.117	0	Fibroblast
AL078639.1	0	0.65402	4.14859	0.532	0.115	0	Fibroblast
COX7A1	0	0.652548	5.73513	0.632	0.352	0	Fibroblast
ISM1	0	0.651975	15.83	0.489	0.074	0	Fibroblast
UCHL1	0	0.65175	1.15745	0.525	0.124	0	Fibroblast
TGFB3	0	0.650155	1.30402	0.527	0.177	0	Fibroblast
STAT2	0	0.650063	1.35359	0.551	0.239	0	Fibroblast
PPL	0	0.649182	4.818	0.545	0.189	0	Fibroblast
DAAM2	0	0.646316	1.13641	0.533	0.157	0	Fibroblast
SLPI	0	0.645752	5.48127	0.524	0.215	0	Fibroblast
SFRP4	0	0.645587	14.9695	0.539	0.198	0	Fibroblast
AMOTL2	0	0.644803	1.70191	0.559	0.257	0	Fibroblast
WNT5A	0	0.642857	20.7461	0.403	0.088	0	Fibroblast
CXCL3	0	0.640899	0.682475	0.418	0.18	0	Fibroblast
F3	0	0.640877	17.1657	0.53	0.177	0	Fibroblast
RETREG1	0	0.640111	4.00052	0.469	0.183	0	Fibroblast
IRX5	0	0.639821	4.30792	0.548	0.185	0	Fibroblast
MATN4	0	0.638644	25.7891	0.439	0.087	0	Fibroblast
HSPB3	0	0.638211	17.3789	0.463	0.066	0	Fibroblast
LOXL2	0	0.637022	1.56141	0.429	0.161	0	Fibroblast
FLRT2	0	0.636147	9.64105	0.52	0.223	0	Fibroblast
HDAC9	0	0.633844	7.26422	0.478	0.209	0	Fibroblast
RAB31	0	0.633708	4.92168	0.517	0.252	0	Fibroblast
PLA2R1	0	0.633261	1.36733	0.53	0.18	0	Fibroblast
GREM2	0	0.633049	4.19841	0.518	0.103	0	Fibroblast
EMP1	0	0.632286	1.4853	0.667	0.392	0	Fibroblast
CCL8	0	0.632062	0.295573	0.404	0.173	0	Fibroblast
MEOX2	0	0.630569	1.42895	0.555	0.28	0	Fibroblast
GAS6	0	0.630417	3.55864	0.586	0.325	0	Fibroblast
WISP1	0	0.629145	6.80366	0.457	0.104	0	Fibroblast
CCDC146	0	0.628812	8.74794	0.484	0.148	0	Fibroblast
AHNAK2	0	0.628778	4.75307	0.526	0.207	0	Fibroblast
C1QTNF7	0	0.627621	8.53007	0.5	0.128	0	Fibroblast
ELN	0	0.626449	1.69828	0.52	0.209	0	Fibroblast
CLEC3B	0	0.625099	13.2121	0.463	0.166	0	Fibroblast
GOLIM4	0	0.624561	3.44284	0.577	0.325	0	Fibroblast
RARRES3	0	0.62453	3.36376	0.404	0.211	0	Fibroblast
AKR1C2	0	0.624193	2.03931	0.491	0.165	0	Fibroblast
CHL1	0	0.623979	7.64258	0.472	0.119	0	Fibroblast
ROBO2	0	0.620069	18.27	0.429	0.062	0	Fibroblast
DBN1	0	0.619219	1.88296	0.514	0.26	0	Fibroblast
ST3GAL5	0	0.616577	2.80346	0.419	0.135	0	Fibroblast
CMYA5	0	0.615168	3.69305	0.523	0.201	0	Fibroblast
ABCA5	0	0.6148	1.66399	0.443	0.205	0	Fibroblast
TBX18	0	0.61453	6.13482	0.509	0.141	0	Fibroblast
CD55	0	0.612664	21.2726	0.442	0.258	0	Fibroblast
TMEM158	0	0.610865	5.59812	0.482	0.194	0	Fibroblast
SNAI2	0	0.610621	7.55279	0.508	0.232	0	Fibroblast
SLC9A9	0	0.610127	4.28826	0.418	0.138	0	Fibroblast
CHI3L1	0	0.609806	3.22096	0.36	0.182	0	Fibroblast
NREP	0	0.608711	4.74074	0.52	0.308	0	Fibroblast
TNFRSF21	0	0.608551	4.18573	0.377	0.11	0	Fibroblast
PPP1R12B	0	0.607428	2.53453	0.478	0.239	0	Fibroblast
FMO2	0	0.605726	7.46215	0.438	0.204	0	Fibroblast
LINC01436	0	0.605225	7.35743	0.471	0.128	0	Fibroblast
OLFM2	0	0.604583	16.4381	0.442	0.174	0	Fibroblast
WTAP	0	0.604241	1.37461	0.453	0.287	0	Fibroblast
AGAP1	0	0.604102	0.357553	0.471	0.216	0	Fibroblast
SGCA	0	0.603672	13.5966	0.445	0.1	0	Fibroblast
FSTL3	0	0.603238	10.826	0.473	0.141	0	Fibroblast
IER3	0	0.602868	2.08079	0.623	0.464	0	Fibroblast
TBX3	0	0.602191	10.5911	0.467	0.269	0	Fibroblast
RIN2	0	0.601852	2.07034	0.514	0.283	0	Fibroblast
TGFBR3	0	0.601769	0.389747	0.461	0.239	0	Fibroblast
COL27A1	0	0.601721	4.81875	0.436	0.222	0	Fibroblast
AR	0	0.601145	0.522208	0.515	0.223	0	Fibroblast
APOL6	0	0.59994	1.7922	0.497	0.274	0	Fibroblast
ZFHX4	0	0.599403	3.14418	0.454	0.102	0	Fibroblast
DIRAS3	0	0.598861	7.43918	0.44	0.091	0	Fibroblast
CREB5	0	0.598068	3.4927	0.426	0.171	0	Fibroblast
PRG4	0	0.597932	7.48291	0.426	0.122	0	Fibroblast
SH3KBP1	0	0.597578	1.54906	0.363	0.198	0	Fibroblast
TIMP3	0	0.597281	2.76207	0.623	0.418	0	Fibroblast
GDF10	0	0.597202	14.7325	0.446	0.115	0	Fibroblast
SLC4A7	0	0.596732	0.567938	0.355	0.195	0	Fibroblast
TMEM150C	0	0.596385	3.2858	0.431	0.225	0	Fibroblast
ABI2	0	0.595404	1.80661	0.465	0.24	0	Fibroblast
PTCH2	0	0.595251	11.7032	0.465	0.193	0	Fibroblast
SLC1A3	0	0.595185	15.839	0.455	0.139	0	Fibroblast
ITPRIPL2	0	0.592935	1.03987	0.529	0.311	0	Fibroblast
DNM3OS	0	0.592707	10.2981	0.486	0.18	0	Fibroblast
SEPT11	0	0.591657	0.956939	0.492	0.272	0	Fibroblast
CILP	0	0.591096	20.0984	0.469	0.141	0	Fibroblast
LAP3	0	0.589789	1.44196	0.47	0.323	0	Fibroblast
MTRNR2L12	0	0.588514	1.83679	0.607	0.464	0	Fibroblast
IGF1	0	0.588349	2.91961	0.381	0.103	0	Fibroblast
C1orf21	0	0.587543	1.83596	0.498	0.323	0	Fibroblast
COL5A3	0	0.583773	11.5396	0.441	0.191	0	Fibroblast
MT-CYB	0	0.582962	9.15094	0.644	0.507	0	Fibroblast
DIAPH2	0	0.58292	1.05273	0.459	0.282	0	Fibroblast
COL23A1	0	0.582732	7.44746	0.391	0.153	0	Fibroblast
LGR4	0	0.5827	4.85497	0.499	0.244	0	Fibroblast
DIO3OS	0	0.582563	11.6004	0.438	0.111	0	Fibroblast
GDF11	0	0.582511	18.6553	0.404	0.206	0	Fibroblast
ADRA2A	0	0.582102	6.15641	0.348	0.151	0	Fibroblast
PI15	0	0.581612	1.49187	0.315	0.141	0	Fibroblast
ETV1	0	0.581407	7.12718	0.433	0.238	0	Fibroblast
ITGA11	0	0.58114	10.8825	0.422	0.096	0	Fibroblast
NOTUM	0	0.576086	11.3319	0.34	0.083	0	Fibroblast
SLC16A7	0	0.573809	1.0656	0.378	0.216	0	Fibroblast
TUBA1A	0	0.571435	0.294394	0.454	0.333	0	Fibroblast
LAMC3	0	0.570838	12.7049	0.419	0.078	0	Fibroblast
NKD2	0	0.570136	8.5232	0.374	0.079	0	Fibroblast
PDLIM3	0	0.569155	7.69394	0.465	0.302	0	Fibroblast
SACS	0	0.567334	1.69708	0.356	0.196	0	Fibroblast
TPM4	0	0.567262	1.72547	0.531	0.431	0	Fibroblast
POF1B	0	0.423574	5.57642	0.165	0.194	0	Fibroblast
PEG10	0	0.421455	11.3933	0.27	0.258	0	Fibroblast
FNBP1L	0	0.420654	0.92533	0.296	0.364	0	Fibroblast
NPTX2	0	0.418095	1.47145	0.22	0.174	0	Fibroblast
NT5DC2	0	0.416976	5.66296	0.315	0.353	0	Fibroblast
ADGRE2	0	0.415065	4.58687	0.181	0.143	0	Fibroblast
CBL	0	0.414002	1.24752	0.136	0.256	0	Fibroblast
INPP5F	0	0.412702	2.5341	0.167	0.233	0	Fibroblast
MIDN	0	0.410069	0.950535	0.268	0.385	0	Fibroblast
TNMD	0	0.407171	1.46796	0.263	0.279	0	Fibroblast
FAM84A	0	0.399265	9.40892	0.302	0.392	0	Fibroblast
MPZL3	0	0.398541	2.45983	0.06	0.137	0	Fibroblast
CD300LG	0	0.384816	0.92062	0.137	0.241	0	Fibroblast
C7	0	0.36502	1.00373	0.22	0.226	0	Fibroblast
PEAR1	0	0.349727	0.597428	0.18	0.325	0	Fibroblast
FRY	0	0.329773	11.0562	0.112	0.342	0	Fibroblast
ITGA6	0	0.257995	0.960652	0.118	0.391	0	Fibroblast
SOSTDC1	1.52252e-303	0.433591	2.18045	0.287	0.216	4.56757e-300	Fibroblast
LRIG1	2.43073e-302	0.566277	0.840793	0.4	0.207	7.29218e-299	Fibroblast
USP53	2.57454e-301	0.566163	13.0924	0.422	0.247	7.72361e-298	Fibroblast
MT-ND5	5.68834e-298	0.565792	0.342473	0.645	0.529	1.7065e-294	Fibroblast
PTEN	1.49041e-295	0.565523	0.402153	0.442	0.29	4.47122e-292	Fibroblast
TPPP3	7.26433e-295	0.565446	1.13036	0.498	0.278	2.1793e-291	Fibroblast
TNFRSF12A	2.50528e-292	0.565162	1.35983	0.392	0.241	7.51583e-289	Fibroblast
ASPN	1.75806e-286	0.564502	3.92002	0.454	0.21	5.27418e-283	Fibroblast
MT-ND2	6.25608e-285	0.564326	0.816451	0.571	0.461	1.87682e-281	Fibroblast
ZDBF2	7.17379e-279	0.436367	4.20442	0.139	0.154	2.15214e-275	Fibroblast
GALNT15	4.54016e-271	0.562729	6.76055	0.397	0.156	1.36205e-267	Fibroblast
CD24	9.90913e-267	0.437779	1.01161	0.298	0.291	2.97274e-263	Fibroblast
PLPP5	6.97188e-263	0.561767	3.59808	0.382	0.217	2.09156e-259	Fibroblast
COL7A1	1.02332e-259	0.561391	5.41495	0.394	0.203	3.06995e-256	Fibroblast
MAP1LC3A	4.0613e-241	0.559133	1.26953	0.445	0.313	1.21839e-237	Fibroblast
HAS1	3.80933e-239	0.558889	10.953	0.395	0.15	1.1428e-235	Fibroblast
FAM198B	1.96745e-232	0.558049	0.957819	0.39	0.252	5.90235e-229	Fibroblast
NUB1	8.73477e-221	0.556562	2.82127	0.386	0.271	2.62043e-217	Fibroblast
NCEH1	1.46761e-220	0.556533	2.09553	0.402	0.245	4.40283e-217	Fibroblast
AKT3	2.667e-206	0.554657	2.80154	0.378	0.273	8.00101e-203	Fibroblast
ANGPTL7	8.14423e-203	0.554188	9.22098	0.415	0.229	2.44327e-199	Fibroblast
NTRK3	3.66626e-201	0.553965	1.19929	0.428	0.192	1.09988e-197	Fibroblast
INHBB	4.51588e-194	0.447005	5.86851	0.382	0.305	1.35476e-190	Fibroblast
SHTN1	1.49254e-190	0.447493	2.26694	0.246	0.188	4.47761e-187	Fibroblast
CHI3L2	1.82179e-189	0.552355	1.99146	0.319	0.19	5.46536e-186	Fibroblast
FCHO2	1.73009e-184	0.448345	0.924239	0.32	0.337	5.19027e-181	Fibroblast
ANGPTL4	5.01074e-172	0.45014	2.6554	0.377	0.348	1.50322e-168	Fibroblast
COL21A1	4.03301e-170	0.549579	12.656	0.404	0.211	1.2099e-166	Fibroblast
NR4A1	2.64858e-168	0.549311	1.54014	0.446	0.362	7.94575e-165	Fibroblast
COMP	4.05978e-168	0.549283	5.02307	0.402	0.113	1.21793e-164	Fibroblast
DNAJB9	7.86649e-165	0.451207	0.663345	0.176	0.211	2.35995e-161	Fibroblast
ANO1	5.28278e-161	0.451784	0.262577	0.292	0.283	1.58483e-157	Fibroblast
TFPI2	2.76653e-157	0.547649	0.902581	0.392	0.204	8.29958e-154	Fibroblast
PRKAR2B	4.55102e-152	0.546841	5.00529	0.333	0.201	1.36531e-148	Fibroblast
THBS4	1.28086e-139	0.544856	0.719619	0.441	0.207	3.84259e-136	Fibroblast
IRF1	1.05907e-135	0.544213	0.35134	0.439	0.388	3.17722e-132	Fibroblast
PER3	6.75216e-135	0.54408	6.15219	0.462	0.333	2.02565e-131	Fibroblast
PARP14	1.88702e-133	0.543839	8.98727	0.425	0.339	5.66106e-130	Fibroblast
CORIN	3.31817e-132	0.456369	3.07587	0.342	0.203	9.95451e-129	Fibroblast
TUT7	1.86364e-127	0.457172	18.2563	0.23	0.252	5.59091e-124	Fibroblast
MT-ND6	4.96719e-125	0.457588	2.13858	0.222	0.241	1.49016e-121	Fibroblast
TSPAN8	1.10063e-124	0.542352	12.4271	0.404	0.152	3.30188e-121	Fibroblast
BST2	2.25562e-117	0.541071	5.9734	0.464	0.388	6.76687e-114	Fibroblast
PMEL	3.4563e-114	0.5405	2.7525	0.282	0.159	1.03689e-110	Fibroblast
MT1F	1.11478e-112	0.540227	2.08484	0.276	0.172	3.34434e-109	Fibroblast
COCH	6.93443e-111	0.5399	1.73148	0.411	0.262	2.08033e-107	Fibroblast
NGFR	9.60966e-110	0.46031	8.6419	0.264	0.217	2.8829e-106	Fibroblast
NKD1	3.22532e-103	0.46153	1.6785	0.306	0.186	9.67597e-100	Fibroblast
MIAT	1.22618e-100	0.462023	6.18899	0.084	0.123	3.67853e-97	Fibroblast
HLA-B	3.71271e-97	0.462699	0.571898	0.369	0.379	1.11381e-93	Fibroblast
CLIC4	9.2811e-95	0.536829	1.53795	0.485	0.369	2.78433e-91	Fibroblast
ZMYND8	2.64261e-94	0.463261	0.487877	0.274	0.289	7.92782e-91	Fibroblast
RBM6	2.85186e-83	0.534475	1.93515	0.344	0.264	8.55558e-80	Fibroblast
ZNF91	1.23137e-80	0.533913	1.63727	0.339	0.254	3.69412e-77	Fibroblast
FGFBP2	4.47944e-76	0.467084	2.18299	0.365	0.244	1.34383e-72	Fibroblast
ZEB1	4.04558e-69	0.531335	4.89433	0.413	0.305	1.21368e-65	Fibroblast
GPRC5A	8.17277e-69	0.531264	5.61296	0.42	0.244	2.45183e-65	Fibroblast
GBP1	1.26199e-66	0.469251	1.4249	0.336	0.362	3.78596e-63	Fibroblast
CPNE8	2.07431e-65	0.530459	1.79213	0.354	0.286	6.22292e-62	Fibroblast
PLPPR4	1.02433e-60	0.470687	6.51156	0.323	0.28	3.07299e-57	Fibroblast
AC091271.1	4.11382e-59	0.471089	2.49796	0.294	0.312	1.23415e-55	Fibroblast
PTCH1	1.65919e-56	0.471754	4.19455	0.367	0.329	4.97758e-53	Fibroblast
RSPO1	3.35415e-54	0.527644	4.58677	0.386	0.136	1.00625e-50	Fibroblast
FOXD1	1.96983e-41	0.524044	17.499	0.427	0.211	5.90949e-38	Fibroblast
WARS	1.85204e-39	0.523439	5.70184	0.371	0.338	5.55611e-36	Fibroblast
KIAA1217	3.11371e-39	0.476632	4.71307	0.398	0.361	9.34113e-36	Fibroblast
MYOCD	6.1953e-38	0.52296	3.19803	0.286	0.21	1.85859e-34	Fibroblast
EPS15	3.68962e-37	0.522713	0.561669	0.334	0.259	1.10689e-33	Fibroblast
MUC20-OT1	3.10368e-33	0.521419	5.10792	0.373	0.284	9.31105e-30	Fibroblast
CNTFR	4.50503e-29	0.519957	5.10253	0.422	0.178	1.35151e-25	Fibroblast
NKTR	1.09502e-26	0.480931	2.62645	0.303	0.347	3.28505e-23	Fibroblast
TMEM204	6.3374e-26	0.518776	0.494729	0.379	0.307	1.90122e-22	Fibroblast
TNFSF10	1.10127e-25	0.518683	5.50734	0.436	0.405	3.30381e-22	Fibroblast
RPL39	2.25456e-23	0.517763	4.51591	0.345	0.358	6.76367e-20	Fibroblast
NFIB	1.3838e-21	0.517018	0.855317	0.517	0.434	4.1514e-18	Fibroblast
FOXS1	9.51896e-21	0.516658	7.77253	0.387	0.225	2.85569e-17	Fibroblast
GDF15	6.99608e-20	0.516277	5.85127	0.38	0.251	2.09883e-16	Fibroblast
MRAS	9.84723e-20	0.516211	12.7265	0.399	0.282	2.95417e-16	Fibroblast
PHIP	9e-18	0.484689	3.32155	0.315	0.297	2.7e-14	Fibroblast
TTR	1.9523e-16	0.485333	17.439	0.263	0.119	5.8569e-13	Fibroblast
CCNL2	1.09004e-13	0.513249	1.60151	0.377	0.322	3.27012e-10	Fibroblast
TLE4	2.34843e-12	0.487496	0.420812	0.294	0.273	7.04529e-09	Fibroblast
MDM4	1.85432e-10	0.511365	1.26197	0.348	0.303	5.56295e-07	Fibroblast
CAPS	2.81375e-09	0.489404	1.14513	0.374	0.274	8.44126e-06	Fibroblast
LMO7	3.24165e-09	0.489445	12.8253	0.347	0.247	9.72495e-06	Fibroblast
SPHK1	3.77029e-09	0.489489	0.83335	0.245	0.249	1.13109e-05	Fibroblast
TFAP2C	1.01657e-07	0.490506	8.91715	0.348	0.233	0.000304971	Fibroblast
LRRC17	2.01689e-07	0.490731	4.09515	0.38	0.18	0.000605068	Fibroblast
SNAI1	2.66737e-07	0.509176	17.6054	0.392	0.296	0.000800211	Fibroblast
B2M	7.24313e-07	0.491164	9.79358	0.353	0.337	0.00217294	Fibroblast
TNS3	1.06144e-05	0.507854	4.3826	0.376	0.233	0.0318432	Fibroblast
SFRP5	0.000214852	0.4934	1.07248	0.3	0.166	0.644555	Fibroblast
LGALSL	0.000280165	0.493521	5.01365	0.397	0.327	0.840496	Fibroblast
ATF3	0.00070462	0.493959	1.15354	0.473	0.449	1	Fibroblast
CCL5	0.00125005	0.494245	2.47576	0.089	0.119	1	Fibroblast
BHLHE41	0.00232085	0.494569	17.9353	0.389	0.21	1	Fibroblast
HLA-DRA	0	0.989808	14.9318	0.986	0.181	0	Myeloid
HLA-DPB1	0	0.985907	19.2824	0.979	0.172	0	Myeloid
HLA-DQA1	0	0.984887	16.5162	0.973	0.14	0	Myeloid
HLA-DPA1	0	0.983096	23.2303	0.975	0.178	0	Myeloid
HLA-DQB1	0	0.982849	12.1186	0.968	0.141	0	Myeloid
LYZ	0	0.978727	16.2494	0.952	0.062	0	Myeloid
CD74	0	0.973215	19.886	0.973	0.258	0	Myeloid
HLA-DRB5	0	0.97044	23.5203	0.962	0.225	0	Myeloid
HLA-DRB1	0	0.957218	23.184	0.95	0.253	0	Myeloid
LGALS2	0	0.953714	26.3683	0.907	0.046	0	Myeloid
FCER1G	0	0.944933	13.6879	0.893	0.062	0	Myeloid
TYROBP	0	0.943742	17.2655	0.913	0.073	0	Myeloid
CPVL	0	0.936825	15.8207	0.87	0.077	0	Myeloid
AIF1	0	0.936018	19.8151	0.89	0.06	0	Myeloid
CLEC10A	0	0.922207	28.3234	0.864	0.033	0	Myeloid
SPI1	0	0.920107	17.7111	0.862	0.055	0	Myeloid
HLA-DMA	0	0.913195	8.95665	0.894	0.211	0	Myeloid
HLA-DMB	0	0.910227	12.8556	0.86	0.132	0	Myeloid
CST3	0	0.908821	14.4496	0.925	0.436	0	Myeloid
PLEK	0	0.905452	7.7148	0.858	0.056	0	Myeloid
LST1	0	0.901445	23.1735	0.843	0.051	0	Myeloid
CTSZ	0	0.898545	18.2433	0.887	0.288	0	Myeloid
MNDA	0	0.886893	16.2622	0.822	0.074	0	Myeloid
PLAUR	0	0.886017	11.3793	0.826	0.164	0	Myeloid
C15orf48	0	0.88196	10.1904	0.821	0.067	0	Myeloid
ACTB	0	0.878511	21.3152	0.864	0.321	0	Myeloid
CD1E	0	0.876801	25.2809	0.734	0.031	0	Myeloid
CD1C	0	0.873896	27.2664	0.74	0.023	0	Myeloid
C1QB	0	0.8655	9.97289	0.79	0.061	0	Myeloid
AC020656.1	0	0.865318	24.8815	0.789	0.056	0	Myeloid
CD86	0	0.860239	20.8399	0.79	0.044	0	Myeloid
GPAT3	0	0.860219	13.3126	0.764	0.074	0	Myeloid
TMSB4X	0	0.859001	8.41029	0.816	0.252	0	Myeloid
CLEC7A	0	0.857351	26.2504	0.789	0.082	0	Myeloid
MS4A6A	0	0.855738	17.1243	0.784	0.046	0	Myeloid
CXCL8	0	0.853617	9.41505	0.771	0.096	0	Myeloid
MS4A7	0	0.8472	22.8358	0.769	0.039	0	Myeloid
IGSF6	0	0.846753	17.0264	0.762	0.044	0	Myeloid
CD83	0	0.843207	6.24675	0.746	0.138	0	Myeloid
FTH1	0	0.841592	3.09075	0.813	0.304	0	Myeloid
CLEC4A	0	0.838743	23.7837	0.762	0.056	0	Myeloid
LCP1	0	0.837316	12.1177	0.758	0.132	0	Myeloid
RGS10	0	0.835486	7.45801	0.776	0.186	0	Myeloid
TMSB10	0	0.827438	8.26221	0.839	0.384	0	Myeloid
RNASE6	0	0.826861	15.3837	0.749	0.04	0	Myeloid
CTSS	0	0.826312	23.6015	0.783	0.225	0	Myeloid
HLA-DQB2	0	0.825433	18.1483	0.738	0.053	0	Myeloid
PAK1	0	0.822694	12.3377	0.75	0.128	0	Myeloid
FGL2	0	0.821926	1.50404	0.79	0.282	0	Myeloid
SAT1	0	0.819502	6.10307	0.772	0.26	0	Myeloid
C1QA	0	0.819057	11.5254	0.734	0.058	0	Myeloid
COTL1	0	0.81786	6.98206	0.721	0.199	0	Myeloid
SPINT2	0	0.816486	0.431165	0.812	0.209	0	Myeloid
VAMP8	0	0.815913	3.79842	0.773	0.203	0	Myeloid
HLA-DOA	0	0.815787	13.448	0.76	0.16	0	Myeloid
SYNGR2	0	0.8155	5.51557	0.785	0.246	0	Myeloid
CXCL16	0	0.8148	14.5957	0.769	0.213	0	Myeloid
C1orf162	0	0.813814	18.1221	0.728	0.071	0	Myeloid
NCF2	0	0.813735	16.8329	0.729	0.059	0	Myeloid
IL1B	0	0.812911	9.50964	0.708	0.041	0	Myeloid
FPR3	0	0.808578	27.0445	0.72	0.034	0	Myeloid
CAPG	0	0.807417	4.39454	0.786	0.259	0	Myeloid
CSF2RA	0	0.804037	17.3792	0.719	0.059	0	Myeloid
CTSH	0	0.802463	5.06812	0.814	0.336	0	Myeloid
ITGB2	0	0.801519	10.826	0.708	0.094	0	Myeloid
CYBA	0	0.800439	4.70891	0.74	0.246	0	Myeloid
MRC1	0	0.799901	16.8567	0.71	0.065	0	Myeloid
PLEKHO1	0	0.797475	6.19401	0.752	0.2	0	Myeloid
CCDC88A	0	0.796565	4.52787	0.778	0.247	0	Myeloid
ADA2	0	0.794894	13.4281	0.722	0.088	0	Myeloid
C1QC	0	0.790653	10.9212	0.692	0.052	0	Myeloid
EFHD2	0	0.789191	3.81772	0.748	0.218	0	Myeloid
MT-CO1	0	0.789093	2.26057	0.804	0.359	0	Myeloid
FTL	0	0.788765	10.2504	0.754	0.382	0	Myeloid
ITGAX	0	0.784409	4.93581	0.695	0.049	0	Myeloid
TSPAN33	0	0.783999	24.4259	0.703	0.058	0	Myeloid
CMTM6	0	0.783346	3.33095	0.736	0.249	0	Myeloid
CD4	0	0.783299	3.9206	0.699	0.122	0	Myeloid
CIITA	0	0.782644	9.20661	0.713	0.147	0	Myeloid
F13A1	0	0.782316	25.7714	0.685	0.129	0	Myeloid
CSF1R	0	0.78224	20.1651	0.692	0.047	0	Myeloid
ALDH2	0	0.780739	10.4567	0.788	0.335	0	Myeloid
IL1RN	0	0.780605	23.707	0.685	0.11	0	Myeloid
FCGR2B	0	0.780358	27.0462	0.689	0.039	0	Myeloid
GRN	0	0.778349	8.49765	0.805	0.406	0	Myeloid
ATF5	0	0.774594	10.394	0.728	0.208	0	Myeloid
TET2	0	0.773972	13.6913	0.71	0.201	0	Myeloid
PKIB	0	0.771947	12.1117	0.652	0.08	0	Myeloid
S100A11	0	0.769592	1.05038	0.865	0.543	0	Myeloid
FBP1	0	0.767655	12.5773	0.679	0.106	0	Myeloid
ARRB2	0	0.764693	9.2396	0.688	0.113	0	Myeloid
DNASE1L3	0	0.763585	8.64499	0.68	0.171	0	Myeloid
CD68	0	0.761457	23.0114	0.694	0.18	0	Myeloid
GNA13	0	0.761268	5.94674	0.65	0.17	0	Myeloid
RASSF4	0	0.760703	12.0112	0.716	0.214	0	Myeloid
VASP	0	0.759644	4.60632	0.715	0.273	0	Myeloid
PTPRE	0	0.759446	4.16382	0.716	0.199	0	Myeloid
CSTB	0	0.759442	6.75635	0.784	0.391	0	Myeloid
MMP9	0	0.758601	19.8161	0.648	0.047	0	Myeloid
G0S2	0	0.757714	6.07562	0.646	0.168	0	Myeloid
BASP1	0	0.755141	17.9908	0.676	0.272	0	Myeloid
CFP	0	0.754288	28.6653	0.663	0.056	0	Myeloid
EREG	0	0.75328	9.28453	0.588	0.093	0	Myeloid
INSIG1	0	0.750927	17.4412	0.649	0.22	0	Myeloid
DAPP1	0	0.749496	17.887	0.655	0.114	0	Myeloid
S100B	0	0.748532	4.81073	0.55	0.08	0	Myeloid
FCGR2A	0	0.748089	27.8127	0.658	0.091	0	Myeloid
HAVCR2	0	0.746684	10.2642	0.648	0.07	0	Myeloid
PTPN6	0	0.745638	1.86051	0.627	0.11	0	Myeloid
NAMPT	0	0.745487	8.67939	0.691	0.315	0	Myeloid
SNX10	0	0.744958	13.1261	0.656	0.107	0	Myeloid
TPM3	0	0.743667	1.92328	0.731	0.358	0	Myeloid
LAPTM5	0	0.742943	1.02934	0.646	0.168	0	Myeloid
PYCARD	0	0.742557	3.09187	0.727	0.292	0	Myeloid
MFSD1	0	0.73965	9.23357	0.668	0.248	0	Myeloid
MARCH1	0	0.738788	23.2797	0.649	0.062	0	Myeloid
TNFSF13B	0	0.735287	5.21401	0.696	0.227	0	Myeloid
MPEG1	0	0.735076	16.5018	0.644	0.042	0	Myeloid
CTSC	0	0.732464	22.8753	0.635	0.257	0	Myeloid
GPR157	0	0.727355	18.9734	0.566	0.139	0	Myeloid
AP1S2	0	0.727347	3.09287	0.68	0.265	0	Myeloid
LIMS1	0	0.727148	1.53915	0.703	0.321	0	Myeloid
IL6R	0	0.725992	6.09102	0.631	0.183	0	Myeloid
KYNU	0	0.723941	15.1585	0.66	0.17	0	Myeloid
MXD1	0	0.723834	3.18496	0.62	0.174	0	Myeloid
RBM47	0	0.723454	7.98564	0.651	0.153	0	Myeloid
NFKB1	0	0.720553	5.12739	0.602	0.229	0	Myeloid
FAM49B	0	0.720114	6.00086	0.636	0.145	0	Myeloid
SHTN1	0	0.718895	3.42429	0.652	0.187	0	Myeloid
HMOX1	0	0.718826	6.61956	0.644	0.193	0	Myeloid
PSAP	0	0.718407	21.5563	0.718	0.429	0	Myeloid
GNA15	0	0.717206	1.22142	0.613	0.132	0	Myeloid
STX11	0	0.716096	3.51008	0.569	0.133	0	Myeloid
CCL3	0	0.716029	4.06401	0.611	0.086	0	Myeloid
VOPP1	0	0.715261	9.96305	0.663	0.237	0	Myeloid
LSP1	0	0.714757	7.14612	0.566	0.184	0	Myeloid
VEGFA	0	0.713642	11.952	0.669	0.297	0	Myeloid
DSE	0	0.713623	6.69987	0.669	0.281	0	Myeloid
PHACTR1	0	0.712777	1.70983	0.642	0.177	0	Myeloid
BMP2K	0	0.71253	12.3132	0.652	0.228	0	Myeloid
PPIF	0	0.71157	4.5164	0.608	0.171	0	Myeloid
ARL4C	0	0.711505	4.2372	0.552	0.198	0	Myeloid
SLAMF8	0	0.711064	5.91662	0.631	0.109	0	Myeloid
P2RY13	0	0.709849	26.3154	0.607	0.055	0	Myeloid
ADAM8	0	0.708613	6.43656	0.578	0.079	0	Myeloid
LITAF	0	0.706736	7.06099	0.616	0.252	0	Myeloid
RNF130	0	0.705319	2.60105	0.659	0.315	0	Myeloid
EMILIN2	0	0.703971	6.26625	0.624	0.236	0	Myeloid
GLIPR2	0	0.703543	4.90271	0.611	0.212	0	Myeloid
ADAP2	0	0.703193	18.1711	0.616	0.157	0	Myeloid
FCN1	0	0.700922	19.4169	0.593	0.034	0	Myeloid
MCL1	0	0.699396	2.95496	0.548	0.265	0	Myeloid
ASAP1	0	0.697637	1.72409	0.657	0.294	0	Myeloid
NPC2	0	0.697313	5.18773	0.685	0.422	0	Myeloid
PTPN1	0	0.69677	5.33199	0.562	0.205	0	Myeloid
NCKAP1L	0	0.696659	0.869868	0.622	0.098	0	Myeloid
OTULINL	0	0.696474	5.29164	0.595	0.133	0	Myeloid
FNIP2	0	0.695014	20.8754	0.641	0.248	0	Myeloid
IRF8	0	0.694637	9.82281	0.638	0.196	0	Myeloid
REL	0	0.693982	1.50598	0.52	0.209	0	Myeloid
C1orf54	0	0.692112	19.7139	0.63	0.241	0	Myeloid
IFI30	0	0.689942	21.1446	0.626	0.172	0	Myeloid
RASSF2	0	0.689734	8.38428	0.6	0.15	0	Myeloid
AREG	0	0.689424	0.465576	0.468	0.156	0	Myeloid
HMGA1	0	0.68932	2.69426	0.556	0.189	0	Myeloid
FCER1A	0	0.688873	19.7134	0.547	0.027	0	Myeloid
LRRFIP1	0	0.687109	5.21848	0.628	0.33	0	Myeloid
SH2B3	0	0.686198	6.80227	0.614	0.224	0	Myeloid
PDE4A	0	0.685505	6.79952	0.572	0.173	0	Myeloid
WAS	0	0.684665	3.50633	0.55	0.092	0	Myeloid
TXN	0	0.684266	8.05224	0.726	0.46	0	Myeloid
ARHGAP18	0	0.684097	6.55535	0.623	0.226	0	Myeloid
LGALS9	0	0.683843	2.74017	0.637	0.241	0	Myeloid
RAMP1	0	0.682433	4.12177	0.594	0.212	0	Myeloid
P2RY14	0	0.68195	19.8349	0.584	0.147	0	Myeloid
RAPGEF1	0	0.681833	3.73788	0.585	0.217	0	Myeloid
PARM1	0	0.680979	2.41122	0.594	0.217	0	Myeloid
RGS19	0	0.679786	3.85502	0.594	0.184	0	Myeloid
APOC1	0	0.679424	6.7542	0.587	0.229	0	Myeloid
TYMP	0	0.679196	2.71605	0.69	0.413	0	Myeloid
AVPI1	0	0.678256	7.09241	0.558	0.184	0	Myeloid
CXCL9	0	0.67779	1.31419	0.59	0.217	0	Myeloid
IL18	0	0.672996	6.56624	0.589	0.175	0	Myeloid
ARHGAP31	0	0.67248	3.09861	0.591	0.221	0	Myeloid
ST8SIA4	0	0.671473	2.90475	0.567	0.198	0	Myeloid
SLC16A10	0	0.671057	13.309	0.532	0.122	0	Myeloid
BCL2A1	0	0.670054	5.87767	0.508	0.075	0	Myeloid
CSTA	0	0.669512	2.45228	0.602	0.198	0	Myeloid
TUBA1B	0	0.669122	4.63341	0.633	0.377	0	Myeloid
CDKN1A	0	0.668314	1.57307	0.636	0.38	0	Myeloid
HCLS1	0	0.667856	7.13581	0.541	0.125	0	Myeloid
LGMN	0	0.666635	25.4698	0.574	0.268	0	Myeloid
KLF4	0	0.665559	3.6855	0.714	0.45	0	Myeloid
C5AR1	0	0.665136	23.0335	0.543	0.075	0	Myeloid
SERPINB1	0	0.663857	6.27262	0.619	0.296	0	Myeloid
CTSB	0	0.662874	25.9893	0.624	0.352	0	Myeloid
NINJ1	0	0.661854	3.80304	0.591	0.262	0	Myeloid
CD53	0	0.660579	8.28186	0.487	0.116	0	Myeloid
FCGRT	0	0.660093	12.4247	0.669	0.452	0	Myeloid
GSTP1	0	0.659845	0.853654	0.75	0.531	0	Myeloid
DENND1B	0	0.657534	7.69707	0.544	0.156	0	Myeloid
KDM6B	0	0.657518	4.56818	0.512	0.259	0	Myeloid
SLC27A3	0	0.657115	7.22213	0.584	0.261	0	Myeloid
IL4I1	0	0.656696	7.7725	0.576	0.187	0	Myeloid
RIN2	0	0.343197	0.498836	0.214	0.361	0	Myeloid
CYP1B1	0	0.337355	1.09653	0.192	0.383	0	Myeloid
TARSL2	0	0.337319	0.774859	0.076	0.247	0	Myeloid
MAMDC2	0	0.328959	15.5786	0.148	0.249	0	Myeloid
EFNB1	0	0.323401	6.42623	0.177	0.376	0	Myeloid
RAB13	0	0.317091	6.64865	0.227	0.473	0	Myeloid
CHI3L2	0	0.305102	2.9464	0.053	0.238	0	Myeloid
TMEM150C	0	0.303508	1.91462	0.082	0.298	0	Myeloid
FARP1	0	0.298763	8.59054	0.161	0.362	0	Myeloid
DLGAP5	0	0.294415	1.28705	0.078	0.157	0	Myeloid
AKAP12	0	0.276306	1.33356	0.069	0.335	0	Myeloid
VCAN	0	0.268909	0.711211	0.097	0.351	0	Myeloid
EPS8	0	0.266146	14.5283	0.144	0.406	0	Myeloid
EMP1	0	0.260304	0.6369	0.188	0.49	0	Myeloid
TCF7L2	0	0.258534	1.95562	0.089	0.398	0	Myeloid
IFITM2	0	0.249638	4.61242	0.117	0.452	0	Myeloid
LAMB1	0	0.241118	1.5014	0.058	0.365	0	Myeloid
NUPR1	0	0.197091	7.2792	0.109	0.47	0	Myeloid
RNF144B	8.83491e-307	0.655923	12.2126	0.565	0.198	2.65047e-303	Myeloid
METRNL	7.84073e-303	0.65491	1.0923	0.522	0.257	2.35222e-299	Myeloid
NAIP	1.0694e-301	0.654617	8.58124	0.572	0.266	3.2082e-298	Myeloid
TPT1	5.99157e-301	0.654424	3.78715	0.622	0.39	1.79747e-297	Myeloid
MARCO	1.42263e-300	0.654327	25.4518	0.572	0.146	4.26788e-297	Myeloid
NFKBIA	5.18276e-300	0.654181	0.43026	0.666	0.42	1.55483e-296	Myeloid
RASGEF1B	1.85099e-299	0.654038	3.66625	0.55	0.139	5.55297e-296	Myeloid
ADGRE2	3.17611e-297	0.653458	0.917498	0.525	0.139	9.52832e-294	Myeloid
PDE4B	1.34828e-296	0.653295	2.3381	0.403	0.165	4.04485e-293	Myeloid
GPSM3	1.35138e-293	0.652511	2.00336	0.503	0.127	4.05414e-290	Myeloid
GPNMB	8.05814e-292	0.347954	8.2139	0.253	0.396	2.41744e-288	Myeloid
SDC2	5.01051e-291	0.348162	0.462584	0.21	0.341	1.50315e-287	Myeloid
CLIC2	1.14285e-289	0.65148	1.65931	0.592	0.273	3.42856e-286	Myeloid
IL1R2	2.3859e-286	0.650603	4.05209	0.531	0.127	7.15771e-283	Myeloid
CMYA5	2.11018e-284	0.349913	1.77241	0.169	0.307	6.33055e-281	Myeloid
IDH2	1.36381e-282	0.649604	5.37243	0.562	0.254	4.09143e-279	Myeloid
ATP2B1	1.12664e-280	0.649092	11.7198	0.571	0.294	3.37993e-277	Myeloid
ZNF267	1.65518e-279	0.64878	1.511	0.52	0.193	4.96555e-276	Myeloid
MAN1A1	3.6293e-273	0.352931	7.10594	0.243	0.329	1.08879e-269	Myeloid
CLEC5A	1.24251e-272	0.646924	24.0576	0.508	0.049	3.72754e-269	Myeloid
LDLR	4.08658e-268	0.354308	1.72551	0.117	0.31	1.22597e-264	Myeloid
EPSTI1	1.51081e-261	0.643882	4.28961	0.548	0.232	4.53242e-258	Myeloid
SYNPO2	8.99077e-260	0.356611	1.74637	0.108	0.261	2.69723e-256	Myeloid
RPS27L	2.57794e-259	0.356739	0.590609	0.258	0.471	7.73381e-256	Myeloid
RNASET2	1.11468e-256	0.642525	2.49063	0.513	0.179	3.34403e-253	Myeloid
PSD3	7.03384e-253	0.358543	1.78472	0.185	0.283	2.11015e-249	Myeloid
TUBB2B	1.27416e-252	0.358615	5.53857	0.133	0.275	3.82249e-249	Myeloid
PLA2G16	3.11205e-252	0.358725	21.9367	0.252	0.344	9.33614e-249	Myeloid
BAZ1A	4.37179e-252	0.641233	0.973459	0.492	0.274	1.31154e-248	Myeloid
SLITRK6	5.07956e-247	0.360205	2.99592	0.113	0.247	1.52387e-243	Myeloid
PLXNC1	1.34821e-246	0.639674	3.91295	0.551	0.194	4.04462e-243	Myeloid
TYMS	1.48311e-245	0.360624	1.06599	0.146	0.245	4.44933e-242	Myeloid
SERPINB9	8.26961e-243	0.638588	6.69681	0.465	0.157	2.48088e-239	Myeloid
NMB	2.14992e-240	0.362109	1.1619	0.112	0.172	6.44976e-237	Myeloid
ARHGAP6	1.13505e-237	0.362899	0.677833	0.207	0.277	3.40514e-234	Myeloid
PIM1	1.28801e-236	0.363207	0.331066	0.137	0.251	3.86402e-233	Myeloid
MGLL	2.71205e-232	0.364474	6.61491	0.254	0.368	8.13615e-229	Myeloid
MARCKS	2.75545e-228	0.634342	8.69996	0.638	0.464	8.26636e-225	Myeloid
WDFY4	1.74514e-227	0.634103	18.674	0.503	0.07	5.23543e-224	Myeloid
MAP3K8	2.49633e-225	0.63346	3.4904	0.521	0.264	7.489e-222	Myeloid
ACP5	5.89568e-225	0.633349	20.7291	0.53	0.217	1.7687e-221	Myeloid
PLCG2	6.12351e-225	0.366656	3.08199	0.257	0.441	1.83705e-221	Myeloid
SNHG9	1.74109e-224	0.366792	1.49454	0.142	0.299	5.22326e-221	Myeloid
OGFRL1	5.77123e-224	0.633052	1.68124	0.571	0.305	1.73137e-220	Myeloid
CCL13	4.82677e-222	0.632474	8.73297	0.492	0.09	1.44803e-218	Myeloid
MTHFD2	3.6701e-220	0.631907	3.03066	0.48	0.193	1.10103e-216	Myeloid
FOLR2	9.83746e-219	0.631474	15.3107	0.495	0.054	2.95124e-215	Myeloid
PHLDA2	6.15219e-215	0.630317	4.25741	0.557	0.307	1.84566e-211	Myeloid
FOS	6.25433e-215	0.369685	14.7436	0.341	0.501	1.8763e-211	Myeloid
UBE2C	4.28841e-213	0.370249	1.84153	0.1	0.159	1.28652e-209	Myeloid
ARHGEF7	1.83351e-210	0.37106	1.00707	0.191	0.317	5.50052e-207	Myeloid
ZEB2	1.82858e-209	0.62863	1.93291	0.557	0.323	5.48573e-206	Myeloid
DNTTIP2	7.2842e-207	0.627821	1.37535	0.408	0.221	2.18526e-203	Myeloid
RAP2B	9.13353e-204	0.626851	4.11099	0.531	0.241	2.74006e-200	Myeloid
DOCK10	9.54627e-204	0.626845	2.88999	0.475	0.155	2.86388e-200	Myeloid
HSPA6	6.10986e-201	0.625959	1.02109	0.473	0.115	1.83296e-197	Myeloid
THBS1	1.45648e-199	0.374478	10.3462	0.208	0.361	4.36945e-196	Myeloid
GMFG	3.21091e-197	0.624775	4.29725	0.44	0.226	9.63273e-194	Myeloid
CD40	6.53992e-197	0.624676	24.9913	0.539	0.285	1.96197e-193	Myeloid
ZFP36L1	1.92992e-195	0.375795	1.99238	0.326	0.51	5.78976e-192	Myeloid
NUB1	5.67686e-194	0.623732	2.873	0.54	0.297	1.70306e-190	Myeloid
LCP2	6.13031e-194	0.623722	1.50498	0.484	0.113	1.83909e-190	Myeloid
CD163	2.749e-192	0.623188	20.1426	0.503	0.064	8.24701e-189	Myeloid
IER5	4.26711e-192	0.623126	0.614356	0.484	0.28	1.28013e-188	Myeloid
PICALM	4.88543e-192	0.623107	0.778093	0.546	0.298	1.46563e-188	Myeloid
SUCNR1	6.79404e-190	0.622411	1.68557	0.561	0.204	2.03821e-186	Myeloid
FOSL2	8.54241e-186	0.621067	5.98008	0.403	0.254	2.56272e-182	Myeloid
MARCKSL1	5.27673e-184	0.620476	23.3792	0.459	0.304	1.58302e-180	Myeloid
NR4A2	5.65246e-184	0.620466	0.447033	0.466	0.247	1.69574e-180	Myeloid
IL10RA	4.74606e-182	0.619827	2.29277	0.498	0.099	1.42382e-178	Myeloid
CD14	8.46596e-181	0.61941	21.6737	0.539	0.235	2.53979e-177	Myeloid
FAM126A	3.14676e-180	0.380781	1.44317	0.204	0.275	9.44027e-177	Myeloid
ADAM19	3.1817e-180	0.619218	4.73889	0.438	0.142	9.5451e-177	Myeloid
MAML2	1.71712e-177	0.3817	1.9048	0.206	0.307	5.15137e-174	Myeloid
RUNX1	2.50711e-175	0.617568	6.31313	0.53	0.237	7.52133e-172	Myeloid
KLF5	4.38443e-174	0.382854	3.36332	0.135	0.28	1.31533e-170	Myeloid
ETV6	5.11329e-174	0.617123	4.58226	0.528	0.256	1.53399e-170	Myeloid
JARID2	6.0623e-174	0.617098	1.61239	0.49	0.226	1.81869e-170	Myeloid
SKAP2	3.17699e-168	0.615133	2.76955	0.539	0.264	9.53098e-165	Myeloid
EIF4E	2.5322e-167	0.61482	1.94253	0.509	0.244	7.59659e-164	Myeloid
BIRC3	2.67636e-167	0.614812	14.2824	0.41	0.221	8.02907e-164	Myeloid
APOBEC3A	4.9479e-164	0.613672	11.2924	0.503	0.127	1.48437e-160	Myeloid
PTGER3	2.67932e-163	0.386586	1.88599	0.209	0.27	8.03795e-160	Myeloid
GLRX	1.65238e-162	0.613136	3.15768	0.503	0.241	4.95715e-159	Myeloid
HIPK2	2.27754e-162	0.386913	1.35517	0.233	0.336	6.83263e-159	Myeloid
CCL3L1	1.31633e-161	0.612817	3.22586	0.446	0.057	3.949e-158	Myeloid
MAP4K4	6.15722e-157	0.388846	2.63364	0.261	0.335	1.84717e-153	Myeloid
ACOT7	1.46993e-155	0.610659	2.95209	0.513	0.213	4.40978e-152	Myeloid
MYO1G	2.04874e-154	0.610246	11.5018	0.416	0.094	6.14623e-151	Myeloid
ANPEP	1.5215e-152	0.609567	2.2616	0.524	0.281	4.56449e-149	Myeloid
NRP1	7.59532e-150	0.39142	0.400124	0.296	0.374	2.2786e-146	Myeloid
CD58	3.28189e-148	0.607978	2.13587	0.472	0.21	9.84567e-145	Myeloid
SMS	3.47765e-147	0.607599	1.22196	0.456	0.222	1.04329e-143	Myeloid
S100A10	8.25096e-145	0.606715	5.02914	0.624	0.455	2.47529e-141	Myeloid
YWHAH	2.00436e-144	0.606571	1.24518	0.552	0.376	6.01307e-141	Myeloid
GM2A	9.59759e-143	0.60594	23.7245	0.525	0.26	2.87928e-139	Myeloid
TWISTNB	1.94982e-142	0.605824	2.26193	0.464	0.235	5.84945e-139	Myeloid
TRAF1	2.6484e-142	0.605774	13.5113	0.387	0.113	7.9452e-139	Myeloid
PRKCB	8.86959e-142	0.605576	9.15761	0.42	0.114	2.66088e-138	Myeloid
STAT1	7.05718e-141	0.605235	4.17871	0.545	0.366	2.11715e-137	Myeloid
CSRNP1	2.97129e-139	0.604618	0.442644	0.385	0.233	8.91388e-136	Myeloid
INPP5D	3.99747e-139	0.604569	5.36351	0.474	0.164	1.19924e-135	Myeloid
CREG1	2.06765e-137	0.603913	7.28166	0.526	0.314	6.20295e-134	Myeloid
HLA-DQA2	2.36448e-136	0.603507	8.73038	0.493	0.104	7.09345e-133	Myeloid
CERS6	9.71337e-136	0.60327	6.98244	0.51	0.25	2.91401e-132	Myeloid
CD36	1.4799e-135	0.603199	3.56254	0.51	0.2	4.43969e-132	Myeloid
PLXDC2	1.80448e-135	0.603166	1.22506	0.535	0.302	5.41344e-132	Myeloid
MX2	1.98536e-132	0.398016	0.25166	0.246	0.274	5.95608e-129	Myeloid
SERPINB2	1.66688e-131	0.398378	4.59571	0.103	0.178	5.00063e-128	Myeloid
CHD1	2.2716e-130	0.601176	1.998	0.409	0.247	6.8148e-127	Myeloid
IL10	2.7912e-130	0.601141	5.14486	0.47	0.097	8.37359e-127	Myeloid
TGIF1	4.64633e-130	0.601053	2.6141	0.403	0.22	1.3939e-126	Myeloid
ITGAM	7.90279e-129	0.600567	25.6901	0.496	0.082	2.37084e-125	Myeloid
CBLB	1.09265e-128	0.399489	2.5835	0.149	0.212	3.27795e-125	Myeloid
CRIP1	2.73537e-128	0.600353	1.86922	0.459	0.286	8.20612e-125	Myeloid
OLFML2B	6.57957e-126	0.400598	2.56462	0.261	0.286	1.97387e-122	Myeloid
CD37	7.57191e-126	0.599378	1.58691	0.365	0.152	2.27157e-122	Myeloid
SLF2	2.98835e-123	0.401669	0.34633	0.212	0.287	8.96505e-120	Myeloid
CBL	1.1074e-117	0.596046	2.50135	0.463	0.209	3.32219e-114	Myeloid
NRP2	1.20041e-116	0.595616	4.02225	0.505	0.237	3.60123e-113	Myeloid
TAP1	7.13464e-115	0.594873	2.38965	0.478	0.286	2.14039e-111	Myeloid
PPP1R15B	1.38061e-114	0.594753	3.13745	0.464	0.244	4.14183e-111	Myeloid
TIPARP	2.38586e-114	0.594653	2.98658	0.38	0.218	7.15758e-111	Myeloid
LAMP3	4.01627e-114	0.594558	8.55703	0.448	0.199	1.20488e-110	Myeloid
SERINC5	1.1181e-113	0.59437	3.94135	0.442	0.204	3.35429e-110	Myeloid
INHBA	1.10973e-112	0.593948	6.92385	0.467	0.283	3.32919e-109	Myeloid
CLDN1	5.19556e-112	0.593663	11.4701	0.415	0.184	1.55867e-108	Myeloid
ABHD5	2.77707e-111	0.406647	5.62025	0.234	0.269	8.33122e-108	Myeloid
CYTH1	1.68163e-110	0.593018	4.89528	0.45	0.219	5.04489e-107	Myeloid
SLC25A25	1.71093e-108	0.407846	3.15877	0.235	0.32	5.1328e-105	Myeloid
AL357060.1	1.90329e-108	0.407866	1.05184	0.128	0.148	5.70987e-105	Myeloid
ARHGAP45	4.81189e-108	0.59196	2.27323	0.464	0.107	1.44357e-104	Myeloid
CREB5	2.08752e-106	0.591247	2.03359	0.501	0.24	6.26255e-103	Myeloid
LTB	2.17417e-106	0.40876	1.37548	0.126	0.137	6.5225e-103	Myeloid
MCOLN2	5.566e-104	0.590182	6.58122	0.412	0.084	1.6698e-100	Myeloid
TFRC	6.21217e-104	0.590161	15.6571	0.412	0.181	1.86365e-100	Myeloid
MUCL1	2.20276e-103	0.410083	2.4175	0.158	0.293	6.60827e-100	Myeloid
MT-ND2	2.91968e-103	0.410137	0.293946	0.362	0.501	8.75905e-100	Myeloid
CCNB1	6.27139e-102	0.41073	2.14185	0.145	0.222	1.88142e-98	Myeloid
ADAM12	6.69948e-102	0.410743	1.49433	0.151	0.214	2.00984e-98	Myeloid
SLC12A2	1.11049e-100	0.411289	0.864822	0.162	0.291	3.33146e-97	Myeloid
GFRA2	1.50837e-100	0.588652	18.0808	0.471	0.107	4.5251e-97	Myeloid
TCTN3	1.99615e-99	0.588146	9.40304	0.374	0.191	5.98844e-96	Myeloid
RNF149	3.19276e-98	0.5876	1.50174	0.441	0.219	9.57828e-95	Myeloid
TFPI2	3.91557e-97	0.412897	4.16691	0.148	0.267	1.17467e-93	Myeloid
GBP2	3.33023e-95	0.413784	1.28419	0.227	0.315	9.99068e-92	Myeloid
MDM2	8.39656e-94	0.414434	6.93457	0.239	0.303	2.51897e-90	Myeloid
MSR1	2.31244e-93	0.585361	27.1481	0.453	0.101	6.93733e-90	Myeloid
CTTNBP2NL	5.49986e-91	0.584244	1.83168	0.523	0.313	1.64996e-87	Myeloid
POLR2J3.1	1.35512e-89	0.416416	1.94049	0.245	0.293	4.06535e-86	Myeloid
CEBPA	1.4753e-89	0.583566	1.83119	0.491	0.246	4.42589e-86	Myeloid
MYO5C	1.56751e-88	0.416925	1.10282	0.141	0.21	4.70254e-85	Myeloid
ARHGAP10	1.85407e-88	0.583041	14.2694	0.526	0.328	5.5622e-85	Myeloid
TNFRSF1B	3.70907e-87	0.582414	0.818646	0.384	0.184	1.11272e-83	Myeloid
NCF4	4.72396e-87	0.582363	3.48494	0.452	0.093	1.41719e-83	Myeloid
CD63	1.16228e-85	0.418312	4.89172	0.346	0.49	3.48684e-82	Myeloid
MT1G	7.77293e-85	0.418716	2.06201	0.194	0.284	2.33188e-81	Myeloid
RNASE1	1.14042e-84	0.581203	9.2519	0.489	0.242	3.42127e-81	Myeloid
HERC4	3.83202e-84	0.419056	3.23827	0.238	0.293	1.14961e-80	Myeloid
CSK	1.54658e-82	0.58015	1.10312	0.418	0.166	4.63973e-79	Myeloid
CTSL	9.53335e-82	0.420244	14.1516	0.336	0.377	2.86e-78	Myeloid
CTSD	1.64063e-81	0.420361	23.2643	0.352	0.41	4.92188e-78	Myeloid
KLF7	7.38023e-81	0.420689	7.94881	0.282	0.316	2.21407e-77	Myeloid
CENPE	1.60274e-80	0.420858	3.43026	0.19	0.178	4.80823e-77	Myeloid
TMEM176A	2.53792e-80	0.420959	1.46917	0.322	0.338	7.61376e-77	Myeloid
ASAH1	8.60724e-80	0.578774	6.12088	0.508	0.34	2.58217e-76	Myeloid
CLK1	2.63743e-75	0.576472	0.437641	0.391	0.279	7.91228e-72	Myeloid
WWP1	1.39751e-74	0.423906	1.37004	0.283	0.298	4.19252e-71	Myeloid
TLE4	2.02916e-74	0.423991	1.14238	0.216	0.282	6.08749e-71	Myeloid
MAT2A	4.30907e-74	0.575838	6.59668	0.434	0.279	1.29272e-70	Myeloid
ALCAM	3.9978e-73	0.575328	3.35374	0.498	0.256	1.19934e-69	Myeloid
RB1	6.66361e-73	0.575211	2.26126	0.492	0.281	1.99908e-69	Myeloid
RARRES1	1.03447e-70	0.574042	6.58419	0.404	0.181	3.1034e-67	Myeloid
CKLF	4.55711e-68	0.572606	4.37148	0.399	0.207	1.36713e-64	Myeloid
PPP4R3A	1.82316e-67	0.572276	8.29954	0.402	0.226	5.46948e-64	Myeloid
AXL	5.97625e-67	0.571991	1.93104	0.48	0.292	1.79288e-63	Myeloid
CYTH4	9.98275e-67	0.571868	5.30534	0.457	0.078	2.99482e-63	Myeloid
CEBPB	1.71767e-66	0.428263	5.6202	0.333	0.423	5.153e-63	Myeloid
ZFYVE16	8.81133e-65	0.570782	7.03644	0.479	0.314	2.6434e-61	Myeloid
CD226	1.27281e-64	0.429308	14.9557	0.168	0.092	3.81843e-61	Myeloid
PHTF2	4.66464e-63	0.430194	0.646542	0.215	0.154	1.39939e-59	Myeloid
ICAM1	2.90266e-62	0.569352	8.75337	0.518	0.345	8.70799e-59	Myeloid
LGR5	1.62938e-61	0.431079	0.443811	0.186	0.302	4.88815e-58	Myeloid
FBXW7	5.77575e-60	0.43198	1.34068	0.235	0.283	1.73273e-56	Myeloid
LILRB5	7.11874e-60	0.567967	23.4008	0.436	0.079	2.13562e-56	Myeloid
RAPH1	2.42856e-58	0.432936	2.94323	0.266	0.311	7.28569e-55	Myeloid
DCT	2.68047e-58	0.432962	1.38655	0.192	0.268	8.0414e-55	Myeloid
DSG2	2.7944e-58	0.432973	4.67097	0.239	0.303	8.38321e-55	Myeloid
PRDM1	1.33565e-57	0.433377	3.75405	0.239	0.215	4.00695e-54	Myeloid
ABL2	1.52962e-57	0.566588	0.641416	0.475	0.286	4.58887e-54	Myeloid
CXCL3	2.37583e-57	0.566473	4.47439	0.468	0.245	7.12748e-54	Myeloid
IRS2	5.37421e-57	0.433739	1.89189	0.241	0.236	1.61226e-53	Myeloid
ELL2	1.23676e-56	0.566043	1.85097	0.4	0.174	3.71028e-53	Myeloid
ARHGAP30	2.64545e-56	0.565844	3.73169	0.437	0.122	7.93634e-53	Myeloid
ZNF791	1.26293e-55	0.434567	2.07215	0.177	0.227	3.78878e-52	Myeloid
CRYBG1	1.30418e-55	0.565424	3.66971	0.352	0.159	3.91254e-52	Myeloid
B3GNT5	1.89066e-54	0.564714	9.11738	0.444	0.216	5.67199e-51	Myeloid
TK1	7.95571e-54	0.43567	2.19056	0.243	0.244	2.38671e-50	Myeloid
CST7	9.1196e-54	0.564293	5.33057	0.301	0.112	2.73588e-50	Myeloid
MAF	9.27496e-53	0.436333	4.51018	0.294	0.273	2.78249e-49	Myeloid
GTF2B	1.02055e-52	0.563641	0.539775	0.34	0.22	3.06164e-49	Myeloid
DNAJA4	1.61611e-50	0.562251	8.14635	0.348	0.146	4.84833e-47	Myeloid
SCML1	2.40331e-50	0.437859	1.23451	0.278	0.292	7.20992e-47	Myeloid
ABCG1	7.15222e-50	0.561837	4.1518	0.414	0.224	2.14567e-46	Myeloid
ZSWIM6	1.55355e-48	0.560972	4.20891	0.454	0.237	4.66064e-45	Myeloid
HBEGF	7.15649e-48	0.560538	3.92472	0.49	0.321	2.14695e-44	Myeloid
HNRNPU	2.6542e-44	0.558147	2.7657	0.429	0.336	7.96259e-41	Myeloid
SLC40A1	3.2139e-44	0.558091	21.9689	0.429	0.252	9.64169e-41	Myeloid
OTUD1	3.41949e-44	0.558072	11.0228	0.434	0.206	1.02585e-40	Myeloid
CHPT1	4.57401e-44	0.442014	0.512383	0.269	0.293	1.3722e-40	Myeloid
CD44	1.53481e-43	0.557624	7.67957	0.417	0.35	4.60444e-40	Myeloid
C2	1.55271e-43	0.442379	8.38348	0.312	0.271	4.65814e-40	Myeloid
IGKC	1.27485e-42	0.443013	2.18247	0.178	0.203	3.82456e-39	Myeloid
ST3GAL5	5.00678e-42	0.556571	0.790333	0.381	0.217	1.50203e-38	Myeloid
DUSP4	3.02047e-41	0.44398	2.33221	0.138	0.153	9.06142e-38	Myeloid
NR4A1	7.58713e-41	0.444264	3.32398	0.295	0.392	2.27614e-37	Myeloid
EVI2A	9.79448e-41	0.555657	0.256823	0.405	0.1	2.93834e-37	Myeloid
ARHGAP5	1.03292e-40	0.444359	0.526792	0.326	0.334	3.09876e-37	Myeloid
AC023157.3	1.28182e-40	0.444426	7.63644	0.312	0.364	3.84545e-37	Myeloid
PLEKHA2	2.16483e-39	0.554689	0.493887	0.4	0.165	6.49449e-36	Myeloid
ZBTB10	6.35937e-39	0.554348	0.262944	0.391	0.22	1.90781e-35	Myeloid
AL355075.4	1.237e-38	0.445863	2.73521	0.288	0.341	3.711e-35	Myeloid
JMJD1C	2.95418e-38	0.553859	1.63814	0.419	0.324	8.86254e-35	Myeloid
IFIT2	3.74147e-38	0.446217	2.53356	0.298	0.312	1.12244e-34	Myeloid
JMY	3.25046e-37	0.446914	3.12023	0.24	0.182	9.75139e-34	Myeloid
CCL23	7.06919e-37	0.447167	1.39841	0.256	0.163	2.12076e-33	Myeloid
AC091271.1	1.44935e-36	0.447402	0.456374	0.284	0.307	4.34806e-33	Myeloid
MYO5A	2.28837e-36	0.552448	2.73194	0.401	0.213	6.86512e-33	Myeloid
RCSD1	2.49815e-36	0.552419	0.327986	0.369	0.15	7.49444e-33	Myeloid
SLC20A1	8.02482e-36	0.552034	3.35847	0.376	0.226	2.40744e-32	Myeloid
RNF213	1.33429e-35	0.448134	2.0246	0.253	0.289	4.00287e-32	Myeloid
RANBP2	2.5208e-35	0.551654	2.1148	0.362	0.221	7.56239e-32	Myeloid
HERC1	1.92024e-34	0.449028	3.15173	0.27	0.253	5.76071e-31	Myeloid
VPS13C	4.88609e-34	0.550655	1.14405	0.427	0.306	1.46583e-30	Myeloid
PPP1R15A	7.18755e-34	0.550524	1.69561	0.464	0.395	2.15627e-30	Myeloid
IL27RA	1.41554e-33	0.550292	0.466743	0.352	0.143	4.24661e-30	Myeloid
PTGS2	4.14024e-33	0.549923	1.26331	0.434	0.212	1.24207e-29	Myeloid
FOXN2	4.48786e-33	0.549895	1.25723	0.414	0.233	1.34636e-29	Myeloid
IFNGR1	7.38012e-33	0.549723	2.24233	0.483	0.341	2.21404e-29	Myeloid
SLC7A8	1.38429e-32	0.450495	8.06618	0.302	0.265	4.15287e-29	Myeloid
DGKH	4.40193e-32	0.450899	1.49661	0.264	0.302	1.32058e-28	Myeloid
NLRP3	4.44324e-32	0.549097	10.3866	0.426	0.075	1.33297e-28	Myeloid
ENHO	5.83427e-32	0.450998	4.3827	0.248	0.237	1.75028e-28	Myeloid
THUMPD3-AS1	1.37239e-30	0.452121	8.4951	0.263	0.296	4.11717e-27	Myeloid
RLF	1.5449e-30	0.547837	7.53265	0.341	0.199	4.63469e-27	Myeloid
CMKLR1	1.33421e-29	0.547054	21.6003	0.406	0.209	4.00262e-26	Myeloid
SINHCAF	1.59989e-28	0.546137	7.18981	0.349	0.247	4.79966e-25	Myeloid
ZMYM2	2.48464e-28	0.545973	4.9925	0.361	0.228	7.45391e-25	Myeloid
RPS6KA3	4.34656e-27	0.544889	1.74028	0.412	0.254	1.30397e-23	Myeloid
TMEM273	1.59283e-26	0.544389	1.58302	0.411	0.221	4.77848e-23	Myeloid
DCP2	1.60274e-26	0.544386	1.99635	0.383	0.214	4.80823e-23	Myeloid
SIAH2	1.96166e-26	0.544308	6.20014	0.283	0.155	5.88497e-23	Myeloid
HIPK1	1.9889e-25	0.5434	1.46563	0.368	0.246	5.9667e-22	Myeloid
ACE	2.12287e-25	0.456626	0.284625	0.299	0.247	6.36861e-22	Myeloid
MKI67	7.46781e-25	0.457127	2.19464	0.209	0.15	2.24034e-21	Myeloid
PLEKHA5	2.4052e-24	0.457599	18.2048	0.254	0.295	7.2156e-21	Myeloid
SDCBP	3.48246e-24	0.542251	0.464418	0.473	0.398	1.04474e-20	Myeloid
SPRED1	1.66183e-23	0.541611	15.7853	0.44	0.273	4.9855e-20	Myeloid
LIPA	2.40148e-23	0.541459	23.3426	0.455	0.308	7.20443e-20	Myeloid
SLCO2B1	2.52412e-23	0.541438	16.961	0.434	0.196	7.57236e-20	Myeloid
TRIM8	2.75304e-23	0.458598	4.0303	0.297	0.311	8.25913e-20	Myeloid
ABCA1	9.69165e-23	0.540877	11.3776	0.467	0.305	2.9075e-19	Myeloid
FSCN1	2.23282e-22	0.540525	22.9175	0.456	0.332	6.69847e-19	Myeloid
KCNQ1OT1	4.82472e-22	0.459803	7.25483	0.317	0.336	1.44741e-18	Myeloid
DAB2	2.15418e-21	0.539553	15.8501	0.479	0.383	6.46254e-18	Myeloid
MIR155HG	2.42816e-21	0.539501	1.99519	0.309	0.115	7.28449e-18	Myeloid
TACSTD2	3.54005e-21	0.539337	4.43957	0.375	0.26	1.06202e-17	Myeloid
TNF	8.55098e-21	0.53895	1.63763	0.293	0.114	2.56529e-17	Myeloid
ARHGAP4	3.32434e-20	0.538348	0.476656	0.389	0.146	9.97302e-17	Myeloid
CDH1	6.32629e-20	0.538059	0.793299	0.367	0.207	1.89789e-16	Myeloid
DUSP1	6.37495e-20	0.538056	1.01522	0.484	0.409	1.91249e-16	Myeloid
NCF1	9.58268e-20	0.537872	12.1737	0.416	0.091	2.8748e-16	Myeloid
IFRD1	1.2433e-19	0.462246	0.682156	0.255	0.292	3.72991e-16	Myeloid
ARAP2	1.51027e-19	0.462335	1.48644	0.28	0.16	4.53081e-16	Myeloid
KDM2A	9.09107e-19	0.536839	1.25072	0.381	0.255	2.72732e-15	Myeloid
PLTP	5.30042e-18	0.463989	13.9014	0.368	0.314	1.59013e-14	Myeloid
PLAU	1.2861e-17	0.535587	3.54803	0.436	0.327	3.8583e-14	Myeloid
TUBB	3.96507e-17	0.535041	2.06029	0.505	0.46	1.18952e-13	Myeloid
MT-ND1	8.70854e-17	0.465345	0.86011	0.449	0.526	2.61256e-13	Myeloid
TMEM176B	6.18615e-16	0.466326	0.550028	0.378	0.35	1.85585e-12	Myeloid
FOXO3	1.72155e-15	0.46685	3.77497	0.322	0.312	5.16464e-12	Myeloid
IQGAP2	2.33665e-15	0.532992	6.72233	0.356	0.173	7.00994e-12	Myeloid
PAPSS2	2.80951e-15	0.467103	13.0306	0.377	0.252	8.42854e-12	Myeloid
CCR7	5.68512e-15	0.532529	3.15434	0.228	0.108	1.70554e-11	Myeloid
KLF10	6.47489e-15	0.467539	1.84239	0.41	0.405	1.94247e-11	Myeloid
HRH1	8.98286e-15	0.467712	12.8188	0.326	0.236	2.69486e-11	Myeloid
SCN9A	2.97234e-14	0.531649	13.139	0.401	0.152	8.91703e-11	Myeloid
SELENOP	4.02126e-14	0.468514	23.5869	0.381	0.355	1.20638e-10	Myeloid
TRIM38	1.82921e-13	0.530655	4.87317	0.409	0.249	5.48764e-10	Myeloid
RBP4	2.21094e-13	0.469451	13.6761	0.238	0.271	6.63283e-10	Myeloid
PRRG4	7.03255e-13	0.529897	1.82092	0.384	0.233	2.10976e-09	Myeloid
PCF11	2.75962e-12	0.529109	1.30792	0.325	0.249	8.27885e-09	Myeloid
RHOF	5.11126e-12	0.528746	1.46471	0.31	0.103	1.53338e-08	Myeloid
GLS	1.30845e-11	0.528185	2.04293	0.344	0.294	3.92536e-08	Myeloid
HMGB2	2.05585e-11	0.472089	3.52171	0.214	0.255	6.16756e-08	Myeloid
DOCK4	2.27165e-11	0.527851	0.27675	0.422	0.285	6.81496e-08	Myeloid
KIF2A	2.91997e-11	0.472303	15.2365	0.278	0.228	8.75991e-08	Myeloid
SLC5A3	6.9109e-11	0.527164	12.4173	0.361	0.264	2.07327e-07	Myeloid
TCOF1	9.67219e-11	0.473046	4.04853	0.324	0.241	2.90166e-07	Myeloid
HIF1A	4.27595e-10	0.526002	4.85906	0.413	0.36	1.28279e-06	Myeloid
ACTG1	6.8816e-10	0.525691	5.33508	0.481	0.441	2.06448e-06	Myeloid
GCHFR	2.68566e-09	0.475221	5.4559	0.195	0.197	8.05699e-06	Myeloid
ZFC3H1	8.14726e-09	0.475989	3.90751	0.303	0.248	2.44418e-05	Myeloid
FZD1	2.93463e-08	0.523094	0.616136	0.386	0.271	8.80389e-05	Myeloid
ANKH	4.62696e-08	0.47724	3.40106	0.313	0.248	0.000138809	Myeloid
AHR	7.94774e-08	0.477643	0.486864	0.348	0.368	0.000238432	Myeloid
CELF2	9.94134e-08	0.477812	0.568977	0.333	0.293	0.00029824	Myeloid
PTX3	1.12667e-07	0.522094	2.08709	0.295	0.135	0.000338002	Myeloid
SECISBP2	1.33973e-07	0.478038	3.54594	0.34	0.293	0.000401918	Myeloid
EEF1A1	1.19777e-06	0.520224	1.02886	0.462	0.437	0.00359331	Myeloid
CD52	1.21709e-06	0.52021	4.42052	0.251	0.158	0.00365127	Myeloid
RPS23	1.61608e-06	0.519975	0.564474	0.466	0.416	0.00484823	Myeloid
GNPTAB	1.62029e-06	0.519973	2.96297	0.394	0.279	0.00486088	Myeloid
RUNX3	4.04643e-06	0.519195	0.68852	0.257	0.155	0.0121393	Myeloid
GABARAPL1	6.29951e-06	0.481192	0.706826	0.23	0.227	0.0188985	Myeloid
DEDD2	7.27519e-06	0.48132	0.627353	0.247	0.139	0.0218256	Myeloid
ERICH1	8.0918e-06	0.481414	5.38862	0.34	0.277	0.0242754	Myeloid
CDC42SE2	2.81139e-05	0.517443	1.56732	0.266	0.206	0.0843417	Myeloid
TENT5A	3.66034e-05	0.517191	3.76019	0.378	0.315	0.10981	Myeloid
PURB	4.12179e-05	0.517077	4.21907	0.363	0.26	0.123654	Myeloid
CNTRL	4.13845e-05	0.517073	2.025	0.338	0.201	0.124154	Myeloid
PRKAG2	6.2942e-05	0.483335	1.14956	0.353	0.274	0.188826	Myeloid
POGLUT1	0.000109148	0.516114	6.28998	0.368	0.297	0.327445	Myeloid
SH3BP5	0.000146884	0.51581	0.361379	0.438	0.365	0.440652	Myeloid
ATM	0.000429397	0.485335	0.939229	0.289	0.219	1	Myeloid
ANTXR2	0.000476385	0.51455	1.72174	0.334	0.268	1	Myeloid
CA2	0.000515768	0.514461	0.544443	0.369	0.232	1	Myeloid
PRNP	0.00087406	0.486139	1.20219	0.354	0.335	1	Myeloid
STAB1	0.00163303	0.513118	8.41704	0.403	0.212	1	Myeloid
PRMT9	0.00221395	0.512744	4.88538	0.302	0.127	1	Myeloid
SLC25A44	0.00460186	0.511801	2.73856	0.349	0.227	1	Myeloid
TNFAIP3	0.00497836	0.511696	4.93245	0.265	0.241	1	Myeloid
HIVEP1	0.00608535	0.488576	5.45114	0.297	0.249	1	Myeloid
PON2	0.00674667	0.511282	0.812157	0.448	0.344	1	Myeloid
LAD1	0.00700143	0.488769	7.35992	0.232	0.181	1	Myeloid
ZNF503	0.00726078	0.511181	0.457734	0.413	0.368	1	Myeloid
ENG	0	0.969556	21.7723	0.967	0.154	0	VE
NPDC1	0	0.96951	15.8307	0.963	0.164	0	VE
PECAM1	0	0.967461	20.5542	0.961	0.124	0	VE
PLVAP	0	0.965935	21.0914	0.925	0.065	0	VE
CD93	0	0.964778	22.1689	0.944	0.091	0	VE
SOX18	0	0.964353	12.9463	0.951	0.105	0	VE
A2M	0	0.963725	15.2134	0.968	0.234	0	VE
AQP1	0	0.961446	13.561	0.954	0.203	0	VE
CLEC14A	0	0.958245	20.4432	0.936	0.102	0	VE
ADGRL4	0	0.956898	22.4545	0.931	0.078	0	VE
RAMP2	0	0.955739	3.75081	0.965	0.141	0	VE
EMCN	0	0.955559	19.931	0.935	0.108	0	VE
CDH5	0	0.948617	15.7126	0.935	0.107	0	VE
EGFL7	0	0.943806	8.25899	0.947	0.11	0	VE
ESAM	0	0.94222	12.0411	0.932	0.149	0	VE
MMRN2	0	0.93937	19.198	0.906	0.073	0	VE
FLT1	0	0.936721	24.9593	0.906	0.075	0	VE
RAMP3	0	0.934631	19.7322	0.891	0.157	0	VE
CRIP2	0	0.934392	11.2567	0.96	0.293	0	VE
PALMD	0	0.932971	20.1517	0.931	0.194	0	VE
VWA1	0	0.932151	12.1845	0.904	0.127	0	VE
CYYR1	0	0.932039	16.1638	0.896	0.071	0	VE
TSPAN7	0	0.930734	6.57762	0.893	0.099	0	VE
PCAT19	0	0.92868	6.97009	0.902	0.079	0	VE
SPARCL1	0	0.927718	4.82402	0.968	0.318	0	VE
HSPG2	0	0.926203	16.786	0.939	0.266	0	VE
BCAM	0	0.924572	1.73799	0.921	0.15	0	VE
VWF	0	0.924496	5.42394	0.894	0.088	0	VE
MCTP1	0	0.924136	18.253	0.894	0.099	0	VE
HEG1	0	0.921412	17.7249	0.911	0.167	0	VE
ETS2	0	0.920625	9.68421	0.917	0.242	0	VE
PTPRB	0	0.919931	21.408	0.88	0.071	0	VE
MALL	0	0.919889	6.36179	0.899	0.13	0	VE
TM4SF1	0	0.915811	3.1124	0.914	0.185	0	VE
EPAS1	0	0.914985	11.6632	0.929	0.229	0	VE
ROBO4	0	0.9131	20.9806	0.875	0.068	0	VE
JAM2	0	0.912239	9.95155	0.891	0.154	0	VE
ALPL	0	0.911483	25.056	0.831	0.054	0	VE
CLDN5	0	0.909503	3.43453	0.879	0.108	0	VE
SLCO2A1	0	0.908739	18.8082	0.855	0.07	0	VE
ERG	0	0.90667	7.76604	0.874	0.079	0	VE
ID1	0	0.906324	4.41721	0.941	0.319	0	VE
IFI27	0	0.906319	1.95769	0.973	0.416	0	VE
RASIP1	0	0.904691	5.48054	0.879	0.138	0	VE
PCDH17	0	0.903739	11.9735	0.866	0.11	0	VE
TGM2	0	0.902897	0.494444	0.867	0.1	0	VE
CLDN15	0	0.898975	22.7875	0.856	0.087	0	VE
LIMS2	0	0.898933	7.25987	0.898	0.192	0	VE
CALCRL	0	0.898767	13.9547	0.888	0.145	0	VE
IL3RA	0	0.898544	14.8137	0.858	0.119	0	VE
LMCD1	0	0.898333	10.5407	0.885	0.203	0	VE
FAM110D	0	0.897627	22.662	0.843	0.058	0	VE
TGFBR2	0	0.89629	9.13604	0.908	0.269	0	VE
TXNIP	0	0.890647	6.24797	0.917	0.352	0	VE
C1orf115	0	0.890352	11.393	0.842	0.076	0	VE
PDLIM1	0	0.886051	7.51379	0.916	0.334	0	VE
PODXL	0	0.884641	20.8626	0.798	0.084	0	VE
NOSTRIN	0	0.884274	13.6108	0.846	0.085	0	VE
ADAMTS6	0	0.88079	12.515	0.811	0.084	0	VE
RCAN1	0	0.878279	4.64601	0.854	0.204	0	VE
CD34	0	0.877288	7.75599	0.87	0.225	0	VE
TACR1	0	0.876329	11.5165	0.814	0.048	0	VE
ADAM15	0	0.872486	11.8936	0.864	0.198	0	VE
BMPR2	0	0.871553	6.00305	0.873	0.243	0	VE
ADGRF5	0	0.871415	18.9289	0.822	0.141	0	VE
C2CD4B	0	0.86997	7.43401	0.796	0.097	0	VE
CXorf36	0	0.869455	6.14231	0.817	0.077	0	VE
CFI	0	0.86818	11.1708	0.819	0.08	0	VE
PLCB1	0	0.867945	8.11162	0.821	0.127	0	VE
SOX17	0	0.867231	26.1551	0.778	0.053	0	VE
MKL2	0	0.863061	13.8326	0.847	0.186	0	VE
ADAMTS9	0	0.862706	4.00667	0.834	0.142	0	VE
SPNS2	0	0.86104	6.50782	0.806	0.108	0	VE
SELE	0	0.860565	10.3255	0.705	0.068	0	VE
SHANK3	0	0.860097	7.75454	0.814	0.091	0	VE
PKP4	0	0.859969	16.5161	0.833	0.169	0	VE
KCTD12	0	0.859469	25.966	0.849	0.283	0	VE
MEOX1	0	0.858823	17.766	0.796	0.093	0	VE
CRIM1	0	0.857982	5.93003	0.877	0.26	0	VE
HOXD9	0	0.853384	11.7452	0.809	0.108	0	VE
TEK	0	0.852993	2.78154	0.795	0.076	0	VE
ADCY4	0	0.852853	4.51549	0.824	0.13	0	VE
JAG2	0	0.852267	15.0675	0.765	0.082	0	VE
SLC9A3R2	0	0.852169	16.1475	0.779	0.206	0	VE
ACKR1	0	0.851768	16.0911	0.722	0.078	0	VE
THSD7A	0	0.851547	19.3069	0.796	0.089	0	VE
RDX	0	0.850684	21.1088	0.857	0.307	0	VE
ELOVL7	0	0.849301	11.8129	0.788	0.092	0	VE
LAMA5	0	0.846855	6.21218	0.844	0.223	0	VE
COL15A1	0	0.845577	17.3574	0.822	0.273	0	VE
APLNR	0	0.845463	16.8107	0.768	0.11	0	VE
CRYBG3	0	0.843607	20.6077	0.843	0.249	0	VE
TSC22D1	0	0.843482	8.74152	0.845	0.315	0	VE
SELP	0	0.843193	24.1607	0.687	0.042	0	VE
TIE1	0	0.842259	2.91117	0.784	0.081	0	VE
LDB2	0	0.842012	5.88586	0.841	0.24	0	VE
SCARF1	0	0.839665	13.4774	0.782	0.113	0	VE
GIMAP7	0	0.839095	4.22279	0.796	0.134	0	VE
PIK3R3	0	0.838528	14.0006	0.81	0.174	0	VE
SWAP70	0	0.836585	6.84369	0.829	0.25	0	VE
KDR	0	0.833964	17.1311	0.76	0.084	0	VE
NECTIN2	0	0.833855	4.29829	0.849	0.285	0	VE
CYTL1	0	0.832882	10.3512	0.719	0.068	0	VE
ARHGAP29	0	0.832426	0.785635	0.871	0.278	0	VE
ZNF385D	0	0.831912	13.9066	0.752	0.162	0	VE
FKBP1A	0	0.830804	3.22031	0.863	0.397	0	VE
SHE	0	0.830423	9.22785	0.779	0.123	0	VE
MAP3K11	0	0.830382	3.37339	0.807	0.188	0	VE
FZD4	0	0.828889	11.6346	0.794	0.179	0	VE
MCF2L	0	0.8279	16.6551	0.77	0.107	0	VE
PRCP	0	0.827804	13.8482	0.79	0.262	0	VE
ADM5	0	0.824489	21.4462	0.751	0.068	0	VE
NOTCH4	0	0.823927	16.0592	0.729	0.094	0	VE
CCL23	0	0.823769	4.92411	0.681	0.061	0	VE
ICAM2	0	0.821681	16.5052	0.748	0.163	0	VE
TNFAIP1	0	0.82151	5.49001	0.803	0.222	0	VE
MECOM	0	0.821083	26.7663	0.739	0.06	0	VE
JCAD	0	0.820973	22.4843	0.777	0.148	0	VE
EDIL3	0	0.820799	6.13539	0.801	0.225	0	VE
STC1	0	0.820103	3.46615	0.776	0.146	0	VE
TCF4	0	0.818716	3.81793	0.896	0.437	0	VE
ABCB1	0	0.817935	18.1069	0.741	0.052	0	VE
GRASP	0	0.817471	3.42832	0.774	0.2	0	VE
NUAK1	0	0.815008	9.78703	0.788	0.219	0	VE
NFIB	0	0.813652	2.31671	0.88	0.373	0	VE
ANKRD29	0	0.813282	4.18659	0.806	0.205	0	VE
GIMAP6	0	0.812521	10.2527	0.746	0.108	0	VE
TMEM255B	0	0.81212	5.84287	0.75	0.128	0	VE
SSFA2	0	0.811622	14.4458	0.796	0.242	0	VE
MET	0	0.810664	6.75523	0.743	0.095	0	VE
DOCK9	0	0.810443	8.69389	0.78	0.192	0	VE
INSR	0	0.808538	18.1772	0.741	0.205	0	VE
MAGI1	0	0.806632	4.98781	0.78	0.195	0	VE
C7	0	0.806277	2.41763	0.663	0.134	0	VE
IL33	0	0.805108	14.0262	0.766	0.197	0	VE
SRP14	0	0.804176	16.2217	0.795	0.366	0	VE
RFLNB	0	0.803842	14.0727	0.713	0.169	0	VE
FAM69B	0	0.803717	13.0914	0.75	0.155	0	VE
PIK3C2A	0	0.803371	8.13412	0.771	0.219	0	VE
LIFR	0	0.802233	22.4234	0.768	0.211	0	VE
EMP1	0	0.802208	1.183	0.853	0.4	0	VE
RALGAPA2	0	0.801732	3.12463	0.742	0.141	0	VE
CCL14	0	0.801704	17.1138	0.69	0.076	0	VE
FAM107A	0	0.797629	22.5096	0.74	0.174	0	VE
RAPGEF5	0	0.797192	11.4037	0.759	0.178	0	VE
RASAL2	0	0.79663	7.99487	0.78	0.237	0	VE
EBF3	0	0.795164	9.56503	0.736	0.13	0	VE
FGD5	0	0.795142	6.05117	0.741	0.139	0	VE
ECE1	0	0.794757	5.24792	0.78	0.268	0	VE
HOXD8	0	0.794217	6.34371	0.764	0.227	0	VE
SYNPO	0	0.792583	15.4027	0.734	0.197	0	VE
CSF2RB	0	0.791972	13.6868	0.687	0.098	0	VE
FCHO2	0	0.791534	2.21262	0.772	0.24	0	VE
SOCS3	0	0.791438	4.31705	0.803	0.386	0	VE
CSRP2	0	0.791408	10.0664	0.75	0.276	0	VE
RUNDC3B	0	0.79082	21.9014	0.695	0.067	0	VE
RAPGEF3	0	0.790043	8.2907	0.725	0.088	0	VE
SPTBN1	0	0.789999	2.34205	0.843	0.411	0	VE
TMEM204	0	0.789576	2.58213	0.765	0.24	0	VE
EVA1C	0	0.788789	10.0783	0.729	0.188	0	VE
SH3BP5	0	0.788739	3.32719	0.778	0.283	0	VE
SH2D3C	0	0.788645	1.53915	0.748	0.176	0	VE
SEC14L1	0	0.788244	6.7427	0.739	0.213	0	VE
PLK2	0	0.786559	3.3351	0.782	0.284	0	VE
RPS6KA2	0	0.785639	11.0964	0.74	0.167	0	VE
UACA	0	0.784575	11.9439	0.792	0.308	0	VE
CPXM2	0	0.784561	10.3467	0.738	0.201	0	VE
HBEGF	0	0.783471	2.82636	0.75	0.24	0	VE
MGST2	0	0.783315	0.937748	0.77	0.249	0	VE
PLCG2	0	0.781157	2.80731	0.812	0.355	0	VE
PREX2	0	0.780963	6.3139	0.741	0.192	0	VE
TSPAN12	0	0.780606	10.4104	0.711	0.127	0	VE
ACE	0	0.779773	6.4381	0.709	0.154	0	VE
SCARB1	0	0.779679	6.34459	0.719	0.181	0	VE
TNFRSF10D	0	0.778907	16.2184	0.702	0.134	0	VE
PXN	0	0.77854	2.65945	0.732	0.204	0	VE
HOXD10	0	0.77819	9.56089	0.686	0.073	0	VE
COL4A1	0	0.777831	6.1083	0.742	0.301	0	VE
FLI1	0	0.776566	6.34025	0.685	0.122	0	VE
ADAMTS4	0	0.775034	2.41528	0.736	0.242	0	VE
ARHGAP31	0	0.774509	3.18318	0.706	0.14	0	VE
CTNNAL1	0	0.773886	19.8628	0.695	0.194	0	VE
SHROOM4	0	0.773737	12.9572	0.705	0.1	0	VE
GNAQ	0	0.772788	6.77466	0.741	0.253	0	VE
PLCB4	0	0.772508	1.67947	0.708	0.167	0	VE
FAM198B	0	0.772219	2.44633	0.726	0.206	0	VE
DLC1	0	0.77177	3.66789	0.798	0.316	0	VE
LPCAT2	0	0.77127	6.40432	0.687	0.137	0	VE
ABL2	0	0.770842	6.10915	0.707	0.208	0	VE
GIMAP1	0	0.770791	3.25497	0.675	0.124	0	VE
TCIM	0	0.770673	2.42582	0.771	0.281	0	VE
FCN3	0	0.770509	24.0448	0.565	0.068	0	VE
ABLIM1	0	0.770194	6.43878	0.745	0.244	0	VE
SPRY4	0	0.769707	8.35228	0.7	0.189	0	VE
CSGALNACT1	0	0.769624	2.02535	0.706	0.199	0	VE
AFDN	0	0.769504	1.91139	0.758	0.242	0	VE
ADAMTS1	0	0.767455	4.71089	0.777	0.314	0	VE
HHEX	0	0.766836	11.2154	0.693	0.108	0	VE
DUSP23	0	0.766828	10.4902	0.713	0.238	0	VE
GFOD1	0	0.766667	4.20114	0.693	0.155	0	VE
TJP1	0	0.766304	1.44653	0.791	0.324	0	VE
APP	0	0.765978	0.726015	0.803	0.368	0	VE
NOTCH1	0	0.764742	8.72257	0.72	0.237	0	VE
ITGA5	0	0.764606	5.10405	0.716	0.203	0	VE
RHOU	0	0.764121	7.35476	0.681	0.187	0	VE
PTPRG	0	0.763781	7.81422	0.742	0.266	0	VE
CAVIN1	0	0.76315	1.56961	0.881	0.489	0	VE
SLAMF1	0	0.762528	8.6966	0.541	0.1	0	VE
KIAA0355	0	0.762398	4.24863	0.695	0.203	0	VE
EFNB2	0	0.761782	8.43377	0.69	0.22	0	VE
RND1	0	0.761683	13.1398	0.645	0.124	0	VE
CTTNBP2NL	0	0.761452	0.362165	0.726	0.238	0	VE
EDN1	0	0.761173	4.58171	0.702	0.13	0	VE
TSPAN13	0	0.75977	1.21963	0.676	0.127	0	VE
FAM241A	0	0.756723	1.63701	0.683	0.207	0	VE
ARHGEF3	0	0.75559	7.25982	0.665	0.167	0	VE
IFI44L	0	0.754841	2.26868	0.735	0.251	0	VE
SYNE2	0	0.754051	1.69759	0.702	0.286	0	VE
LPCAT4	0	0.753601	6.83485	0.658	0.184	0	VE
CMIP	0	0.752247	3.10393	0.677	0.195	0	VE
RAI14	0	0.75163	0.748464	0.729	0.259	0	VE
MAST4	0	0.7507	6.87999	0.707	0.244	0	VE
OLFM1	0	0.750199	9.22558	0.687	0.233	0	VE
SOX7	0	0.749566	7.23486	0.703	0.191	0	VE
DLL4	0	0.747811	17.7527	0.653	0.106	0	VE
CCDC69	0	0.747455	7.42401	0.656	0.128	0	VE
HIPK3	0	0.7471	4.89585	0.707	0.273	0	VE
COL4A2	0	0.746496	9.39567	0.718	0.33	0	VE
PTPRM	0	0.74631	7.12557	0.685	0.18	0	VE
SOCS2	0	0.744346	11.5283	0.715	0.239	0	VE
CD320	0	0.742193	6.00227	0.693	0.219	0	VE
MYO10	0	0.741901	15.5455	0.749	0.301	0	VE
EHD4	0	0.740692	2.07096	0.627	0.181	0	VE
GBP4	0	0.740329	7.96452	0.702	0.222	0	VE
HIP1	0	0.738178	2.21277	0.699	0.244	0	VE
HLA-E	0	0.737308	1.79229	0.699	0.318	0	VE
GIMAP8	0	0.735174	7.37341	0.658	0.099	0	VE
ABCD4	0	0.73472	6.35265	0.675	0.226	0	VE
ELMO1	0	0.734412	2.1374	0.642	0.166	0	VE
LAMB1	0	0.734103	2.06126	0.719	0.277	0	VE
KLF4	0	0.733445	1.07861	0.773	0.397	0	VE
WWTR1	0	0.732631	6.3185	0.728	0.325	0	VE
MSX1	0	0.731767	5.43452	0.673	0.262	0	VE
APBB2	0	0.73117	4.1655	0.712	0.279	0	VE
TMEM273	0	0.731116	4.53112	0.649	0.142	0	VE
ABCG1	0	0.73035	0.431338	0.609	0.153	0	VE
FLNB	0	0.730223	1.93494	0.678	0.236	0	VE
HECW2	0	0.729847	10.7543	0.602	0.162	0	VE
MYH9	0	0.72759	1.78948	0.715	0.345	0	VE
TPM3	0	0.725622	1.45806	0.672	0.311	0	VE
RAPGEF2	0	0.724973	1.27942	0.658	0.232	0	VE
CARD8	0	0.724776	4.07974	0.614	0.164	0	VE
SPRY1	0	0.724722	10.8831	0.724	0.356	0	VE
PNP	0	0.721423	1.70353	0.587	0.187	0	VE
EXOC6	0	0.721047	3.43549	0.636	0.175	0	VE
PTPN14	0	0.720828	1.79402	0.662	0.244	0	VE
NES	0	0.720457	17.8852	0.636	0.212	0	VE
GPIHBP1	0	0.719101	24.683	0.638	0.085	0	VE
NSUN6	0	0.718296	4.0417	0.608	0.197	0	VE
STOM	0	0.718043	4.87601	0.694	0.339	0	VE
LRG1	0	0.717867	12.8681	0.62	0.122	0	VE
ICAM4	0	0.717585	19.9498	0.622	0.194	0	VE
MEOX2	0	0.716378	1.96158	0.685	0.3	0	VE
FOXP1	0	0.716141	1.27137	0.64	0.271	0	VE
CNKSR3	0	0.714248	0.994641	0.62	0.181	0	VE
NRP1	0	0.713837	4.31177	0.692	0.305	0	VE
HEY1	0	0.713411	20.3677	0.502	0.161	0	VE
DLL1	0	0.712808	10.7902	0.65	0.234	0	VE
RHOB	0	0.712068	14.4426	0.745	0.401	0	VE
EPHA4	0	0.70962	2.05348	0.609	0.157	0	VE
NDRG1	0	0.709113	5.11515	0.677	0.335	0	VE
CNTNAP3B	0	0.708872	8.03175	0.635	0.114	0	VE
TMTC1	0	0.708506	7.3317	0.64	0.202	0	VE
CAVIN3	0	0.706235	2.76884	0.763	0.412	0	VE
TMOD2	0	0.705692	1.88465	0.649	0.268	0	VE
TRIB2	0	0.705462	2.97769	0.621	0.223	0	VE
PXDN	0	0.705024	17.8628	0.678	0.291	0	VE
SLC6A6	0	0.704958	13.6721	0.584	0.17	0	VE
IL6	0	0.702632	4.6165	0.601	0.187	0	VE
NEDD9	0	0.702508	3.92422	0.613	0.184	0	VE
STIM2	0	0.702171	1.20196	0.58	0.185	0	VE
RASA4	0	0.70061	7.80031	0.587	0.141	0	VE
SLFN5	0	0.699929	2.55927	0.623	0.256	0	VE
RGS12	0	0.698334	1.21922	0.636	0.242	0	VE
MYO5C	0	0.696694	4.84573	0.613	0.123	0	VE
CH25H	0	0.69565	0.355645	0.642	0.288	0	VE
FNBP1L	0	0.692426	2.04146	0.664	0.276	0	VE
TSPAN15	0	0.690878	2.1483	0.616	0.24	0	VE
FRYL	0	0.690208	1.14623	0.589	0.217	0	VE
FAM84B	0	0.690068	6.92656	0.583	0.135	0	VE
FJX1	0	0.688191	3.97859	0.615	0.282	0	VE
CDC42BPA	0	0.685306	3.65585	0.649	0.31	0	VE
SASH1	0	0.68425	1.54541	0.672	0.321	0	VE
UGCG	0	0.683902	1.82743	0.595	0.264	0	VE
SUN1	0	0.68327	1.7433	0.655	0.318	0	VE
ASAP2	0	0.681338	3.72745	0.631	0.274	0	VE
CPNE8	0	0.68026	0.751555	0.613	0.244	0	VE
LUZP1	0	0.680144	1.82808	0.605	0.278	0	VE
TACC1	0	0.679988	2.76852	0.656	0.367	0	VE
LRRFIP1	0	0.67957	0.827678	0.606	0.288	0	VE
SMIM10	0	0.679548	2.66313	0.642	0.285	0	VE
UPP1	0	0.679185	5.9021	0.538	0.165	0	VE
TBC1D1	0	0.678762	6.00073	0.581	0.215	0	VE
CTSH	0	0.678432	0.477262	0.629	0.299	0	VE
CD300LG	0	0.678117	2.49927	0.591	0.13	0	VE
CCDC68	0	0.678017	4.10849	0.599	0.14	0	VE
ENTPD1	0	0.676794	1.81976	0.587	0.23	0	VE
LGALS9	0	0.676179	0.332489	0.552	0.196	0	VE
EDNRB	0	0.67615	14.6433	0.619	0.265	0	VE
IL6ST	0	0.675218	2.44737	0.681	0.413	0	VE
PON2	0	0.672743	1.15701	0.635	0.289	0	VE
CD59	0	0.672342	0.259205	0.772	0.503	0	VE
ZNF462	0	0.672267	2.405	0.604	0.225	0	VE
ST8SIA4	0	0.671803	0.395011	0.453	0.164	0	VE
GJA4	0	0.670153	3.86742	0.441	0.183	0	VE
IFI44	0	0.668678	1.12798	0.613	0.269	0	VE
SSH1	0	0.666445	4.05525	0.56	0.224	0	VE
IFIT3	0	0.665857	2.2249	0.658	0.335	0	VE
RAPGEF1	0	0.665437	1.0855	0.502	0.176	0	VE
CYP1B1	0	0.664316	3.72405	0.615	0.325	0	VE
LDLR	0	0.664196	1.80088	0.553	0.25	0	VE
PLSCR1	0	0.662745	6.17553	0.626	0.302	0	VE
COBLL1	0	0.660273	8.48651	0.657	0.355	0	VE
MFNG	0	0.660067	2.42737	0.495	0.128	0	VE
SLC25A25	0	0.65999	2.59396	0.568	0.265	0	VE
DACH1	0	0.659789	8.75606	0.587	0.149	0	VE
SH3BGRL2	0	0.659588	6.37701	0.582	0.168	0	VE
CD2AP	0	0.659521	2.49015	0.576	0.247	0	VE
CITED4	0	0.659479	2.44618	0.545	0.245	0	VE
MT-ND4	0	0.659177	0.364542	0.783	0.554	0	VE
YPEL2	0	0.65775	3.57577	0.555	0.263	0	VE
CYTH1	0	0.657603	0.595849	0.472	0.178	0	VE
MT-ATP6	0	0.656211	1.54732	0.757	0.53	0	VE
DGKZ	0	0.656021	2.55616	0.461	0.211	0	VE
RBP7	0	0.654795	10.2187	0.591	0.189	0	VE
GCNT1	0	0.654602	1.57331	0.469	0.158	0	VE
ASS1	0	0.653755	3.43718	0.604	0.248	0	VE
AIF1L	0	0.652754	8.44412	0.537	0.163	0	VE
ST6GAL1	0	0.652451	15.87	0.523	0.152	0	VE
TMEM245	0	0.651415	0.356633	0.554	0.255	0	VE
SERTAD4-AS1	0	0.651204	3.91237	0.574	0.212	0	VE
DOCK4	0	0.651197	3.46014	0.577	0.232	0	VE
JAG1	0	0.650743	7.44968	0.559	0.307	0	VE
IFIT1	0	0.648942	2.25751	0.608	0.31	0	VE
RALGDS	0	0.647729	4.91208	0.491	0.213	0	VE
EGLN1	0	0.647638	5.13608	0.57	0.257	0	VE
PTPRK	0	0.64747	1.75344	0.581	0.279	0	VE
PICALM	0	0.647418	1.79366	0.538	0.261	0	VE
IFIT2	0	0.645866	0.252072	0.571	0.258	0	VE
NEBL	0	0.645226	20.3865	0.447	0.164	0	VE
CTGF	0	0.645174	2.01017	0.654	0.382	0	VE
UTRN	0	0.644694	6.14871	0.548	0.309	0	VE
KCNN3	0	0.644319	4.20305	0.5	0.134	0	VE
CDH13	0	0.643128	1.89292	0.562	0.245	0	VE
SH3BP2	0	0.64226	0.627826	0.519	0.241	0	VE
ACTN1	0	0.642247	0.406258	0.633	0.394	0	VE
SULF1	0	0.641102	16.9523	0.461	0.234	0	VE
RPGR	0	0.641049	4.67573	0.535	0.179	0	VE
IFI16	0	0.640231	2.15892	0.606	0.383	0	VE
RSAD2	0	0.640088	10.3531	0.542	0.252	0	VE
APOLD1	0	0.640051	2.40532	0.526	0.209	0	VE
NEAT1	0	0.639704	1.27394	0.701	0.491	0	VE
DOCK1	0	0.637885	0.750021	0.595	0.327	0	VE
SNHG7	0	0.636588	0.87777	0.569	0.316	0	VE
PREX1	0	0.636122	1.64577	0.305	0.154	0	VE
LAYN	0	0.635696	5.06684	0.414	0.142	0	VE
TMEM173	0	0.635332	1.77105	0.55	0.3	0	VE
EGR2	0	0.634467	7.77554	0.451	0.219	0	VE
TPST2	0	0.634115	0.619404	0.464	0.165	0	VE
CMTM8	0	0.633471	1.51476	0.521	0.159	0	VE
MPDZ	0	0.632034	4.30497	0.592	0.312	0	VE
ZMAT1	0	0.630795	6.10407	0.508	0.246	0	VE
CDKN3	0	0.629875	1.14783	0.482	0.192	0	VE
GULP1	0	0.629248	2.75783	0.564	0.266	0	VE
SIPA1L2	0	0.628886	1.22453	0.456	0.263	0	VE
CDKN1A	0	0.627574	0.732123	0.569	0.353	0	VE
WWP1	0	0.627416	0.977972	0.509	0.253	0	VE
MT-ND1	0	0.627148	0.947411	0.674	0.492	0	VE
SYNJ2	0	0.626702	7.13574	0.46	0.186	0	VE
MLPH	0	0.624992	5.0667	0.503	0.172	0	VE
KLHL5	0	0.624774	3.39663	0.54	0.258	0	VE
SEMA3G	0	0.624399	23.6539	0.364	0.133	0	VE
ATP8A1	0	0.623891	1.77217	0.419	0.121	0	VE
CLIC2	0	0.623531	4.67226	0.546	0.232	0	VE
ARHGEF2	0	0.623151	2.08557	0.47	0.222	0	VE
BNC2	0	0.622406	4.74673	0.551	0.254	0	VE
PITPNC1	0	0.621919	0.636727	0.464	0.166	0	VE
PLCXD3	0	0.620223	9.31836	0.478	0.168	0	VE
CX3CL1	0	0.620098	14.1812	0.527	0.217	0	VE
PDK4	0	0.619196	5.50668	0.554	0.27	0	VE
NPNT	0	0.618259	6.63823	0.446	0.195	0	VE
SDCBP	0	0.617964	1.00573	0.573	0.366	0	VE
SOS1	0	0.617158	4.75204	0.463	0.271	0	VE
OCIAD2	0	0.615091	7.96599	0.415	0.2	0	VE
DIAPH2	0	0.614689	1.40924	0.525	0.299	0	VE
DGKD	0	0.611159	5.25332	0.35	0.189	0	VE
IVNS1ABP	0	0.610261	14.8671	0.355	0.227	0	VE
MLEC	0	0.608809	0.949138	0.512	0.35	0	VE
STARD9	0	0.60848	4.42663	0.524	0.261	0	VE
SPTAN1	0	0.607865	2.94341	0.464	0.292	0	VE
PDIA5	0	0.607785	6.84114	0.512	0.239	0	VE
MTRNR2L8	0	0.607116	2.1595	0.689	0.515	0	VE
ITSN2	0	0.60668	4.77727	0.347	0.225	0	VE
LRRC1	0	0.606421	6.68185	0.495	0.196	0	VE
DEPP1	0	0.604066	1.22648	0.516	0.318	0	VE
CA5B	0	0.603711	4.23932	0.407	0.188	0	VE
SERPINE1	0	0.600794	3.65313	0.521	0.244	0	VE
CCND1	0	0.60058	2.38061	0.578	0.438	0	VE
KNOP1	0	0.598966	1.07566	0.553	0.377	0	VE
ASAP1	0	0.598177	2.7857	0.483	0.273	0	VE
PLS3	0	0.597936	6.34864	0.569	0.393	0	VE
BMP2	0	0.597918	3.02105	0.499	0.257	0	VE
ATP13A3	0	0.597162	13.8797	0.366	0.208	0	VE
LCN6	0	0.596632	6.69564	0.519	0.128	0	VE
FAM89A	0	0.594885	2.9364	0.45	0.226	0	VE
TAPBP	0	0.594472	0.25001	0.48	0.322	0	VE
NCEH1	0	0.593936	1.2937	0.462	0.259	0	VE
SPHK1	0	0.593863	1.5388	0.484	0.199	0	VE
JADE1	0	0.590731	1.35979	0.327	0.212	0	VE
TLK1	0	0.590631	3.08519	0.364	0.225	0	VE
ARHGEF7	0	0.589295	3.19429	0.463	0.28	0	VE
TSPAN2	0	0.588091	20.745	0.449	0.145	0	VE
DIAPH1	0	0.587799	4.07041	0.364	0.242	0	VE
FDPS	0	0.586688	0.283885	0.479	0.315	0	VE
EFHD2	0	0.586273	2.23939	0.357	0.216	0	VE
ENPP2	0	0.585848	4.9695	0.497	0.282	0	VE
RPS29	0	0.413102	0.946345	0.121	0.281	0	VE
DLX5	0	0.41261	2.67015	0.128	0.227	0	VE
FBLIM1	0	0.40501	17.627	0.19	0.333	0	VE
PGF	0	0.402073	7.43257	0.24	0.376	0	VE
FBLN5	0	0.393234	15.8931	0.187	0.322	0	VE
TPX2	0	0.3882	0.954798	0.064	0.2	0	VE
FGL2	0	0.381909	3.17222	0.173	0.33	0	VE
SERPINE2	0	0.373554	2.34915	0.163	0.33	0	VE
ENPP1	0	0.373114	0.76387	0.062	0.257	0	VE
FN1	0	0.372605	4.57862	0.239	0.411	0	VE
MT-CO2	0	0.354606	0.577919	0.293	0.508	0	VE
KLF9	7.71759e-302	0.581389	0.710587	0.531	0.379	2.31528e-298	VE
PLLP	2.40104e-297	0.580777	2.39884	0.39	0.197	7.20313e-294	VE
PLPP1	1.36295e-287	0.579431	10.1104	0.398	0.308	4.08884e-284	VE
HAPLN3	3.78144e-287	0.579369	4.32788	0.446	0.292	1.13443e-283	VE
RPS28	1.5959e-272	0.577306	4.65548	0.485	0.372	4.7877e-269	VE
KIAA1109	8.06922e-266	0.576341	3.86171	0.405	0.279	2.42077e-262	VE
SLC14A1	4.33373e-256	0.57492	18.6218	0.36	0.132	1.30012e-252	VE
KCNMA1	1.58383e-243	0.573043	8.78585	0.322	0.206	4.7515e-240	VE
PHACTR2	3.41503e-242	0.572841	0.804381	0.442	0.309	1.02451e-238	VE
CEP170	3.3927e-232	0.571308	1.88845	0.424	0.29	1.01781e-228	VE
ITIH5	8.66284e-230	0.570934	12.7232	0.456	0.373	2.59885e-226	VE
LINC00324	1.15367e-227	0.570602	0.621177	0.356	0.209	3.461e-224	VE
CCDC88A	3.89967e-223	0.56989	2.08057	0.376	0.247	1.1699e-219	VE
SKAP2	4.06278e-215	0.568611	2.16503	0.448	0.24	1.21883e-211	VE
AKAP1	1.23688e-211	0.568047	0.547025	0.391	0.257	3.71065e-208	VE
SORT1	2.16843e-209	0.567682	0.942659	0.476	0.273	6.50528e-206	VE
WBP4	2.12801e-208	0.56752	1.97603	0.439	0.306	6.38403e-205	VE
ZNF704	4.75982e-205	0.43303	1.24239	0.264	0.338	1.42795e-201	VE
TGFBR3	1.91328e-198	0.565871	2.91974	0.436	0.282	5.73983e-195	VE
ITPR2	9.2418e-198	0.565756	6.33304	0.41	0.257	2.77254e-194	VE
ARHGAP5	7.88411e-188	0.564066	2.27491	0.433	0.313	2.36523e-184	VE
IL1R1	2.60459e-180	0.562756	2.33863	0.473	0.325	7.81377e-177	VE
ZNF791	3.95485e-180	0.562724	1.83663	0.309	0.207	1.18645e-176	VE
HERC1	4.89916e-177	0.562177	2.35564	0.368	0.23	1.46975e-173	VE
NCOA7	5.55653e-176	0.561989	2.95766	0.492	0.344	1.66696e-172	VE
ANP32E	3.98944e-172	0.438702	2.87301	0.152	0.239	1.19683e-168	VE
RIN2	7.54626e-172	0.561248	0.275463	0.488	0.328	2.26388e-168	VE
ZMYND8	2.67981e-171	0.561149	0.78678	0.345	0.271	8.03942e-168	VE
EVA1B	4.04509e-164	0.440162	3.4722	0.27	0.399	1.21353e-160	VE
PCSK5	7.85551e-163	0.5596	16.3246	0.299	0.218	2.35665e-159	VE
TK1	6.86984e-139	0.554984	1.22957	0.33	0.226	2.06095e-135	VE
MT-ND3	6.06658e-137	0.554592	10.5747	0.587	0.507	1.81997e-133	VE
MYC	1.51267e-136	0.554512	0.272519	0.507	0.388	4.53802e-133	VE
CSF3	1.1152e-135	0.554336	4.85947	0.474	0.15	3.3456e-132	VE
OSMR	7.01936e-125	0.552095	0.290986	0.469	0.317	2.10581e-121	VE
CACYBP	3.27826e-113	0.45044	2.66065	0.153	0.254	9.83479e-110	VE
F8	7.85513e-112	0.450748	1.59619	0.247	0.146	2.35654e-108	VE
CYTH3	1.10116e-105	0.547854	1.10885	0.309	0.27	3.30347e-102	VE
BTNL9	4.49875e-98	0.546065	18.9842	0.427	0.119	1.34963e-94	VE
LUC7L	4.59173e-96	0.545582	2.02841	0.354	0.277	1.37752e-92	VE
SSUH2	4.74039e-94	0.545091	14.716	0.299	0.073	1.42212e-90	VE
SIPA1L1	3.1877e-93	0.544888	1.26002	0.25	0.234	9.56311e-90	VE
IGFBP3	1.06098e-92	0.54476	1.86598	0.351	0.282	3.18295e-89	VE
ELN	4.34729e-92	0.544609	1.72305	0.345	0.297	1.30419e-88	VE
TRIM22	5.07484e-87	0.543337	0.581959	0.376	0.278	1.52245e-83	VE
RPS8	1.11892e-84	0.542737	1.03863	0.52	0.435	3.35677e-81	VE
LRRC75A	4.8963e-77	0.459283	4.5607	0.287	0.293	1.46889e-73	VE
FGF2	1.55822e-76	0.54058	2.31745	0.445	0.295	4.67467e-73	VE
HELLS	1.14752e-64	0.462784	1.35038	0.213	0.281	3.44257e-61	VE
LAMA4	2.01606e-63	0.536846	1.36653	0.399	0.395	6.04819e-60	VE
CENPC	6.03342e-63	0.536703	1.89539	0.294	0.252	1.81003e-59	VE
AMD1	1.26049e-61	0.463695	12.1759	0.234	0.286	3.78146e-58	VE
COL13A1	6.16415e-58	0.535167	19.3754	0.324	0.212	1.84925e-54	VE
NPTX2	1.37968e-56	0.465259	1.48969	0.134	0.2	4.13904e-53	VE
AAED1	2.41101e-55	0.534345	0.286714	0.37	0.297	7.23303e-52	VE
VCAM1	7.60488e-55	0.534185	1.49187	0.315	0.308	2.28146e-51	VE
GMFG	4.61794e-51	0.532943	1.04719	0.272	0.227	1.38538e-47	VE
SOX5	9.84599e-50	0.532496	2.24568	0.29	0.212	2.9538e-46	VE
STAT2	5.96239e-46	0.468812	1.27899	0.296	0.344	1.78872e-42	VE
HLA-F	7.18665e-45	0.530805	1.32662	0.373	0.294	2.156e-41	VE
ARHGEF9	1.02314e-42	0.530025	1.74221	0.303	0.255	3.06941e-39	VE
LAMB2	1.08015e-41	0.529648	2.10531	0.424	0.366	3.24045e-38	VE
FBXW7	2.09707e-41	0.529541	0.373616	0.306	0.276	6.29122e-38	VE
CDK6	8.97563e-40	0.528927	3.31139	0.32	0.274	2.69269e-36	VE
ARC	2.05049e-37	0.528016	10.7863	0.39	0.329	6.15148e-34	VE
FUT8	9.494e-34	0.526539	2.12288	0.265	0.26	2.8482e-30	VE
ALKAL2	1.49022e-33	0.473542	1.75334	0.235	0.288	4.47065e-30	VE
OGA	1.15591e-30	0.52523	1.19669	0.347	0.288	3.46773e-27	VE
RBMS3	3.42538e-30	0.474976	0.406498	0.291	0.348	1.02762e-26	VE
SAP30	1.26205e-29	0.524774	1.24633	0.328	0.233	3.78614e-26	VE
TMEM100	9.40603e-28	0.47607	0.932805	0.162	0.214	2.82181e-24	VE
FBXO34	1.64866e-27	0.523818	0.463772	0.243	0.177	4.94597e-24	VE
CD58	1.23712e-22	0.521458	1.4831	0.256	0.213	3.71135e-19	VE
PARM1	5.32687e-22	0.521132	0.555776	0.3	0.219	1.59806e-18	VE
IFNGR1	7.06141e-20	0.520003	0.667503	0.403	0.336	2.11842e-16	VE
PSMA3-AS1	1.41289e-19	0.519838	0.363444	0.297	0.241	4.23867e-16	VE
TMX4	2.27033e-19	0.480276	8.20029	0.285	0.303	6.81099e-16	VE
RGS3	2.71037e-19	0.519681	1.86811	0.378	0.33	8.1311e-16	VE
CFAP36	2.91162e-19	0.519664	6.49368	0.371	0.307	8.73486e-16	VE
PSMB9	1.29646e-18	0.5193	1.49265	0.382	0.316	3.88937e-15	VE
PPP1R15B	7.06567e-17	0.518292	0.812674	0.325	0.238	2.1197e-13	VE
ESCO1	2.49694e-14	0.516705	2.26356	0.276	0.248	7.49081e-11	VE
SLC41A1	1.06206e-13	0.516291	1.56508	0.293	0.22	3.18617e-10	VE
UBA2	3.11377e-11	0.485445	0.460187	0.25	0.316	9.3413e-08	VE
FYN	3.67644e-11	0.485498	3.31266	0.243	0.255	1.10293e-07	VE
CREBZF	1.11691e-10	0.485863	4.83999	0.258	0.296	3.35072e-07	VE
LY6E	1.20798e-10	0.485889	4.64862	0.398	0.438	3.62393e-07	VE
DNTTIP2	2.28707e-10	0.486103	1.50361	0.224	0.229	6.8612e-07	VE
OTULINL	4.14358e-10	0.486305	0.615424	0.199	0.142	1.24307e-06	VE
CASC4	7.75696e-08	0.511775	0.91603	0.327	0.325	0.000232709	VE
ODC1	5.9486e-06	0.509925	2.2833	0.258	0.246	0.0178458	VE
TTC14	8.02085e-05	0.508644	0.693555	0.253	0.26	0.240626	VE
THSD4	0.000253514	0.508019	5.41653	0.287	0.228	0.760543	VE
PCDH19	0.000741753	0.492606	13.3057	0.399	0.21	1	VE
BIRC5	0.00124518	0.492924	1.13718	0.2	0.205	1	VE
LYST	0.00711338	0.494101	3.91534	0.295	0.221	1	VE
TMEM47	0.00782139	0.505829	4.05158	0.36	0.321	1	VE
TFF3	0	0.994742	13.7929	0.989	0.056	0	LE
CCL21	0	0.992372	10.2702	0.992	0.123	0	LE
MMRN1	0	0.98231	20.2348	0.969	0.112	0	LE
PROX1	0	0.979074	24.1685	0.963	0.068	0	LE
TFPI	0	0.975171	14.8971	0.983	0.334	0	LE
CAVIN2	0	0.966491	19.4978	0.956	0.195	0	LE
LYVE1	0	0.963416	10.8566	0.939	0.057	0	LE
PPFIBP1	0	0.960578	18.6916	0.961	0.274	0	LE
LMO2	0	0.958011	17.4302	0.96	0.235	0	LE
FLT4	0	0.957622	18.4022	0.931	0.098	0	LE
TBX1	0	0.949571	18.9665	0.938	0.167	0	LE
F8	0	0.945756	5.33174	0.923	0.133	0	LE
GNG11	0	0.939129	9.60292	0.974	0.338	0	LE
NRP2	0	0.933232	5.17601	0.936	0.22	0	LE
PARD6G	0	0.933029	13.3419	0.917	0.192	0	LE
CLDN5	0	0.929252	3.36413	0.951	0.212	0	LE
IGF1	0	0.925127	2.75725	0.919	0.16	0	LE
KANK3	0	0.92417	12.7644	0.913	0.18	0	LE
ECSCR	0	0.923627	19.4475	0.939	0.21	0	LE
SNCG	0	0.922553	7.75292	0.928	0.237	0	LE
RELN	0	0.919843	4.1491	0.866	0.069	0	LE
HYAL2	0	0.917364	9.12523	0.943	0.256	0	LE
RAMP2	0	0.91563	3.17663	0.969	0.255	0	LE
RHOJ	0	0.912036	15.8442	0.917	0.272	0	LE
ARHGAP29	0	0.899183	5.82227	0.943	0.357	0	LE
LIMS1	0	0.894405	7.34121	0.909	0.314	0	LE
FOXC2	0	0.888351	19.0933	0.845	0.113	0	LE
MTUS1	0	0.887377	9.52151	0.913	0.302	0	LE
PGM5	0	0.887349	16.5536	0.869	0.197	0	LE
CD9	0	0.887312	16.5169	0.954	0.517	0	LE
PDE1A	0	0.886274	7.40466	0.866	0.171	0	LE
PTX3	0	0.88508	5.1603	0.846	0.114	0	LE
MPP7	0	0.881739	22.3099	0.85	0.139	0	LE
PIEZO2	0	0.877659	13.4753	0.852	0.213	0	LE
TM4SF1	0	0.875676	3.52988	0.93	0.285	0	LE
ELK3	0	0.875211	7.60507	0.9	0.298	0	LE
SHC1	0	0.874522	7.9625	0.881	0.294	0	LE
DKK3	0	0.87332	10.7877	0.888	0.255	0	LE
SULF2	0	0.871653	7.54119	0.876	0.26	0	LE
SEMA6A	0	0.86983	7.21801	0.856	0.207	0	LE
AKAP12	0	0.868574	6.75687	0.872	0.302	0	LE
NTS	0	0.868571	8.28221	0.823	0.067	0	LE
SMAD1	0	0.86581	9.32457	0.862	0.214	0	LE
APP	0	0.865568	5.65949	0.936	0.423	0	LE
FXYD6	0	0.864221	16.6144	0.854	0.252	0	LE
CNKSR3	0	0.861782	4.13879	0.87	0.232	0	LE
SPHK1	0	0.861025	2.35469	0.858	0.223	0	LE
IGFBP7	0	0.859545	4.67708	0.973	0.503	0	LE
TIE1	0	0.859247	4.01507	0.849	0.175	0	LE
RAB11A	0	0.855771	4.32613	0.879	0.34	0	LE
PDPN	0	0.854426	10.7509	0.834	0.204	0	LE
PKHD1L1	0	0.849413	21.9615	0.784	0.046	0	LE
SCG3	0	0.848997	6.24657	0.779	0.114	0	LE
PRSS23	0	0.845726	4.15166	0.879	0.368	0	LE
FABP4	0	0.845237	5.29012	0.824	0.197	0	LE
PTPRE	0	0.844556	4.53166	0.833	0.195	0	LE
UNC5B	0	0.844368	6.02006	0.817	0.194	0	LE
SCN3A	0	0.844301	9.74571	0.783	0.096	0	LE
LYN	0	0.842072	9.46835	0.812	0.183	0	LE
RASSF9	0	0.838383	10.3809	0.806	0.214	0	LE
STXBP6	0	0.837526	4.58429	0.826	0.265	0	LE
ZFHX4	0	0.837512	2.56588	0.804	0.188	0	LE
FAM189A2	0	0.837505	8.39044	0.787	0.19	0	LE
MGST2	0	0.836911	5.29407	0.867	0.317	0	LE
TSPAN18	0	0.83459	6.0269	0.811	0.234	0	LE
PEAR1	0	0.831681	3.66469	0.825	0.258	0	LE
SCN3B	0	0.83121	13.1269	0.77	0.138	0	LE
TMEM100	0	0.828927	5.99589	0.795	0.181	0	LE
TM4SF18	0	0.827702	10.1894	0.801	0.173	0	LE
GPR146	0	0.825381	16.4612	0.814	0.188	0	LE
TMEM255B	0	0.824955	1.05404	0.817	0.211	0	LE
EFNA1	0	0.823065	13.5025	0.87	0.315	0	LE
NR2F1	0	0.819824	11.3356	0.785	0.194	0	LE
LAYN	0	0.819073	0.425308	0.772	0.166	0	LE
DOCK5	0	0.816827	4.19534	0.772	0.158	0	LE
THBD	0	0.816713	13.3489	0.846	0.311	0	LE
DOC2B	0	0.813884	12.9108	0.789	0.171	0	LE
FAM43A	0	0.811893	5.97614	0.786	0.216	0	LE
RAI14	0	0.809846	5.86778	0.843	0.319	0	LE
TSPAN5	0	0.808532	10.4702	0.785	0.196	0	LE
SEMA3A	0	0.805202	9.94891	0.762	0.186	0	LE
PGM5-AS1	0	0.803431	23.9626	0.738	0.175	0	LE
MDK	0	0.802854	13.3942	0.84	0.379	0	LE
RASGRP3	0	0.802398	6.35649	0.765	0.171	0	LE
COLEC12	0	0.800106	4.89096	0.79	0.243	0	LE
CLU	0	0.79906	0.577072	0.869	0.339	0	LE
SH2D3C	0	0.798365	5.0416	0.782	0.254	0	LE
SRGAP3	0	0.795095	7.90955	0.745	0.165	0	LE
KCNN3	0	0.793465	2.48165	0.748	0.175	0	LE
MYCT1	0	0.792162	13.9822	0.771	0.185	0	LE
ACTN1	0	0.790341	2.21368	0.872	0.418	0	LE
PDE2A	0	0.787431	6.91188	0.753	0.196	0	LE
TSPAN7	0	0.785839	0.351291	0.803	0.213	0	LE
FILIP1	0	0.784899	6.85524	0.786	0.285	0	LE
KRT18	0	0.784035	6.42257	0.777	0.255	0	LE
CAV2	0	0.78229	5.24129	0.847	0.381	0	LE
BACE2	0	0.781497	11.6573	0.799	0.34	0	LE
CD151	0	0.780673	1.85435	0.871	0.467	0	LE
CCND1	0	0.780617	1.83535	0.846	0.446	0	LE
PLSCR4	0	0.780283	8.45723	0.81	0.336	0	LE
SOX4	0	0.772032	2.51247	0.831	0.425	0	LE
ANGPT2	0	0.77007	6.75833	0.773	0.237	0	LE
CGNL1	0	0.769358	1.51248	0.76	0.28	0	LE
SEMA3D	0	0.769176	15.5102	0.732	0.181	0	LE
ARL4A	0	0.768146	5.0311	0.749	0.29	0	LE
DUSP6	0	0.767966	4.49802	0.757	0.252	0	LE
LAMA4	0	0.767674	1.43106	0.804	0.38	0	LE
AFDN	0	0.767278	4.2501	0.788	0.312	0	LE
PON2	0	0.765782	2.06729	0.797	0.33	0	LE
HS3ST1	0	0.765693	12.7919	0.702	0.163	0	LE
CAV1	0	0.765258	12.7175	0.9	0.499	0	LE
CEP85L	0	0.764745	2.20756	0.687	0.199	0	LE
FAM89A	0	0.762103	3.98874	0.724	0.246	0	LE
AKR1C3	0	0.761448	3.64867	0.784	0.321	0	LE
LAPTM5	0	0.760509	5.86612	0.659	0.168	0	LE
EFEMP1	0	0.760279	5.26644	0.758	0.282	0	LE
SPNS2	0	0.759615	0.344449	0.735	0.207	0	LE
PLCB4	0	0.75828	5.19728	0.739	0.24	0	LE
CDC42EP5	0	0.75775	7.36518	0.759	0.33	0	LE
NXN	0	0.754669	7.04504	0.75	0.31	0	LE
MAP3K1	0	0.75236	5.73374	0.714	0.235	0	LE
SPTBN1	0	0.748388	3.05259	0.863	0.47	0	LE
LOX	0	0.748142	2.9401	0.743	0.236	0	LE
FAM102A	0	0.748071	2.83395	0.656	0.179	0	LE
CXorf36	0	0.747368	0.762345	0.714	0.183	0	LE
CD59	0	0.747288	2.13403	0.862	0.537	0	LE
ADD3	0	0.747172	3.03168	0.745	0.301	0	LE
ACKR3	0	0.744088	1.95004	0.756	0.274	0	LE
ZMYND8	0	0.741365	2.13225	0.705	0.267	0	LE
LDB2	0	0.74061	0.838732	0.762	0.326	0	LE
RASIP1	0	0.740395	1.3385	0.738	0.246	0	LE
PIEZO1	0	0.737491	5.92969	0.692	0.221	0	LE
GJC2	0	0.736517	25.3392	0.672	0.172	0	LE
HLA-C	0	0.734596	0.794044	0.714	0.359	0	LE
TGM2	0	0.733749	6.43447	0.739	0.211	0	LE
YWHAH	0	0.732914	6.30209	0.76	0.369	0	LE
EPB41L2	0	0.732012	3.68325	0.774	0.361	0	LE
TPM4	0	0.731433	0.526744	0.791	0.449	0	LE
HLA-E	0	0.728613	2.18628	0.735	0.369	0	LE
NFATC1	0	0.727635	22.3436	0.659	0.224	0	LE
GJA1	0	0.726046	1.42516	0.813	0.393	0	LE
SLC41A1	0	0.724911	5.36381	0.655	0.216	0	LE
GIMAP1	0	0.72459	3.36192	0.653	0.201	0	LE
NDNF	0	0.723676	7.47565	0.682	0.293	0	LE
ROCK2	0	0.723653	2.59627	0.77	0.378	0	LE
SMIM10L1	0	0.722701	17.5085	0.679	0.253	0	LE
CTSH	0	0.721724	0.94605	0.723	0.341	0	LE
RALGAPA2	0	0.719988	0.891918	0.679	0.227	0	LE
SRGAP1	0	0.719605	11.7275	0.743	0.326	0	LE
BMX	0	0.7189	13.4341	0.646	0.141	0	LE
VWF	0	0.718747	1.50481	0.664	0.208	0	LE
PTPN14	0	0.718701	4.95868	0.704	0.3	0	LE
ADCY4	0	0.718374	2.31291	0.712	0.231	0	LE
TNFAIP1	0	0.716492	0.382626	0.729	0.305	0	LE
DPYSL3	0	0.716432	3.94057	0.713	0.306	0	LE
MFNG	0	0.715142	1.2034	0.584	0.175	0	LE
OAF	0	0.714107	9.27731	0.715	0.347	0	LE
RCAN1	0	0.710101	1.69237	0.726	0.299	0	LE
FOXP1	0	0.709964	0.376595	0.681	0.321	0	LE
S100P	0	0.705669	4.57934	0.634	0.267	0	LE
RPGR	0	0.704957	2.15898	0.63	0.224	0	LE
CDC42BPA	0	0.702076	1.12266	0.72	0.354	0	LE
ZDHHC17	0	0.701804	6.45296	0.643	0.266	0	LE
LINC01197	0	0.698831	1.6872	0.622	0.184	0	LE
SLC38A2	0	0.69803	1.43399	0.689	0.392	0	LE
LGALS9	0	0.696443	3.31946	0.653	0.241	0	LE
MAP3K11	0	0.69544	2.78315	0.672	0.279	0	LE
GYPC	0	0.694939	5.88588	0.651	0.284	0	LE
ABCG1	0	0.692812	1.38524	0.616	0.216	0	LE
ANGPTL4	0	0.692015	1.35603	0.693	0.344	0	LE
SCGB3A1	0	0.687831	3.04131	0.584	0.17	0	LE
HOXD8	0	0.68778	0.514875	0.671	0.305	0	LE
STX7	0	0.687438	1.19094	0.639	0.288	0	LE
DSEL	0	0.687008	0.703496	0.639	0.269	0	LE
ELMO1	0	0.684818	2.2971	0.599	0.233	0	LE
TSPAN14	0	0.68303	4.93877	0.631	0.29	0	LE
ADAM10	0	0.681313	4.25266	0.642	0.283	0	LE
RARRES3	0	0.681291	1.16907	0.593	0.258	0	LE
TEK	0	0.676941	4.14123	0.595	0.183	0	LE
SKAP2	0	0.675164	1.97303	0.618	0.262	0	LE
MYSM1	0	0.673646	1.47048	0.578	0.259	0	LE
MDFIC	0	0.671943	5.68583	0.557	0.208	0	LE
SGCE	0	0.671237	1.15046	0.639	0.297	0	LE
PXN	0	0.6711	1.70769	0.624	0.282	0	LE
C6orf141	0	0.669049	20.8409	0.595	0.177	0	LE
PLPP2	0	0.667608	1.18789	0.664	0.286	0	LE
HDGFL3	0	0.66696	7.79569	0.65	0.315	0	LE
SLC38A1	0	0.665698	1.96539	0.52	0.173	0	LE
SLF2	0	0.665229	4.64061	0.585	0.272	0	LE
SLC27A3	0	0.665212	1.66767	0.601	0.261	0	LE
GGA1	0	0.66207	2.1384	0.562	0.222	0	LE
SSH1	2.01524e-304	0.660624	1.72772	0.586	0.27	6.04571e-301	LE
ANTXR2	2.84667e-299	0.65925	0.830274	0.586	0.258	8.54002e-296	LE
BAZ2B	1.5408e-294	0.657976	6.32686	0.609	0.316	4.6224e-291	LE
TUBB	1.7523e-290	0.656876	2.89156	0.679	0.453	5.2569e-287	LE
MIR99AHG	4.19991e-286	0.65568	6.17522	0.602	0.243	1.25997e-282	LE
CYBA	7.63443e-282	0.345492	0.413871	0.132	0.272	2.29033e-278	LE
KLHL5	4.31292e-279	0.653746	1.97194	0.603	0.294	1.29388e-275	LE
LAMB1	6.51164e-266	0.650043	2.5291	0.638	0.341	1.95349e-262	LE
CEP170	3.90006e-259	0.648103	3.85534	0.595	0.302	1.17002e-255	LE
SH3BP2	5.03224e-254	0.646623	0.271624	0.587	0.277	1.50967e-250	LE
NRIP1	2.19163e-253	0.646437	3.2673	0.598	0.31	6.57489e-250	LE
LAMC1	5.68239e-239	0.642175	0.915726	0.668	0.386	1.70472e-235	LE
HLA-B	2.87587e-231	0.639843	0.355485	0.564	0.368	8.6276e-228	LE
CNN3	1.40232e-229	0.639327	1.24183	0.686	0.457	4.20696e-226	LE
ODF2L	3.97526e-221	0.636714	1.57133	0.545	0.28	1.19258e-217	LE
TPM3	1.66759e-205	0.631748	0.323164	0.573	0.365	5.00278e-202	LE
CDH13	9.75835e-205	0.631499	4.98878	0.582	0.288	2.9275e-201	LE
NKTR	1.67947e-201	0.630445	0.290562	0.554	0.325	5.03842e-198	LE
MALL	2.44163e-200	0.630064	0.557378	0.586	0.249	7.32489e-197	LE
TTF1	1.4724e-199	0.629808	0.940236	0.542	0.281	4.41721e-196	LE
SBSPON	1.20455e-194	0.628183	5.56596	0.526	0.24	3.61364e-191	LE
GJA4	3.4974e-191	0.627025	2.52292	0.489	0.217	1.04922e-187	LE
DDX60L	1.82135e-189	0.626448	1.83342	0.494	0.246	5.46404e-186	LE
FKBP1A	3.68872e-182	0.623958	1.40328	0.675	0.469	1.10662e-178	LE
HTRA1	1.14686e-177	0.622402	1.0094	0.63	0.395	3.44058e-174	LE
GUCY1A1	9.60282e-176	0.62173	8.87358	0.527	0.281	2.88085e-172	LE
LBR	5.66073e-175	0.62146	1.05178	0.502	0.249	1.69822e-171	LE
NINJ1	1.40436e-167	0.618834	0.377894	0.513	0.266	4.21309e-164	LE
DPP4	2.82379e-165	0.618005	12.6026	0.474	0.196	8.47137e-162	LE
SGIP1	2.80285e-151	0.612832	1.06444	0.541	0.244	8.40856e-148	LE
DAAM1	1.22289e-147	0.611448	1.23215	0.599	0.395	3.66867e-144	LE
LINC00324	4.26828e-141	0.391084	0.409672	0.179	0.236	1.28048e-137	LE
SASH1	6.61556e-133	0.60566	2.94693	0.598	0.372	1.98467e-129	LE
DOCK8	5.72879e-130	0.604468	1.93903	0.23	0.15	1.71864e-126	LE
ASAP1	5.49927e-124	0.601997	0.322451	0.518	0.301	1.64978e-120	LE
PEAK1	5.28923e-123	0.601585	3.61111	0.55	0.333	1.58677e-119	LE
TIMP1	1.13047e-122	0.601447	0.580292	0.606	0.428	3.39142e-119	LE
NUSAP1	4.38301e-122	0.398801	3.09673	0.054	0.129	1.3149e-118	LE
GAL	1.05338e-110	0.403714	6.01092	0.241	0.334	3.16013e-107	LE
IL6ST	2.83335e-110	0.596095	1.48612	0.613	0.453	8.50005e-107	LE
KLF10	1.03097e-106	0.594502	1.42793	0.557	0.399	3.0929e-103	LE
SYNE3	9.45121e-106	0.594067	3.52745	0.488	0.313	2.83536e-102	LE
CXXC5	1.20863e-96	0.589847	2.3813	0.544	0.338	3.62589e-93	LE
EPHX1	1.60842e-94	0.588834	0.818127	0.568	0.387	4.82527e-91	LE
ZNF462	8.85111e-93	0.587995	0.458667	0.495	0.282	2.65533e-89	LE
ARRDC3	8.88747e-93	0.587994	22.9673	0.453	0.327	2.66624e-89	LE
CSGALNACT1	7.11195e-87	0.585088	4.21383	0.505	0.277	2.13358e-83	LE
CCNL2	3.15193e-84	0.583752	1.11235	0.487	0.333	9.45578e-81	LE
ANK2	3.99894e-83	0.416811	1.25506	0.193	0.32	1.19968e-79	LE
MKI67	1.3369e-82	0.58292	0.934629	0.17	0.152	4.01069e-79	LE
IFIT2	9.47312e-81	0.581964	2.64783	0.501	0.304	2.84194e-77	LE
PHLDB2	7.21706e-80	0.581504	2.14458	0.542	0.345	2.16512e-76	LE
MPRIP	1.27934e-75	0.579253	0.333569	0.517	0.342	3.83801e-72	LE
HGF	1.65275e-75	0.579194	15.7362	0.431	0.259	4.95825e-72	LE
SDCBP	4.83223e-73	0.577856	0.758534	0.532	0.396	1.44967e-69	LE
MAML2	4.46269e-72	0.577326	4.7321	0.449	0.297	1.33881e-68	LE
ARL15	9.77488e-71	0.576585	8.15792	0.453	0.204	2.93246e-67	LE
CKS2	8.84931e-68	0.425077	7.6894	0.136	0.203	2.65479e-64	LE
ALKAL2	1.20327e-65	0.573701	1.45286	0.356	0.276	3.60982e-62	LE
TPX2	1.65449e-65	0.426379	0.634509	0.098	0.18	4.96346e-62	LE
N4BP2L2	1.08532e-63	0.572563	0.43926	0.451	0.344	3.25595e-60	LE
WBP4	7.83852e-63	0.572057	4.03954	0.46	0.324	2.35156e-59	LE
FAM126A	1.63399e-61	0.571274	3.75384	0.462	0.264	4.90196e-58	LE
DDR2	1.84062e-61	0.428757	2.20466	0.247	0.358	5.52185e-58	LE
THBS4	4.80376e-56	0.567931	5.0801	0.488	0.271	1.44113e-52	LE
CALU	2.73494e-54	0.566823	0.765019	0.552	0.402	8.20483e-51	LE
CPEB2	4.12829e-52	0.565421	0.96988	0.417	0.285	1.23849e-48	LE
POGZ	9.09269e-51	0.564542	0.386246	0.403	0.293	2.72781e-47	LE
EPSTI1	1.73687e-48	0.436978	1.67775	0.171	0.248	5.21061e-45	LE
ITGAV	1.47511e-46	0.561707	1.35691	0.48	0.353	4.42533e-43	LE
PHACTR2	9.91548e-43	0.559012	0.379947	0.418	0.328	2.97464e-39	LE
EPM2AIP1	2.03552e-42	0.558787	5.21889	0.267	0.225	6.10656e-39	LE
LACTB	2.88514e-41	0.442051	2.92189	0.267	0.3	8.65543e-38	LE
TEAD1	1.94418e-38	0.555837	2.43104	0.495	0.374	5.83255e-35	LE
ZC3H8	2.05137e-38	0.555819	0.431753	0.343	0.238	6.1541e-35	LE
HIF3A	1.39636e-36	0.554407	4.77506	0.462	0.238	4.18907e-33	LE
CDKN1C	1.7487e-35	0.553544	1.85602	0.428	0.322	5.2461e-32	LE
PSMA3-AS1	1.00323e-34	0.552939	0.298822	0.295	0.248	3.00969e-31	LE
AAED1	9.38315e-34	0.447845	2.73755	0.259	0.312	2.81495e-30	LE
CA4	1.17083e-33	0.447923	2.91528	0.094	0.146	3.51248e-30	LE
HIST2H2AC	2.01685e-33	0.551884	6.42559	0.311	0.237	6.05056e-30	LE
FAM208B	2.91631e-32	0.550927	0.772278	0.421	0.303	8.74894e-29	LE
ARHGAP21	2.13345e-31	0.449798	5.59553	0.289	0.325	6.40034e-28	LE
IFI44	1.20918e-30	0.549562	1.97298	0.374	0.326	3.62755e-27	LE
ISG20	3.4532e-28	0.547415	4.78837	0.311	0.176	1.03596e-24	LE
A1BG	5.99384e-27	0.546295	2.46732	0.188	0.233	1.79815e-23	LE
METRNL	7.64051e-27	0.546198	0.461539	0.307	0.267	2.29215e-23	LE
VPS13C	1.56013e-26	0.545913	0.267009	0.39	0.308	4.68039e-23	LE
NPY1R	4.40916e-26	0.454505	3.56197	0.18	0.246	1.32275e-22	LE
EDN1	5.76902e-26	0.545386	0.578922	0.369	0.222	1.73071e-22	LE
CENPF	1.32006e-25	0.45495	0.675865	0.085	0.16	3.96017e-22	LE
BMP2	3.44383e-25	0.544657	3.01854	0.458	0.292	1.03315e-21	LE
CSF3	3.86964e-25	0.455391	2.06889	0.202	0.206	1.16089e-21	LE
DEPP1	5.35704e-24	0.543513	1.11298	0.482	0.347	1.60711e-20	LE
CD24	5.66096e-23	0.457494	3.36411	0.269	0.294	1.69829e-19	LE
RBM5	1.3118e-22	0.542141	0.274417	0.367	0.288	3.9354e-19	LE
SPRY2	1.33432e-22	0.542134	0.281325	0.442	0.315	4.00295e-19	LE
NT5E	1.6933e-22	0.54203	0.576275	0.457	0.278	5.07989e-19	LE
CWF19L2	3.56603e-21	0.540677	1.44368	0.337	0.273	1.06981e-17	LE
LAP3	1.23283e-19	0.460953	1.67771	0.24	0.374	3.69848e-16	LE
IL7R	1.7496e-18	0.462218	2.89349	0.039	0.144	5.24881e-15	LE
IRF1	1.40895e-17	0.463243	1.27921	0.359	0.406	4.22684e-14	LE
PRKAG2	4.81047e-17	0.53614	0.724816	0.374	0.273	1.44314e-13	LE
MAP4K4	5.45758e-17	0.536076	3.81374	0.404	0.329	1.63728e-13	LE
RBMS3	1.13188e-15	0.465495	0.25104	0.321	0.339	3.39565e-12	LE
PSMB9	9.09865e-14	0.532101	0.475694	0.362	0.326	2.72959e-10	LE
ISG15	2.17037e-12	0.469752	4.57432	0.243	0.309	6.51112e-09	LE
NEO1	6.75762e-10	0.526581	25.1321	0.414	0.298	2.02729e-06	LE
PLA2R1	1.03655e-08	0.524655	1.40694	0.38	0.285	3.10964e-05	LE
CXCL2	5.27542e-08	0.523437	4.60304	0.406	0.296	0.000158263	LE
KDM2A	2.37505e-06	0.479678	0.584514	0.225	0.262	0.00712514	LE
TOP2A	5.61066e-06	0.519556	0.370617	0.137	0.171	0.016832	LE
HIST1H1B	1.82789e-05	0.518455	1.80057	0.169	0.194	0.0548366	LE
FOXJ3	2.40637e-05	0.48181	5.16924	0.274	0.256	0.072191	LE
HERC2	4.33543e-05	0.51761	6.09529	0.397	0.345	0.130063	LE
TPST2	4.77777e-05	0.517513	1.08702	0.285	0.213	0.143333	LE
RAB8B	5.95487e-05	0.48271	5.87129	0.189	0.209	0.178646	LE
RCSD1	0.000197468	0.516031	1.55777	0.319	0.153	0.592403	LE
HIST1H1C	0.000263022	0.515717	4.64761	0.314	0.257	0.789066	LE
BRWD1	0.000873405	0.485665	3.41158	0.253	0.294	1	LE
IRF2BPL	0.0013503	0.513804	1.22299	0.338	0.32	1	LE
RBM6	0.00276153	0.487109	1.14745	0.296	0.289	1	LE
CLDN11	0.00290946	0.487178	6.52284	0.344	0.246	1	LE
OGA	0.00296905	0.487204	3.27323	0.297	0.298	1	LE
RRBP1	0.00387708	0.512438	1.89912	0.446	0.43	1	LE
TMEM173	0.00400661	0.487606	0.376413	0.339	0.343	1	LE
IFIT1	0.00588445	0.488138	4.66114	0.334	0.362	1	LE
ARGLU1	0.00675669	0.511666	0.48122	0.4	0.369	1	LE
TPSB2	0	0.993805	19.6137	0.993	0.042	0	Mast
CPA3	0	0.979679	14.0141	0.974	0.028	0	Mast
CTSG	0	0.977119	12.963	0.971	0.049	0	Mast
TPSAB1	0	0.975145	10.9136	0.965	0.043	0	Mast
FTH1	0	0.960542	7.73324	0.98	0.318	0	Mast
HPGD	0	0.959541	11.6347	0.941	0.133	0	Mast
LTC4S	0	0.932064	9.87355	0.887	0.139	0	Mast
GATA2	0	0.907139	11.8069	0.865	0.183	0	Mast
HPGDS	0	0.905737	19.0181	0.857	0.051	0	Mast
AREG	0	0.886582	4.77332	0.781	0.162	0	Mast
LGALS3	0	0.848958	22.2877	0.9	0.53	0	Mast
PLIN2	0	0.846513	0.93613	0.76	0.218	0	Mast
S100A4	0	0.845932	0.525875	0.914	0.417	0	Mast
ADAM8	0	0.833378	3.86624	0.548	0.094	0	Mast
LMO4	0	0.824392	12.9393	0.795	0.368	0	Mast
SH3BGRL3	0	0.821585	4.70806	0.802	0.293	0	Mast
MS4A2	0	0.819599	23.6926	0.728	0.067	0	Mast
STXBP6	0	0.812989	1.21007	0.658	0.282	0	Mast
NTS	0	0.811839	0.753256	0.248	0.095	0	Mast
CAPG	0	0.80648	6.57143	0.719	0.276	0	Mast
RPL10	0	0.804472	2.09756	0.811	0.341	0	Mast
PTGS2	0	0.802663	7.81008	0.626	0.217	0	Mast
PLAT	0	0.801982	3.06143	0.667	0.23	0	Mast
SELENOK	0	0.801748	6.49609	0.718	0.212	0	Mast
RGS10	0	0.801096	2.59012	0.682	0.205	0	Mast
ANXA1	6.32794e-305	0.795868	8.58973	0.79	0.341	1.89838e-301	Mast
RPL34	2.22029e-282	0.784639	2.0571	0.797	0.376	6.66088e-279	Mast
AC020916.1	3.02958e-264	0.775274	0.604246	0.701	0.244	9.08875e-261	Mast
KIT	1.97192e-255	0.770606	18.4535	0.683	0.15	5.91575e-252	Mast
ACOT7	1.22237e-231	0.757584	8.05684	0.644	0.221	3.66712e-228	Mast
FOSB	4.03988e-227	0.755036	10.9829	0.742	0.369	1.21196e-223	Mast
LAT	5.47013e-224	0.753255	1.38328	0.489	0.11	1.64104e-220	Mast
SAMSN1	1.04629e-220	0.751375	4.84755	0.529	0.141	3.13886e-217	Mast
NCF4	1.20933e-213	0.747281	3.42552	0.44	0.104	3.62799e-210	Mast
VWA5A	5.78835e-213	0.746883	22.1914	0.643	0.26	1.7365e-209	Mast
DUSP10	2.27522e-212	0.746535	0.852345	0.487	0.157	6.82565e-209	Mast
DENND1B	1.63017e-211	0.746033	1.0508	0.51	0.168	4.89052e-208	Mast
ELL2	4.53746e-204	0.74162	9.03628	0.521	0.18	1.36124e-200	Mast
HCST	3.75512e-194	0.735613	0.458475	0.477	0.149	1.12654e-190	Mast
ABRACL	2.52732e-185	0.730135	1.96004	0.522	0.197	7.58195e-182	Mast
RPL11	3.62087e-182	0.728145	1.58013	0.726	0.391	1.08626e-178	Mast
RPS6KA5	2.6977e-179	0.726318	3.98045	0.514	0.184	8.09309e-176	Mast
RAC2	2.94053e-178	0.725655	9.65359	0.545	0.14	8.82159e-175	Mast
TNFAIP3	1.50689e-174	0.723267	2.63278	0.579	0.238	4.52067e-171	Mast
TNFRSF4	9.27223e-170	0.720146	0.252462	0.218	0.124	2.78167e-166	Mast
ATAD2	1.0829e-167	0.718784	7.83205	0.454	0.188	3.2487e-164	Mast
ADRB2	4.87692e-159	0.712993	11.2121	0.517	0.223	1.46308e-155	Mast
MLPH	5.75897e-157	0.711583	0.471514	0.476	0.226	1.72769e-153	Mast
SLC25A44	5.98382e-154	0.709513	6.16552	0.479	0.23	1.79514e-150	Mast
NR4A2	8.93615e-154	0.709393	3.64734	0.538	0.253	2.68084e-150	Mast
CD37	2.28907e-153	0.709111	6.06117	0.48	0.157	6.86722e-150	Mast
FERMT3	2.8787e-153	0.709042	2.77671	0.354	0.133	8.63611e-150	Mast
RPS27A	1.08077e-152	0.708644	1.12999	0.658	0.355	3.24232e-149	Mast
SGK1	1.13491e-152	0.70863	4.67789	0.638	0.325	3.40472e-149	Mast
UBE2C	3.68469e-152	0.708275	1.28319	0.064	0.157	1.10541e-148	Mast
CCL4	6.82085e-148	0.705294	0.502428	0.115	0.086	2.04625e-144	Mast
MT-CO1	2.84526e-144	0.70273	2.09134	0.68	0.374	8.53579e-141	Mast
[truncated: 2,289 more rows]

## Sheet: Lymphoid
Gene	p_val	auc	avg_log2FC	pct.1	pct.2	p_val_adj	cluster
GZMK	0	0.747123	1.29367	0.665	0.213	0	CD8 T1
CXCR4	0	0.740328	0.95432	0.946	0.75	0	CD8 T1
CCL5	0	0.726666	1.14272	0.686	0.281	0	CD8 T1
DUSP2	0	0.714244	0.767498	0.877	0.591	0	CD8 T1
NKG7	0	0.684706	0.921835	0.577	0.23	0	CD8 T1
GZMA	0	0.682308	0.739278	0.561	0.211	0	CD8 T1
CST7	0	0.662198	0.617356	0.585	0.3	0	CD8 T1
CCL4	0	0.643604	1.00326	0.437	0.157	0	CD8 T1
CD8A	0	0.631564	0.466294	0.406	0.146	0	CD8 T1
CRTAM	0	0.615469	0.688625	0.326	0.098	0	CD8 T1
YPEL5	1.68715e-306	0.664756	0.53938	0.804	0.546	4.22749e-302	CD8 T1
CREM	1.06707e-275	0.659682	0.590748	0.857	0.63	2.67375e-271	CD8 T1
CLEC2B	2.41166e-268	0.641658	0.61524	0.595	0.346	6.0429e-264	CD8 T1
PIK3R1	1.84258e-256	0.638073	0.601353	0.577	0.349	4.61696e-252	CD8 T1
CD8B	5.58249e-253	0.596054	0.342179	0.296	0.105	1.39881e-248	CD8 T1
UBE2S	1.05217e-252	0.65068	0.447528	0.814	0.589	2.63643e-248	CD8 T1
JUNB	1.6702e-237	0.650752	0.474824	0.988	0.91	4.18501e-233	CD8 T1
EZR	3.1361e-225	0.643097	0.429996	0.83	0.62	7.85813e-221	CD8 T1
CCL4L2	2.08305e-223	0.573162	0.5343	0.205	0.059	5.21949e-219	CD8 T1
SELENOK	5.43172e-222	0.639366	0.467678	0.76	0.531	1.36103e-217	CD8 T1
NR4A2	2.44279e-217	0.64037	0.450453	0.821	0.601	6.12091e-213	CD8 T1
SRGN	3.50743e-213	0.642394	0.377743	0.958	0.832	8.78856e-209	CD8 T1
H2AFZ	7.52353e-179	0.628848	0.292653	0.883	0.707	1.88517e-174	CD8 T1
RPL28	4.47205e-175	0.629256	0.28347	0.994	0.963	1.12056e-170	CD8 T1
RPS15A	6.49449e-175	0.629154	0.282276	0.989	0.941	1.62733e-170	CD8 T1
SERTAD1	1.78502e-174	0.619211	0.365196	0.659	0.449	4.47274e-170	CD8 T1
LYAR	1.79912e-170	0.579323	0.265443	0.272	0.116	4.50805e-166	CD8 T1
LITAF	6.23534e-170	0.604505	0.358995	0.468	0.274	1.56239e-165	CD8 T1
GZMM	3.47056e-169	0.59357	0.281642	0.374	0.191	8.69619e-165	CD8 T1
TNFSF9	4.31942e-166	0.583567	0.253988	0.306	0.14	1.08232e-161	CD8 T1
TUBA4A	2.25974e-165	0.608349	0.408722	0.524	0.331	5.66224e-161	CD8 T1
RPS3	8.55853e-164	0.624909	0.255666	0.992	0.933	2.14451e-159	CD8 T1
ZNF331	1.02759e-163	0.620476	0.401245	0.757	0.555	2.57482e-159	CD8 T1
RPL23A	1.08635e-163	0.624695	0.278292	0.979	0.904	2.72208e-159	CD8 T1
PPP2R5C	1.2711e-163	0.618958	0.378336	0.725	0.54	3.18499e-159	CD8 T1
CALM1	7.43193e-162	0.623627	0.311858	0.959	0.868	1.86222e-157	CD8 T1
BTG1	1.31954e-161	0.624045	0.3523	0.993	0.95	3.30637e-157	CD8 T1
IFNG	5.09009e-157	0.585487	0.639865	0.328	0.163	1.27542e-152	CD8 T1
H3F3B	1.27633e-156	0.622017	0.313661	0.988	0.936	3.19811e-152	CD8 T1
RARRES3	1.74907e-155	0.591311	0.278468	0.381	0.205	4.38263e-151	CD8 T1
SLFN11	1.10086e-153	0.596908	0.344973	0.436	0.252	2.75842e-149	CD8 T1
TUBB4B	4.49608e-152	0.617709	0.351648	0.834	0.669	1.12658e-147	CD8 T1
DNAJA1	2.10531e-148	0.618313	0.337029	0.939	0.804	5.27528e-144	CD8 T1
FTH1	7.09785e-147	0.618122	0.480573	0.983	0.925	1.77851e-142	CD8 T1
RPS29	8.24395e-147	0.618137	0.283699	0.983	0.922	2.06569e-142	CD8 T1
OAZ1	1.00163e-145	0.616443	0.273564	0.907	0.775	2.50979e-141	CD8 T1
CD81	1.6765e-138	0.602931	0.278677	0.587	0.401	4.20081e-134	CD8 T1
RGCC	7.69278e-138	0.609634	0.354451	0.728	0.538	1.92758e-133	CD8 T1
EIF1	6.96784e-136	0.613536	0.265819	0.992	0.935	1.74593e-131	CD8 T1
DYNLL1	4.63297e-131	0.609082	0.28742	0.831	0.67	1.16088e-126	CD8 T1
ZFP36L2	2.61281e-130	0.61101	0.515121	0.95	0.866	6.54692e-126	CD8 T1
JUND	1.64375e-129	0.6108	0.277283	0.99	0.927	4.11874e-125	CD8 T1
TIPARP	4.15038e-127	0.583688	0.283301	0.379	0.218	1.03996e-122	CD8 T1
ATP1B3	2.94466e-126	0.59834	0.336133	0.571	0.393	7.37845e-122	CD8 T1
SH2D1A	1.28463e-122	0.582658	0.267209	0.382	0.223	3.21889e-118	CD8 T1
MCL1	2.55187e-122	0.603816	0.339557	0.745	0.591	6.39422e-118	CD8 T1
SRSF7	1.26154e-115	0.603621	0.320319	0.905	0.811	3.16105e-111	CD8 T1
ANXA1	2.41977e-114	0.599648	0.352824	0.708	0.537	6.06322e-110	CD8 T1
FOSL2	1.34455e-112	0.588572	0.256958	0.498	0.327	3.36904e-108	CD8 T1
FAM177A1	5.08734e-112	0.588681	0.298784	0.497	0.335	1.27473e-107	CD8 T1
CEMIP2	5.79926e-112	0.59126	0.306911	0.539	0.373	1.45312e-107	CD8 T1
HCST	1.02818e-109	0.596439	0.280616	0.686	0.525	2.57632e-105	CD8 T1
RPS27	9.53914e-109	0.601528	0.261491	0.996	0.966	2.39022e-104	CD8 T1
JPT1	1.56154e-108	0.592317	0.251118	0.596	0.43	3.91275e-104	CD8 T1
SAP18	7.4864e-107	0.596266	0.279607	0.732	0.572	1.87587e-102	CD8 T1
RNF19A	4.24524e-106	0.590846	0.281278	0.576	0.415	1.06373e-101	CD8 T1
ZFP36	2.0912e-104	0.59723	0.292497	0.803	0.66	5.23991e-100	CD8 T1
IDI1	7.94064e-100	0.580787	0.261748	0.449	0.297	1.98969e-95	CD8 T1
CITED2	1.77989e-95	0.58061	0.269925	0.472	0.318	4.45987e-91	CD8 T1
SLC2A3	4.01349e-64	0.574351	0.256477	0.697	0.574	1.00566e-59	CD8 T1
RPS12	0	0.78871	0.986084	0.999	0.963	0	Na√Øve T cell
RPL13	0	0.774016	0.888403	1	0.966	0	Na√Øve T cell
RPL11	0	0.77224	0.866009	0.999	0.951	0	Na√Øve T cell
RPS3A	0	0.76826	0.872168	0.994	0.925	0	Na√Øve T cell
RPS18	0	0.768054	0.905491	1	0.961	0	Na√Øve T cell
RPL30	0	0.763171	0.860088	0.998	0.947	0	Na√Øve T cell
RPL32	0	0.761389	0.89014	0.998	0.938	0	Na√Øve T cell
RPS27A	0	0.759461	0.842186	0.998	0.946	0	Na√Øve T cell
RPL34	0	0.758607	0.929972	0.998	0.948	0	Na√Øve T cell
RPS6	0	0.756598	0.864888	0.995	0.926	0	Na√Øve T cell
RPL39	0	0.755378	0.844915	0.998	0.956	0	Na√Øve T cell
TPT1	0	0.754992	0.887466	1	0.973	0	Na√Øve T cell
RPS3	0	0.75345	0.779563	0.998	0.938	0	Na√Øve T cell
RPS8	0	0.753342	0.84362	0.995	0.939	0	Na√Øve T cell
RPL18A	0	0.753092	0.814164	0.996	0.931	0	Na√Øve T cell
EEF1A1	0	0.752918	0.800961	1	0.989	0	Na√Øve T cell
RPS14	0	0.749949	0.779072	0.999	0.948	0	Na√Øve T cell
RPS27	0	0.74938	0.832848	1	0.969	0	Na√Øve T cell
RPL3	0	0.747818	0.815439	0.993	0.928	0	Na√Øve T cell
RPL19	0	0.745954	0.791908	0.994	0.934	0	Na√Øve T cell
RPS28	0	0.745841	0.761904	0.998	0.963	0	Na√Øve T cell
RPS25	0	0.744764	0.780151	0.995	0.929	0	Na√Øve T cell
RPL10	0	0.744654	0.753561	1	0.971	0	Na√Øve T cell
RPL9	0	0.744642	0.792925	0.994	0.916	0	Na√Øve T cell
RPS23	0	0.744269	0.757508	0.997	0.935	0	Na√Øve T cell
RPS2	0	0.743708	0.743356	0.998	0.968	0	Na√Øve T cell
RPS13	0	0.742808	0.809112	0.986	0.904	0	Na√Øve T cell
RPS29	0	0.741155	0.795471	0.996	0.926	0	Na√Øve T cell
RPLP2	0	0.740391	0.809034	0.992	0.924	0	Na√Øve T cell
RPL21	0	0.738961	0.858193	0.988	0.913	0	Na√Øve T cell
RPS19	0	0.738752	0.761359	0.999	0.956	0	Na√Øve T cell
RPL29	0	0.73751	0.726959	0.99	0.92	0	Na√Øve T cell
RPL36	0	0.737469	0.785388	0.988	0.903	0	Na√Øve T cell
RPS16	0	0.735689	0.724267	0.993	0.93	0	Na√Øve T cell
RPL18	0	0.733185	0.69215	0.997	0.933	0	Na√Øve T cell
RPL5	0	0.733054	0.730488	0.984	0.893	0	Na√Øve T cell
RPLP1	0	0.732837	0.740787	1	0.977	0	Na√Øve T cell
RPS4X	0	0.731469	0.76088	0.995	0.936	0	Na√Øve T cell
RPL12	0	0.73012	0.705538	0.997	0.944	0	Na√Øve T cell
RPL37	0	0.729286	0.797222	0.995	0.938	0	Na√Øve T cell
RPL8	0	0.729132	0.682826	0.989	0.912	0	Na√Øve T cell
RPL13A	0	0.727116	0.762343	0.995	0.935	0	Na√Øve T cell
RPS5	0	0.725756	0.715043	0.975	0.853	0	Na√Øve T cell
RPS15A	0	0.724807	0.683025	0.999	0.944	0	Na√Øve T cell
RPL35A	0	0.724471	0.725828	0.993	0.911	0	Na√Øve T cell
RPL22	0	0.720289	0.712778	0.962	0.836	0	Na√Øve T cell
RPL28	0	0.720263	0.637632	0.999	0.965	0	Na√Øve T cell
RPS15	0	0.719928	0.65952	0.996	0.939	0	Na√Øve T cell
RPL41	0	0.718574	0.682113	1	0.978	0	Na√Øve T cell
RPL23A	0	0.718068	0.693561	0.993	0.909	0	Na√Øve T cell
RPSA	0	0.71665	0.695215	0.972	0.855	0	Na√Øve T cell
RPS20	0	0.716196	0.753196	0.958	0.826	0	Na√Øve T cell
RPL14	0	0.715704	0.683112	0.983	0.904	0	Na√Øve T cell
RPL10A	0	0.711816	0.63419	0.98	0.861	0	Na√Øve T cell
RPS7	0	0.71181	0.60897	0.992	0.924	0	Na√Øve T cell
RPS9	0	0.706771	0.615636	0.984	0.9	0	Na√Øve T cell
RPL35	0	0.706175	0.629643	0.985	0.889	0	Na√Øve T cell
RPL7A	0	0.706152	0.576851	0.996	0.932	0	Na√Øve T cell
RPS21	0	0.705904	0.738639	0.972	0.845	0	Na√Øve T cell
EEF1B2	1.80596e-298	0.696653	0.661547	0.861	0.625	4.5252e-294	Na√Øve T cell
RPL6	5.98789e-295	0.701267	0.596235	0.991	0.921	1.50039e-290	Na√Øve T cell
UBA52	3.01023e-285	0.697209	0.612745	0.974	0.855	7.54273e-281	Na√Øve T cell
RPL26	4.95855e-283	0.697073	0.684992	0.987	0.891	1.24247e-278	Na√Øve T cell
RPS11	4.15565e-282	0.695996	0.642181	0.967	0.851	1.04128e-277	Na√Øve T cell
RPL27	1.10098e-280	0.695373	0.628402	0.969	0.834	2.75872e-276	Na√Øve T cell
FAU	2.44501e-271	0.693012	0.551816	0.994	0.904	6.12646e-267	Na√Øve T cell
RPL37A	1.89977e-269	0.692237	0.650214	0.989	0.902	4.76026e-265	Na√Øve T cell
RPL38	9.41351e-269	0.690444	0.688109	0.938	0.787	2.35874e-264	Na√Øve T cell
RPL23	1.22247e-263	0.687854	0.698283	0.899	0.744	3.06315e-259	Na√Øve T cell
NACA	1.57482e-263	0.689752	0.563629	0.977	0.882	3.94603e-259	Na√Øve T cell
RACK1	2.90931e-261	0.688719	0.5496	0.97	0.863	7.28987e-257	Na√Øve T cell
RPL27A	3.81609e-258	0.687495	0.720908	0.964	0.835	9.56198e-254	Na√Øve T cell
RPLP0	9.22236e-253	0.685011	0.566974	0.945	0.825	2.31085e-248	Na√Øve T cell
RPL7	2.54009e-240	0.678705	0.571682	0.903	0.736	6.36471e-236	Na√Øve T cell
RPL24	1.30071e-239	0.681018	0.533861	0.983	0.893	3.25919e-235	Na√Øve T cell
RPL15	1.24192e-233	0.678947	0.484862	0.988	0.91	3.11189e-229	Na√Øve T cell
PFDN5	5.50876e-230	0.675686	0.526541	0.933	0.787	1.38033e-225	Na√Øve T cell
EEF1D	3.99723e-217	0.670832	0.517678	0.938	0.796	1.00159e-212	Na√Øve T cell
RPL4	2.33264e-213	0.667465	0.516492	0.864	0.695	5.8449e-209	Na√Øve T cell
TOMM7	2.9379e-213	0.667122	0.53977	0.877	0.678	7.36151e-209	Na√Øve T cell
NOP53	2.94571e-201	0.65734	0.527556	0.761	0.543	7.38106e-197	Na√Øve T cell
RPS26	4.13477e-200	0.665526	0.559428	0.976	0.885	1.03605e-195	Na√Øve T cell
KLF2	5.5229e-198	0.65228	0.617012	0.697	0.441	1.38387e-193	Na√Øve T cell
CD48	2.24594e-194	0.656422	0.518415	0.789	0.575	5.62765e-190	Na√Øve T cell
RPL31	1.2669e-190	0.657144	0.536509	0.838	0.648	3.17446e-186	Na√Øve T cell
FTH1	8.36872e-174	0.654322	0.934635	0.966	0.933	2.09695e-169	Na√Øve T cell
LDHB	3.90559e-169	0.636085	0.432264	0.625	0.398	9.78623e-165	Na√Øve T cell
IL7R	2.63174e-168	0.645328	0.547793	0.768	0.54	6.59434e-164	Na√Øve T cell
RPS10	3.735e-168	0.647375	0.657659	0.825	0.623	9.35879e-164	Na√Øve T cell
LTB	3.77583e-153	0.636314	0.340254	0.733	0.489	9.4611e-149	Na√Øve T cell
ANXA1	7.07618e-152	0.638079	0.593078	0.761	0.544	1.77308e-147	Na√Øve T cell
FXYD5	6.9706e-138	0.629074	0.392221	0.715	0.515	1.74662e-133	Na√Øve T cell
PASK	1.62916e-132	0.591832	0.365122	0.339	0.165	4.08218e-128	Na√Øve T cell
RPL36AL	2.7298e-129	0.63107	0.375397	0.906	0.772	6.84007e-125	Na√Øve T cell
GPR183	1.94688e-121	0.611694	0.422971	0.538	0.349	4.87829e-117	Na√Øve T cell
HINT1	5.69992e-110	0.619503	0.29295	0.848	0.689	1.42823e-105	Na√Øve T cell
ZFAS1	7.02565e-110	0.618051	0.372769	0.777	0.619	1.76042e-105	Na√Øve T cell
RPS24	3.24831e-105	0.619475	0.287486	0.986	0.922	8.1393e-101	Na√Øve T cell
CD52	6.50854e-103	0.61598	0.318268	0.85	0.677	1.63084e-98	Na√Øve T cell
EEF2	1.8827e-101	0.610928	0.35398	0.696	0.54	4.71749e-97	Na√Øve T cell
EIF3E	1.28608e-100	0.60165	0.338815	0.539	0.363	3.22253e-96	Na√Øve T cell
SNHG8	7.35352e-99	0.603791	0.322202	0.586	0.409	1.84257e-94	Na√Øve T cell
BTF3	8.3788e-99	0.61401	0.300555	0.877	0.757	2.09947e-94	Na√Øve T cell
COX7C	1.6076e-98	0.61277	0.317837	0.831	0.682	4.02816e-94	Na√Øve T cell
COMMD6	5.75683e-98	0.610476	0.310434	0.754	0.589	1.44249e-93	Na√Øve T cell
COX4I1	3.7542e-95	0.61012	0.288996	0.8	0.646	9.4069e-91	Na√Øve T cell
C12orf57	9.76364e-90	0.600275	0.308622	0.608	0.441	2.44647e-85	Na√Øve T cell
SARAF	1.0746e-87	0.606038	0.400342	0.773	0.661	2.69263e-83	Na√Øve T cell
EIF3F	9.95709e-85	0.599441	0.266134	0.661	0.493	2.49495e-80	Na√Øve T cell
PABPC1	7.31197e-84	0.603146	0.435362	0.749	0.632	1.83216e-79	Na√Øve T cell
ZFP36L2	4.10378e-79	0.603261	0.461082	0.921	0.879	1.02828e-74	Na√Øve T cell
RPL36A	3.55533e-76	0.59056	0.559809	0.548	0.396	8.9086e-72	Na√Øve T cell
EIF1	2.78906e-73	0.599409	0.28491	0.968	0.945	6.98854e-69	Na√Øve T cell
SLC2A3	6.59735e-72	0.594608	0.393492	0.703	0.585	1.6531e-67	Na√Øve T cell
EIF3K	3.34476e-71	0.5922	0.252861	0.688	0.534	8.38097e-67	Na√Øve T cell
SLC25A6	3.87851e-71	0.591559	0.254874	0.655	0.514	9.71838e-67	Na√Øve T cell
SELENOK	2.04023e-67	0.591195	0.484306	0.68	0.566	5.11219e-63	Na√Øve T cell
RPS4Y1	5.26018e-64	0.583081	0.412621	0.519	0.404	1.31804e-59	Na√Øve T cell
YPEL5	1.30568e-62	0.588206	0.371187	0.686	0.59	3.27164e-58	Na√Øve T cell
CD55	3.42175e-62	0.575468	0.316355	0.438	0.302	8.57388e-58	Na√Øve T cell
SERP1	1.81111e-58	0.578298	0.253964	0.53	0.396	4.53809e-54	Na√Øve T cell
PTGER4	1.06245e-56	0.573079	0.308867	0.448	0.319	2.66218e-52	Na√Øve T cell
UBE2S	2.11807e-53	0.581898	0.284294	0.73	0.625	5.30726e-49	Na√Øve T cell
RILPL2	4.77019e-49	0.563303	0.273966	0.373	0.258	1.19527e-44	Na√Øve T cell
ARL4C	8.76428e-46	0.574822	0.300533	0.683	0.586	2.19607e-41	Na√Øve T cell
BTG1	4.96189e-42	0.574625	0.269087	0.955	0.96	1.2433e-37	Na√Øve T cell
CHMP1B	5.69237e-37	0.557457	0.325284	0.4	0.305	1.42634e-32	Na√Øve T cell
CREM	1.55742e-34	0.566178	0.342399	0.722	0.674	3.90243e-30	Na√Øve T cell
RGCC	1.41872e-27	0.557267	0.280582	0.641	0.571	3.5549e-23	Na√Øve T cell
CYCS	2.95503e-22	0.548136	0.266298	0.507	0.436	7.40442e-18	Na√Øve T cell
IL32	0	0.81454	1.34241	0.963	0.759	0	Treg
CTLA4	0	0.798972	1.50197	0.728	0.175	0	Treg
LTB	0	0.763456	1.18329	0.841	0.472	0	Treg
S100A4	0	0.733798	0.992467	0.966	0.809	0	Treg
HLA-A	0	0.728874	0.865078	0.987	0.917	0	Treg
GBP5	0	0.716425	0.879685	0.554	0.145	0	Treg
TRAC	0	0.716406	0.829745	0.857	0.598	0	Treg
IL2RA	0	0.715582	1.10235	0.496	0.076	0	Treg
PMAIP1	0	0.705599	0.99875	0.654	0.318	0	Treg
FOXP3	0	0.702911	0.761561	0.432	0.028	0	Treg
TNFRSF18	0	0.700532	0.986145	0.607	0.239	0	Treg
IKZF2	0	0.697425	0.754095	0.463	0.073	0	Treg
UGP2	0	0.696337	0.76736	0.594	0.246	0	Treg
RTKN2	0	0.695368	0.984535	0.472	0.092	0	Treg
LINC01943	0	0.695124	0.788063	0.473	0.095	0	Treg
CD27	0	0.693565	0.789221	0.55	0.2	0	Treg
BATF	0	0.686469	0.838263	0.533	0.194	0	Treg
TBC1D4	0	0.685	0.72356	0.478	0.122	0	Treg
TIGIT	0	0.680624	0.700857	0.525	0.19	0	Treg
TNFRSF4	0	0.675957	1.21279	0.455	0.12	0	Treg
TNFRSF9	0	0.671965	0.802403	0.441	0.106	0	Treg
CARD16	0	0.671386	0.662404	0.456	0.131	0	Treg
GBP2	0	0.668987	0.632657	0.526	0.218	0	Treg
ZC3H12D	0	0.650458	0.539668	0.456	0.169	0	Treg
HTATIP2	0	0.644326	0.520621	0.357	0.075	0	Treg
MIR4435-2HG	0	0.631175	0.429357	0.348	0.09	0	Treg
MAGEH1	0	0.621806	0.580566	0.283	0.043	0	Treg
GK	0	0.611145	0.484738	0.279	0.059	0	Treg
AC133644.2	0	0.604009	0.377126	0.242	0.035	0	Treg
LAYN	0	0.59274	0.311192	0.211	0.025	0	Treg
F5	0	0.587507	0.30522	0.205	0.03	0	Treg
IL1R2	0	0.584782	0.335561	0.179	0.009	0	Treg
LAIR2	0	0.580866	0.394349	0.185	0.024	0	Treg
LINC02099	0	0.564145	0.272285	0.14	0.011	0	Treg
TNFRSF1B	1.11578e-299	0.672266	0.717794	0.602	0.305	2.79582e-295	Treg
STAM	2.58542e-298	0.631746	0.437409	0.385	0.13	6.47829e-294	Treg
TMSB10	1.77151e-287	0.699932	0.636473	0.985	0.947	4.43886e-283	Treg
ARID5B	9.26324e-263	0.675745	0.672002	0.723	0.437	2.32109e-258	Treg
B2M	3.82528e-260	0.690351	0.571489	0.999	0.994	9.585e-256	Treg
ICOS	9.70406e-255	0.648871	0.65263	0.514	0.244	2.43155e-250	Treg
CYTOR	7.30107e-248	0.662485	0.612931	0.633	0.354	1.82943e-243	Treg
PRDM1	6.35063e-244	0.641462	0.576842	0.488	0.222	1.59128e-239	Treg
DNPH1	8.23783e-242	0.619229	0.420379	0.366	0.136	2.06415e-237	Treg
ISG20	2.64326e-240	0.657231	0.590427	0.601	0.335	6.6232e-236	Treg
CCR6	1.66862e-232	0.604604	0.44807	0.306	0.1	4.18106e-228	Treg
GLRX	5.01772e-228	0.623745	0.519646	0.399	0.166	1.25729e-223	Treg
CYTIP	8.17638e-226	0.665426	0.630946	0.726	0.485	2.04876e-221	Treg
TTN	4.42638e-225	0.61358	0.3965	0.355	0.132	1.10912e-220	Treg
SLC12A6	7.17938e-218	0.57682	0.261242	0.201	0.049	1.79894e-213	Treg
CASP1	7.43677e-216	0.598293	0.307942	0.288	0.095	1.86343e-211	Treg
IPCEF1	6.73882e-215	0.597405	0.348113	0.284	0.093	1.68855e-210	Treg
ACTB	5.4297e-212	0.67145	0.592038	0.986	0.957	1.36052e-207	Treg
IFI6	1.22783e-207	0.619206	0.561174	0.395	0.173	3.07658e-203	Treg
SAMHD1	1.70324e-207	0.611645	0.400628	0.358	0.143	4.26781e-203	Treg
DUSP16	2.16474e-204	0.594634	0.32498	0.278	0.093	5.42418e-200	Treg
SOD1	6.78343e-203	0.65968	0.593014	0.774	0.556	1.69972e-198	Treg
AC058791.1	9.70448e-202	0.645791	0.526325	0.604	0.352	2.43165e-197	Treg
PBXIP1	5.94692e-197	0.623728	0.436469	0.441	0.211	1.49012e-192	Treg
ZC2HC1A	1.18172e-195	0.572274	0.292036	0.192	0.049	2.96105e-191	Treg
TYMP	2.16821e-195	0.628598	0.550849	0.471	0.241	5.43288e-191	Treg
UBC	1.1731e-192	0.663026	0.556321	0.965	0.892	2.93943e-188	Treg
SUMO2	1.1417e-187	0.65435	0.484707	0.784	0.589	2.86077e-183	Treg
TRBC2	2.53091e-186	0.655018	0.757153	0.78	0.584	6.3417e-182	Treg
CCDC141	1.21548e-183	0.579626	0.256702	0.227	0.069	3.04562e-179	Treg
NSD3	5.11346e-183	0.639994	0.477008	0.607	0.371	1.28128e-178	Treg
NAMPT	7.97071e-182	0.628055	0.497771	0.496	0.269	1.99722e-177	Treg
CXCR6	7.97294e-181	0.571097	0.261958	0.194	0.053	1.99778e-176	Treg
SPOCK2	1.02364e-179	0.634443	0.504331	0.561	0.327	2.56494e-175	Treg
CORO1B	9.5363e-177	0.619612	0.485397	0.445	0.226	2.38951e-172	Treg
PPM1G	8.30389e-176	0.617693	0.363238	0.44	0.216	2.08071e-171	Treg
HPGD	6.25923e-174	0.559538	0.254868	0.154	0.035	1.56838e-169	Treg
YWHAB	1.99073e-172	0.645978	0.477497	0.744	0.532	4.98817e-168	Treg
APOLD1	3.03355e-172	0.583178	0.263646	0.249	0.085	7.60116e-168	Treg
SAT1	7.7907e-171	0.651185	0.754543	0.842	0.706	1.95212e-166	Treg
CALM3	1.87913e-169	0.618634	0.391509	0.456	0.237	4.70855e-165	Treg
CTSC	5.93524e-164	0.623257	0.520884	0.498	0.285	1.48719e-159	Treg
TIAM1	2.45559e-163	0.58923	0.332162	0.284	0.111	6.15296e-159	Treg
RHOH	7.24419e-161	0.633986	0.525303	0.621	0.403	1.81518e-156	Treg
GAPDH	3.8852e-160	0.647682	0.567604	0.933	0.817	9.73515e-156	Treg
OAZ1	7.93977e-156	0.645205	0.458429	0.915	0.787	1.98947e-151	Treg
SELL	8.35826e-156	0.58638	0.292278	0.279	0.108	2.09433e-151	Treg
ENO1	1.8219e-154	0.631427	0.541512	0.621	0.412	4.56514e-150	Treg
CD4	9.55021e-152	0.581519	0.263721	0.258	0.097	2.393e-147	Treg
CD2	1.04197e-150	0.638473	0.583162	0.755	0.582	2.61087e-146	Treg
BIRC3	1.68105e-150	0.637206	0.548869	0.742	0.533	4.2122e-146	Treg
FRMD4B	7.72883e-149	0.584041	0.484836	0.271	0.108	1.93661e-144	Treg
HLA-B	2.06703e-147	0.642678	0.490618	0.987	0.957	5.17937e-143	Treg
AC016831.5	3.11496e-147	0.61753	0.417936	0.507	0.29	7.80516e-143	Treg
CFLAR	8.19664e-147	0.614372	0.508321	0.471	0.268	2.05383e-142	Treg
PFN1	9.55135e-145	0.640092	0.460628	0.91	0.801	2.39328e-140	Treg
RPS27L	1.82829e-143	0.6148	0.402071	0.489	0.283	4.58115e-139	Treg
ARL6IP5	5.72567e-143	0.632656	0.459798	0.722	0.535	1.43468e-138	Treg
HLA-C	6.90706e-142	0.63943	0.468026	0.962	0.889	1.7307e-137	Treg
CD3D	4.4481e-141	0.636041	0.483211	0.827	0.656	1.11456e-136	Treg
CD74	2.1367e-139	0.634673	0.324232	0.802	0.631	5.35392e-135	Treg
ANKRD10	1.76424e-138	0.592602	0.359492	0.332	0.157	4.42066e-134	Treg
IL2RG	4.48044e-137	0.617045	0.415672	0.533	0.332	1.12266e-132	Treg
CD247	4.59969e-133	0.611956	0.376024	0.497	0.298	1.15254e-128	Treg
TTC39C	4.54455e-129	0.600256	0.34387	0.406	0.219	1.13873e-124	Treg
LGALS3	6.21736e-129	0.609415	0.356502	0.49	0.288	1.55788e-124	Treg
UBE2B	5.99308e-127	0.616237	0.37843	0.575	0.378	1.50169e-122	Treg
RORA	1.06217e-124	0.612602	0.427886	0.537	0.34	2.66148e-120	Treg
PHTF2	1.15167e-124	0.590323	0.296539	0.345	0.17	2.88573e-120	Treg
UCP2	3.82886e-124	0.594441	0.353406	0.375	0.194	9.59396e-120	Treg
MAF	4.12612e-124	0.601518	0.414245	0.43	0.241	1.03388e-119	Treg
SRP14	6.24122e-123	0.625785	0.377273	0.796	0.635	1.56386e-118	Treg
CD7	1.54766e-122	0.602491	0.498421	0.439	0.254	3.87798e-118	Treg
GMFG	5.57838e-122	0.621741	0.387733	0.702	0.517	1.39777e-117	Treg
PAK2	1.93525e-121	0.606719	0.352567	0.491	0.297	4.84916e-117	Treg
ARHGDIB	4.7853e-121	0.62574	0.40208	0.814	0.656	1.19905e-116	Treg
RHOG	8.98762e-120	0.591224	0.294129	0.361	0.186	2.25203e-115	Treg
VMP1	3.51215e-119	0.613321	0.437475	0.575	0.384	8.80039e-115	Treg
LY6E	1.85589e-116	0.611812	0.447116	0.565	0.385	4.6503e-112	Treg
PSMB3	2.53799e-116	0.604159	0.331559	0.487	0.296	6.35944e-112	Treg
PKM	3.68558e-116	0.609506	0.486979	0.537	0.354	9.23495e-112	Treg
GEM	1.39158e-114	0.573195	0.42481	0.253	0.109	3.48688e-110	Treg
PHACTR2	8.42033e-114	0.589951	0.306518	0.365	0.193	2.10988e-109	Treg
PIM3	9.38224e-114	0.608697	0.443134	0.542	0.36	2.35091e-109	Treg
ISG15	8.26111e-112	0.609545	0.527971	0.56	0.383	2.06999e-107	Treg
NFE2L2	1.36386e-111	0.608825	0.378168	0.56	0.372	3.41743e-107	Treg
SEC11C	1.71209e-110	0.586615	0.303855	0.348	0.181	4.28998e-106	Treg
RAB11FIP1	5.66851e-109	0.590001	0.298391	0.379	0.206	1.42036e-104	Treg
EPSTI1	2.184e-108	0.574729	0.260204	0.27	0.125	5.47244e-104	Treg
SLC5A3	2.01283e-103	0.597665	0.422303	0.465	0.29	5.04355e-99	Treg
C9orf16	2.31503e-103	0.603863	0.374679	0.543	0.367	5.80076e-99	Treg
JAK1	2.72021e-103	0.607516	0.36877	0.6	0.43	6.81602e-99	Treg
PARK7	1.03022e-102	0.600895	0.345205	0.509	0.331	2.58142e-98	Treg
PRDX1	1.67849e-102	0.611934	0.410559	0.698	0.525	4.2058e-98	Treg
MYL6	2.10728e-101	0.616282	0.388882	0.872	0.765	5.28021e-97	Treg
PSMB1	8.89705e-101	0.597834	0.312545	0.485	0.309	2.22933e-96	Treg
SUB1	5.88449e-100	0.611444	0.385673	0.725	0.567	1.47448e-95	Treg
RNF213	6.6683e-99	0.609303	0.465095	0.67	0.52	1.67088e-94	Treg
ATP5F1E	7.70385e-99	0.614961	0.343266	0.881	0.774	1.93035e-94	Treg
MRPS6	8.31881e-99	0.597292	0.354492	0.487	0.311	2.08444e-94	Treg
HLA-E	8.70273e-99	0.614725	0.386472	0.886	0.778	2.18064e-94	Treg
ZBTB38	9.27917e-99	0.578958	0.295815	0.316	0.166	2.32508e-94	Treg
STAT1	1.43695e-98	0.588294	0.377523	0.39	0.229	3.60058e-94	Treg
RGS1	4.17369e-98	0.609284	0.396422	0.687	0.497	1.0458e-93	Treg
COX5A	4.94339e-97	0.578739	0.260043	0.32	0.169	1.23866e-92	Treg
COX5B	2.82745e-93	0.5986	0.298903	0.543	0.371	7.08474e-89	Treg
SMAP2	5.67286e-93	0.596946	0.362162	0.513	0.347	1.42145e-88	Treg
RAC2	1.06931e-90	0.601366	0.330671	0.608	0.442	2.67937e-86	Treg
CORO1A	1.35756e-89	0.604393	0.349826	0.692	0.53	3.40163e-85	Treg
TANK	2.99797e-89	0.585781	0.344476	0.402	0.246	7.51202e-85	Treg
RAP1A	7.10959e-89	0.589995	0.304211	0.452	0.291	1.78145e-84	Treg
ATP6V0E1	2.04665e-88	0.597266	0.318009	0.558	0.395	5.1283e-84	Treg
CFL1	4.60474e-88	0.608789	0.290397	0.915	0.816	1.15381e-83	Treg
CMTM6	2.01753e-87	0.576232	0.272474	0.325	0.18	5.05533e-83	Treg
FKBP1A	3.43925e-87	0.584183	0.273472	0.4	0.241	8.61774e-83	Treg
CAST	4.334e-87	0.594156	0.329202	0.514	0.353	1.08597e-82	Treg
PRDM2	1.38524e-86	0.58533	0.330025	0.408	0.255	3.47099e-82	Treg
CDKN1B	5.02651e-86	0.596653	0.354144	0.562	0.4	1.25949e-81	Treg
S100A6	1.02554e-85	0.6073	0.350348	0.917	0.836	2.56969e-81	Treg
STK17B	1.05502e-85	0.602454	0.411491	0.686	0.543	2.64357e-81	Treg
ETS1	1.18898e-85	0.600047	0.355469	0.638	0.476	2.97922e-81	Treg
SAMSN1	1.56495e-85	0.601879	0.410871	0.667	0.514	3.9213e-81	Treg
ARPC3	4.7483e-85	0.600742	0.294163	0.671	0.507	1.18978e-80	Treg
MALAT1	5.48574e-85	0.607944	0.407769	0.998	0.998	1.37456e-80	Treg
2006-09-01	1.14221e-84	0.592309	0.300675	0.512	0.346	2.86203e-80	Treg
DUSP4	1.44411e-84	0.603496	0.329285	0.743	0.566	3.6185e-80	Treg
NDUFA4	4.32771e-84	0.596357	0.297789	0.586	0.422	1.08439e-79	Treg
LCK	8.70494e-84	0.590786	0.290989	0.494	0.334	2.1812e-79	Treg
CIRBP	3.66567e-83	0.602561	0.30736	0.755	0.629	9.18508e-79	Treg
MALT1	1.35825e-82	0.568227	0.289293	0.275	0.145	3.40336e-78	Treg
RASGRP1	1.60132e-82	0.586612	0.32109	0.446	0.29	4.01243e-78	Treg
MX1	4.69825e-82	0.569146	0.284253	0.284	0.151	1.17724e-77	Treg
LSP1	1.01061e-80	0.587571	0.27171	0.476	0.313	2.53229e-76	Treg
CCND2	2.25514e-79	0.591458	0.430597	0.528	0.38	5.6507e-75	Treg
GADD45A	6.8227e-79	0.590916	0.446288	0.522	0.374	1.70956e-74	Treg
FTL	1.61379e-78	0.603127	0.304563	0.95	0.884	4.04366e-74	Treg
UBE2D2	1.21993e-77	0.586816	0.256826	0.487	0.329	3.05677e-73	Treg
DYNLRB1	2.39808e-77	0.58164	0.255677	0.419	0.268	6.00887e-73	Treg
ATP6V1G1	7.33982e-75	0.591427	0.272183	0.592	0.44	1.83914e-70	Treg
PSMB9	7.2449e-73	0.588922	0.295632	0.557	0.41	1.81535e-68	Treg
CLIC1	7.87326e-72	0.592928	0.296207	0.672	0.524	1.9728e-67	Treg
SMCHD1	1.20011e-71	0.591619	0.327228	0.634	0.486	3.00712e-67	Treg
LIMD2	1.93767e-71	0.584047	0.294925	0.486	0.342	4.85521e-67	Treg
SPCS1	3.05657e-71	0.585023	0.270031	0.511	0.358	7.65886e-67	Treg
TPM3	3.28668e-71	0.593077	0.299337	0.685	0.543	8.23542e-67	Treg
DDHD1	1.55542e-70	0.561903	0.267559	0.258	0.14	3.89743e-66	Treg
USP15	3.44837e-70	0.581225	0.285352	0.455	0.312	8.64059e-66	Treg
STAT3	8.43675e-70	0.58969	0.371188	0.601	0.474	2.114e-65	Treg
LAT	1.64798e-68	0.576632	0.26709	0.406	0.268	4.12934e-64	Treg
HLA-DRB1	3.92704e-68	0.587334	0.256789	0.582	0.434	9.83998e-64	Treg
STK4	6.77233e-68	0.591427	0.364944	0.689	0.566	1.69694e-63	Treg
ATP1B1	1.38132e-66	0.562594	0.290863	0.274	0.156	3.46117e-62	Treg
CCNI	2.42799e-66	0.587364	0.258512	0.617	0.471	6.0838e-62	Treg
NDUFV2	2.23075e-65	0.575123	0.253503	0.409	0.271	5.5896e-61	Treg
SERF2	8.20462e-65	0.591885	0.262267	0.833	0.719	2.05583e-60	Treg
CACYBP	2.52289e-64	0.578863	0.273382	0.471	0.326	6.3216e-60	Treg
PGM2L1	3.84098e-64	0.561055	0.314461	0.27	0.154	9.62435e-60	Treg
LGALS1	6.12184e-64	0.588772	0.33314	0.69	0.545	1.53395e-59	Treg
ACTG1	8.30506e-64	0.592937	0.310986	0.965	0.929	2.081e-59	Treg
CD3E	9.20628e-62	0.584875	0.270428	0.637	0.495	2.30682e-57	Treg
PSMA7	7.96395e-61	0.58446	0.286316	0.634	0.501	1.99553e-56	Treg
S100A10	4.12664e-60	0.588664	0.283528	0.844	0.745	1.03401e-55	Treg
TRBC1	1.73878e-58	0.583216	0.554028	0.594	0.488	4.35685e-54	Treg
TAGLN2	2.65062e-57	0.581473	0.252844	0.622	0.48	6.64167e-53	Treg
PDE4B	4.2682e-55	0.575644	0.307855	0.507	0.376	1.06948e-50	Treg
IKZF1	5.1362e-46	0.567485	0.252625	0.473	0.354	1.28698e-41	Treg
NEAT1	6.32411e-44	0.576243	0.283834	0.889	0.827	1.58463e-39	Treg
EMP3	8.79242e-44	0.571346	0.263985	0.614	0.504	2.20312e-39	Treg
FOXP1	1.58534e-43	0.564894	0.252746	0.453	0.34	3.97238e-39	Treg
SLA	5.75984e-43	0.558912	0.266445	0.362	0.252	1.44324e-38	Treg
ID3	2.48721e-30	0.547956	0.274422	0.328	0.239	6.2322e-26	Treg
CLEC2D	9.44626e-30	0.552805	0.251578	0.423	0.336	2.36695e-25	Treg
HSPA1B	0	0.737634	1.15724	0.818	0.507	0	CD8 T2
HSPA1A	0	0.691001	1.09952	0.876	0.714	0	CD8 T2
DNAJB1	3.88269e-271	0.674749	0.928178	0.875	0.738	9.72886e-267	CD8 T2
GADD45B	3.70836e-261	0.664329	0.786346	0.74	0.515	9.29204e-257	CD8 T2
FOS	3.07071e-240	0.663674	0.958233	0.845	0.682	7.69429e-236	CD8 T2
NR4A1	1.27055e-218	0.642372	0.525531	0.633	0.391	3.18363e-214	CD8 T2
FOSB	5.41089e-217	0.649734	0.639717	0.732	0.52	1.35581e-212	CD8 T2
DUSP1	4.24776e-196	0.645498	0.557279	0.796	0.619	1.06436e-191	CD8 T2
NEU1	1.36319e-194	0.613571	0.426643	0.427	0.216	3.41575e-190	CD8 T2
JUN	4.43236e-191	0.643219	0.62161	0.778	0.6	1.11062e-186	CD8 T2
HSP90AA1	1.21233e-164	0.637248	0.762911	0.977	0.933	3.03772e-160	CD8 T2
BTG2	6.922e-134	0.618561	0.490148	0.736	0.576	1.73444e-129	CD8 T2
KLF2	1.72935e-118	0.607241	0.472081	0.619	0.446	4.33324e-114	CD8 T2
SRSF7	6.64311e-112	0.611684	0.375451	0.903	0.817	1.66456e-107	CD8 T2
HSPA6	4.56036e-96	0.536317	0.4018	0.101	0.029	1.14269e-91	CD8 T2
AC020916.1	6.40669e-91	0.585899	0.427283	0.469	0.322	1.60532e-86	CD8 T2
TNF	6.03719e-89	0.572048	0.399187	0.325	0.192	1.51274e-84	CD8 T2
ZFAND2A	2.93539e-81	0.562986	0.265048	0.271	0.152	7.35521e-77	CD8 T2
INTS6	1.3772e-77	0.589257	0.362274	0.69	0.562	3.45085e-73	CD8 T2
PPP1R15A	8.40248e-77	0.589018	0.267859	0.719	0.582	2.10541e-72	CD8 T2
CD69	4.27141e-74	0.587105	0.3941	0.67	0.542	1.07029e-69	CD8 T2
IER2	7.77264e-73	0.588177	0.269682	0.779	0.656	1.94759e-68	CD8 T2
TNFSF9	1.13006e-70	0.559261	0.286666	0.269	0.157	2.83159e-66	CD8 T2
GZMK	3.71709e-63	0.569342	0.255837	0.436	0.288	9.31392e-59	CD8 T2
ID2	3.76462e-52	0.573268	0.309865	0.69	0.575	9.43301e-48	CD8 T2
KLF6	5.00731e-42	0.566945	0.31417	0.779	0.712	1.25468e-37	CD8 T2
CCL4	1.989e-41	0.549066	0.475759	0.297	0.203	4.98384e-37	CD8 T2
HSPA8	1.884e-38	0.564659	0.260395	0.884	0.825	4.72074e-34	CD8 T2
UBB	2.53444e-28	0.555034	0.259992	0.868	0.831	6.35053e-24	CD8 T2
IFNG	3.42716e-24	0.535607	0.359665	0.256	0.189	8.58745e-20	CD8 T2
HSPE1	9.99971e-19	0.541986	0.315434	0.582	0.551	2.50563e-14	CD8 T2
HSPD1	7.71147e-14	0.535658	0.325802	0.581	0.556	1.93226e-09	CD8 T2
PLCG2	1.85605e-145	0.599274	0.478818	0.36	0.176	4.6507e-141	T cell
TTN	2.06577e-114	0.580835	0.467524	0.295	0.142	5.17621e-110	T cell
XIST	7.65158e-105	0.597533	0.678758	0.443	0.277	1.91726e-100	T cell
MIAT	2.21956e-78	0.558763	0.262957	0.218	0.106	5.56156e-74	T cell
SYNE2	4.93101e-77	0.591371	0.376586	0.545	0.4	1.23556e-72	T cell
SLFN5	1.23702e-60	0.571506	0.323367	0.388	0.26	3.09961e-56	T cell
MACF1	2.05016e-60	0.57516	0.28655	0.441	0.31	5.13708e-56	T cell
NKTR	1.81369e-58	0.577504	0.311694	0.498	0.37	4.54455e-54	T cell
AHNAK	1.71323e-48	0.576296	0.378465	0.631	0.533	4.29283e-44	T cell
DDX17	2.88562e-48	0.57388	0.33309	0.565	0.463	7.23051e-44	T cell
RNF213	7.32438e-38	0.566781	0.264442	0.619	0.528	1.83527e-33	T cell
DCD	3.63542e-34	0.536976	0.676322	0.174	0.102	9.10927e-30	T cell
KIAA1551	4.11314e-34	0.557939	0.270191	0.452	0.357	1.03063e-29	T cell
HBB	3.05955e-09	0.522092	1.23738	0.22	0.177	7.66631e-05	T cell
KRT10	2.23892e-07	0.474564	0.256472	0.375	0.433	0.00561007	T cell
ALOX5AP	0	0.712147	0.846244	0.751	0.45	0	T exhausted
CXCL13	0	0.663776	2.07068	0.362	0.041	0	T exhausted
CHN1	0	0.64385	0.671999	0.389	0.11	0	T exhausted
AHI1	9.55358e-302	0.668201	0.732545	0.51	0.2	2.39384e-297	T exhausted
RBPJ	1.80014e-293	0.680998	0.803719	0.584	0.266	4.51061e-289	T exhausted
DUSP4	1.1396e-277	0.709616	0.93928	0.822	0.562	2.85549e-273	T exhausted
CD200	6.45009e-269	0.561051	0.252113	0.136	0.014	1.6162e-264	T exhausted
TSHZ2	2.65436e-268	0.653937	0.61511	0.476	0.184	6.65102e-264	T exhausted
GAPDH	1.1761e-253	0.706519	0.82887	0.938	0.82	2.94695e-249	T exhausted
TNFRSF18	1.10161e-245	0.663872	0.576453	0.568	0.256	2.7603e-241	T exhausted
GEM	5.1796e-240	0.617973	0.599666	0.336	0.104	1.29785e-235	T exhausted
NR3C1	1.84384e-224	0.674167	0.695457	0.663	0.389	4.62011e-220	T exhausted
NBAS	3.40911e-221	0.602709	0.392994	0.283	0.082	8.5422e-217	T exhausted
CPM	2.66413e-207	0.58363	0.305216	0.219	0.053	6.6755e-203	T exhausted
RDH10	7.38189e-206	0.586939	0.404937	0.229	0.059	1.84968e-201	T exhausted
NMB	1.07991e-192	0.606522	0.633547	0.311	0.11	2.70593e-188	T exhausted
PRDX1	4.61599e-163	0.65706	0.62033	0.743	0.525	1.15663e-158	T exhausted
MYL6	5.29036e-163	0.664029	0.591998	0.893	0.765	1.32561e-158	T exhausted
PKM	3.32799e-158	0.641981	0.504383	0.596	0.353	8.33894e-154	T exhausted
SH3BGRL3	8.80734e-157	0.660972	0.657442	0.878	0.751	2.20686e-152	T exhausted
ACTB	1.73736e-152	0.660865	0.618008	0.983	0.958	4.35329e-148	T exhausted
ZBED2	6.60921e-152	0.553183	0.250314	0.132	0.026	1.65607e-147	T exhausted
ACTG1	1.36203e-148	0.658584	0.673756	0.973	0.929	3.41285e-144	T exhausted
ITM2A	1.43252e-137	0.633413	0.556398	0.589	0.364	3.58946e-133	T exhausted
S100A11	1.63015e-132	0.63754	0.540595	0.658	0.457	4.08468e-128	T exhausted
UCP2	1.97204e-127	0.60608	0.440017	0.396	0.197	4.94133e-123	T exhausted
LINC01871	1.84189e-125	0.58376	0.35905	0.27	0.107	4.61521e-121	T exhausted
KLRB1	4.651e-122	0.587045	0.431058	0.296	0.122	1.1654e-117	T exhausted
BHLHE40	4.60756e-120	0.5875	0.352141	0.297	0.127	1.15452e-115	T exhausted
PDE4D	6.4563e-120	0.591402	0.350407	0.319	0.143	1.61775e-115	T exhausted
CTLA4	2.34005e-119	0.608339	0.292624	0.449	0.228	5.86347e-115	T exhausted
FKBP5	1.02215e-116	0.600285	0.379454	0.382	0.192	2.56119e-112	T exhausted
TMSB10	2.00652e-115	0.639666	0.58391	0.975	0.95	5.02773e-111	T exhausted
ITPR1	1.53951e-113	0.56884	0.25009	0.211	0.075	3.85756e-109	T exhausted
FKBP1A	3.90634e-110	0.605117	0.356581	0.437	0.242	9.78812e-106	T exhausted
CTSH	2.85528e-106	0.569682	0.276434	0.222	0.085	7.15448e-102	T exhausted
SEC11A	6.74307e-105	0.610211	0.344935	0.507	0.307	1.68961e-100	T exhausted
CD2	6.36926e-104	0.62707	0.451518	0.756	0.588	1.59594e-99	T exhausted
COTL1	1.11125e-98	0.622905	0.487288	0.729	0.563	2.78446e-94	T exhausted
DNPH1	5.70375e-98	0.583598	0.280187	0.313	0.15	1.42919e-93	T exhausted
ANXA5	1.49271e-93	0.592825	0.311514	0.392	0.215	3.74029e-89	T exhausted
FAM107B	2.59684e-92	0.615417	0.489954	0.648	0.481	6.5069e-88	T exhausted
TSPO	4.6471e-90	0.603732	0.347041	0.512	0.328	1.16442e-85	T exhausted
S100A4	2.94394e-89	0.622064	0.66434	0.903	0.822	7.37662e-85	T exhausted
LGALS1	1.48823e-88	0.616281	0.801623	0.688	0.55	3.72906e-84	T exhausted
CD83	1.63166e-88	0.59206	0.474367	0.394	0.227	4.08845e-84	T exhausted
PFN1	5.60773e-88	0.620522	0.433763	0.891	0.807	1.40513e-83	T exhausted
PGM2L1	1.07322e-87	0.579449	0.392426	0.303	0.154	2.68917e-83	T exhausted
C9orf16	1.2583e-87	0.605818	0.37486	0.551	0.372	3.15293e-83	T exhausted
TMSB4X	1.70599e-87	0.621411	0.484991	0.992	0.982	4.27471e-83	T exhausted
ZEB2	3.19805e-87	0.580208	0.333901	0.316	0.158	8.01336e-83	T exhausted
CD3D	3.72584e-85	0.61661	0.428892	0.8	0.665	9.33583e-81	T exhausted
SNX9	3.23414e-84	0.568668	0.259779	0.246	0.112	8.10379e-80	T exhausted
RGS1	9.21669e-83	0.611051	0.530528	0.676	0.505	2.30943e-78	T exhausted
FAM129A	1.00382e-81	0.600401	0.334209	0.529	0.345	2.51527e-77	T exhausted
CD82	1.94197e-80	0.572275	0.254535	0.276	0.136	4.866e-76	T exhausted
SUMO2	2.24323e-79	0.610458	0.310628	0.756	0.599	5.62085e-75	T exhausted
CAPG	1.27872e-78	0.575017	0.276577	0.299	0.154	3.20408e-74	T exhausted
JAML	4.42399e-78	0.576946	0.28326	0.313	0.167	1.10852e-73	T exhausted
SESN3	5.10055e-77	0.56663	0.273994	0.246	0.117	1.27804e-72	T exhausted
VIM	9.10702e-77	0.613317	0.423466	0.974	0.947	2.28195e-72	T exhausted
PTMS	1.28718e-76	0.574108	0.313741	0.296	0.154	3.22529e-72	T exhausted
SAMSN1	4.52504e-75	0.605626	0.407907	0.679	0.518	1.13384e-70	T exhausted
BATF	3.81919e-74	0.583503	0.251169	0.388	0.224	9.56974e-70	T exhausted
SERF2	5.93321e-73	0.608231	0.365871	0.826	0.724	1.48668e-68	T exhausted
MYL12B	3.83391e-71	0.60422	0.358282	0.73	0.593	9.60663e-67	T exhausted
ARL6IP5	1.47915e-70	0.602568	0.362178	0.682	0.546	3.70631e-66	T exhausted
TANK	2.8633e-70	0.584121	0.301123	0.406	0.251	7.17456e-66	T exhausted
CFL1	8.73074e-70	0.607035	0.368316	0.893	0.822	2.18766e-65	T exhausted
UBC	1.011e-69	0.607721	0.381271	0.94	0.897	2.53327e-65	T exhausted
LSP1	3.39077e-69	0.589691	0.286277	0.48	0.318	8.49624e-65	T exhausted
TRAC	6.91724e-69	0.603754	0.354753	0.754	0.619	1.73325e-64	T exhausted
B2M	4.92059e-68	0.606732	0.304688	0.996	0.995	1.23295e-63	T exhausted
SLA	2.9066e-65	0.581074	0.327072	0.4	0.251	7.28308e-61	T exhausted
HINT1	5.55768e-65	0.601681	0.313771	0.815	0.699	1.39259e-60	T exhausted
SRP14	1.78058e-63	0.599446	0.296949	0.767	0.644	4.46161e-59	T exhausted
RGS2	5.48661e-63	0.59266	0.439273	0.565	0.424	1.37478e-58	T exhausted
DEK	6.49714e-63	0.585813	0.255667	0.477	0.323	1.62799e-58	T exhausted
FABP5	8.60262e-62	0.588605	0.368304	0.521	0.374	2.15556e-57	T exhausted
ID2	8.08519e-61	0.596708	0.323483	0.724	0.579	2.02591e-56	T exhausted
ATP5MG	1.0152e-60	0.597934	0.34291	0.792	0.682	2.54379e-56	T exhausted
CLIC1	1.54445e-60	0.594327	0.340001	0.66	0.531	3.86994e-56	T exhausted
BIRC3	7.77439e-59	0.594133	0.477351	0.679	0.548	1.94803e-54	T exhausted
PARK7	1.508e-58	0.583839	0.287888	0.487	0.34	3.7786e-54	T exhausted
S100A6	1.62805e-58	0.597759	0.482612	0.901	0.841	4.07939e-54	T exhausted
ANKRD28	8.45007e-58	0.5686	0.270381	0.321	0.187	2.11733e-53	T exhausted
CHCHD2	1.13461e-57	0.592706	0.254693	0.693	0.56	2.84298e-53	T exhausted
RPS19	1.9529e-57	0.59775	0.284815	0.981	0.96	4.89339e-53	T exhausted
ATXN1	1.07281e-56	0.574255	0.305553	0.377	0.243	2.68813e-52	T exhausted
ARID5B	1.22997e-56	0.589208	0.352542	0.606	0.461	3.08194e-52	T exhausted
ATP5F1E	8.45281e-56	0.59503	0.327107	0.867	0.779	2.11802e-51	T exhausted
LMNA	1.56854e-55	0.59217	0.269143	0.727	0.583	3.93029e-51	T exhausted
IQGAP1	2.85162e-55	0.584756	0.299866	0.539	0.4	7.14529e-51	T exhausted
ARPC2	1.6769e-53	0.591305	0.321691	0.77	0.667	4.20181e-49	T exhausted
TRBC2	2.22909e-53	0.590775	0.318758	0.732	0.596	5.58542e-49	T exhausted
GPX4	1.70262e-52	0.580158	0.276009	0.495	0.358	4.26626e-48	T exhausted
HLA-A	5.17752e-52	0.592695	0.286747	0.954	0.924	1.29733e-47	T exhausted
ATP5MC2	9.35675e-52	0.587925	0.318735	0.689	0.57	2.34452e-47	T exhausted
ARPC5	1.36277e-51	0.576126	0.268827	0.442	0.306	3.41469e-47	T exhausted
RNF19A	2.40094e-51	0.583629	0.407072	0.563	0.437	6.01604e-47	T exhausted
CAPZB	2.36059e-49	0.576946	0.259098	0.479	0.346	5.91492e-45	T exhausted
REL	7.45352e-49	0.587721	0.489977	0.746	0.661	1.86763e-44	T exhausted
COX4I1	4.37416e-47	0.585397	0.250542	0.77	0.655	1.09603e-42	T exhausted
LGALS3	1.83703e-45	0.571042	0.352719	0.421	0.303	4.60305e-41	T exhausted
GMFG	1.32811e-44	0.5805	0.26638	0.651	0.529	3.32783e-40	T exhausted
RPS24	1.40423e-43	0.584549	0.287375	0.955	0.928	3.51858e-39	T exhausted
RPL15	2.21565e-43	0.584328	0.272412	0.947	0.918	5.55176e-39	T exhausted
HLA-C	2.40494e-43	0.584123	0.267374	0.925	0.896	6.02606e-39	T exhausted
SRGN	7.11055e-43	0.583797	0.323186	0.909	0.855	1.78169e-38	T exhausted
MYL12A	8.26725e-42	0.580977	0.362115	0.78	0.692	2.07153e-37	T exhausted
PLIN2	1.32628e-41	0.562438	0.366026	0.347	0.235	3.32326e-37	T exhausted
RPL12	2.61964e-41	0.582336	0.270738	0.975	0.948	6.56404e-37	T exhausted
NFKBIA	1.09648e-40	0.579134	0.402711	0.722	0.625	2.74744e-36	T exhausted
SOX4	3.74006e-40	0.549373	0.33082	0.228	0.132	9.37146e-36	T exhausted
BTF3	2.00133e-39	0.579065	0.269295	0.836	0.766	5.01473e-35	T exhausted
H2AFZ	4.13031e-38	0.577916	0.261582	0.83	0.736	1.03493e-33	T exhausted
ARPC3	1.46724e-36	0.572158	0.25342	0.619	0.519	3.67647e-32	T exhausted
LAPTM5	2.30037e-36	0.570074	0.251207	0.566	0.457	5.76404e-32	T exhausted
NFKB1	4.44654e-36	0.558769	0.258734	0.352	0.246	1.11417e-31	T exhausted
NFE2L2	6.28853e-34	0.565249	0.268882	0.493	0.387	1.57572e-29	T exhausted
CD52	1.38466e-31	0.570115	0.39622	0.747	0.696	3.46955e-27	T exhausted
S100A10	2.81519e-31	0.569907	0.315461	0.814	0.752	7.05402e-27	T exhausted
FYB1	1.51601e-29	0.565258	0.262931	0.641	0.547	3.79868e-25	T exhausted
RPS26	5.18045e-29	0.568277	0.25294	0.926	0.894	1.29806e-24	T exhausted
TNFAIP8	8.81388e-28	0.55469	0.250544	0.396	0.306	2.20849e-23	T exhausted
CYTOR	7.22824e-25	0.555156	0.287419	0.473	0.383	1.81118e-20	T exhausted
LCP1	1.12146e-24	0.557506	0.254425	0.548	0.469	2.81003e-20	T exhausted
JUN	6.16652e-17	0.549517	0.379421	0.679	0.626	1.54515e-12	T exhausted
GOLGA4	3.56162e-16	0.538696	0.25856	0.326	0.26	8.92434e-12	T exhausted
CTSW	0	0.895832	1.886	0.887	0.211	0	NK Cells
GNLY	0	0.892526	3.65591	0.811	0.057	0	NK Cells
XCL1	0	0.886242	2.85801	0.806	0.054	0	NK Cells
XCL2	0	0.867395	2.61563	0.765	0.045	0	NK Cells
AREG	0	0.857351	2.53216	0.855	0.258	0	NK Cells
FCER1G	0	0.85388	1.52733	0.732	0.031	0	NK Cells
TYROBP	0	0.850774	1.39129	0.737	0.047	0	NK Cells
HOPX	0	0.821475	1.36641	0.698	0.082	0	NK Cells
KLRB1	0	0.779383	1.21645	0.662	0.117	0	NK Cells
GZMB	0	0.773807	1.7307	0.61	0.073	0	NK Cells
TRDC	0	0.772309	1.1552	0.568	0.023	0	NK Cells
KLRC1	0	0.752032	1.08079	0.517	0.014	0	NK Cells
KLRD1	0	0.745826	0.999808	0.52	0.032	0	NK Cells
MATK	0	0.69407	0.664068	0.45	0.069	0	NK Cells
MAFF	0	0.689481	0.75241	0.452	0.085	0	NK Cells
B3GNT7	0	0.673721	0.63289	0.351	0.003	0	NK Cells
PRF1	0	0.669259	0.715463	0.388	0.057	0	NK Cells
KRT86	0	0.641373	0.597276	0.305	0.021	0	NK Cells
SPINK2	0	0.637053	0.728167	0.282	0.009	0	NK Cells
KLRF1	0	0.626783	0.460543	0.26	0.006	0	NK Cells
KRT81	0	0.620638	0.50989	0.246	0.005	0	NK Cells
KIR2DL4	0	0.617172	0.426693	0.238	0.004	0	NK Cells
SPTSSB	0	0.594796	0.315639	0.195	0.006	0	NK Cells
NCAM1	0	0.583523	0.275696	0.17	0.003	0	NK Cells
CEBPD	3.30938e-307	0.686035	0.880126	0.449	0.091	8.29232e-303	NK Cells
PDE4A	3.73248e-304	0.686739	0.67617	0.458	0.093	9.35248e-300	NK Cells
ZNF683	4.79057e-303	0.608829	0.388774	0.242	0.025	1.20037e-298	NK Cells
NKG7	1.21602e-296	0.778103	1.46461	0.788	0.285	3.04698e-292	NK Cells
IFITM2	2.87345e-295	0.816854	1.19314	0.898	0.504	7.20001e-291	NK Cells
RRAD	3.12385e-292	0.6062	0.692623	0.235	0.025	7.82744e-288	NK Cells
MAP3K8	9.15442e-277	0.703512	0.781496	0.52	0.132	2.29382e-272	NK Cells
CD300A	6.47595e-261	0.584134	0.270812	0.184	0.016	1.62268e-256	NK Cells
IRF8	1.3703e-237	0.594841	0.292501	0.215	0.025	3.43357e-233	NK Cells
CD7	1.42249e-233	0.737682	0.942638	0.681	0.261	3.56434e-229	NK Cells
SPRY1	1.25517e-221	0.611443	0.48688	0.262	0.041	3.14507e-217	NK Cells
METRNL	5.5017e-221	0.69865	0.738755	0.542	0.169	1.37856e-216	NK Cells
SLFN13	1.85929e-219	0.596518	0.329931	0.221	0.029	4.65883e-215	NK Cells
RIN3	1.17368e-218	0.600841	0.3214	0.233	0.033	2.94089e-214	NK Cells
CD63	1.08376e-210	0.758994	0.984168	0.803	0.442	2.71559e-206	NK Cells
GPR65	1.00452e-209	0.715518	0.98991	0.613	0.23	2.51704e-205	NK Cells
TNFRSF18	5.58078e-208	0.72739	1.00705	0.684	0.272	1.39838e-203	NK Cells
GOLIM4	6.91024e-206	0.582783	0.287298	0.187	0.022	1.7315e-201	NK Cells
PLAC8	1.85852e-199	0.610782	0.318135	0.268	0.046	4.65689e-195	NK Cells
BHLHE40	7.16976e-187	0.665267	0.634997	0.453	0.132	1.79653e-182	NK Cells
REL	1.44495e-173	0.753138	1.11018	0.924	0.658	3.62061e-169	NK Cells
CXXC5	1.31196e-168	0.577123	0.252164	0.178	0.024	3.28739e-164	NK Cells
CAPG	4.07661e-166	0.665686	0.631987	0.471	0.156	1.02148e-161	NK Cells
TNFSF14	1.11049e-162	0.623821	0.477772	0.32	0.078	2.78255e-158	NK Cells
SYTL3	9.36513e-159	0.682238	0.661917	0.548	0.215	2.34662e-154	NK Cells
SOX4	1.88244e-154	0.648742	0.731391	0.422	0.13	4.71682e-150	NK Cells
CD83	4.95275e-149	0.681127	1.03307	0.556	0.231	1.24101e-144	NK Cells
CTSD	6.04769e-145	0.672057	0.55134	0.529	0.21	1.51537e-140	NK Cells
TENT5A	5.47352e-142	0.602028	0.347744	0.262	0.059	1.3715e-137	NK Cells
C15orf48	4.49213e-136	0.572346	0.332303	0.171	0.028	1.12559e-131	NK Cells
IL2RB	2.6638e-130	0.644569	0.483986	0.431	0.152	6.67469e-126	NK Cells
FOSL2	4.33955e-128	0.690706	0.699259	0.669	0.351	1.08736e-123	NK Cells
GRAMD1B	3.67497e-127	0.581895	0.291075	0.203	0.04	9.20837e-123	NK Cells
SAMD3	2.44741e-125	0.607529	0.35877	0.289	0.078	6.13248e-121	NK Cells
AHI1	5.55869e-122	0.660594	0.600526	0.524	0.22	1.39284e-117	NK Cells
NFKB1	2.05402e-121	0.665727	0.663543	0.545	0.244	5.14675e-117	NK Cells
FXYD7	1.04622e-107	0.586347	0.330541	0.227	0.056	2.62152e-103	NK Cells
ITGA4	2.665e-106	0.604049	0.339498	0.295	0.088	6.67769e-102	NK Cells
IFITM3	2.54997e-103	0.637028	0.547421	0.436	0.182	6.38945e-99	NK Cells
RPS24	4.58876e-99	0.694754	0.59282	0.985	0.929	1.14981e-94	NK Cells
NR4A1	2.55066e-98	0.674686	0.635618	0.707	0.421	6.39119e-94	NK Cells
GRASP	6.45132e-98	0.601515	0.390541	0.291	0.092	1.61651e-93	NK Cells
ICAM1	2.94893e-96	0.580219	0.302643	0.214	0.055	7.38914e-92	NK Cells
ADGRE5	3.82208e-95	0.634378	0.46563	0.446	0.194	9.57699e-91	NK Cells
ID2	4.14833e-95	0.683575	0.738221	0.838	0.584	1.03945e-90	NK Cells
TCTN3	7.28097e-93	0.599422	0.412035	0.286	0.094	1.82439e-88	NK Cells
GLIPR2	6.9832e-92	0.611198	0.357082	0.34	0.125	1.74978e-87	NK Cells
SRGN	2.50894e-90	0.685706	0.69875	0.976	0.855	6.28664e-86	NK Cells
NFKBIA	2.64829e-90	0.680209	1.0069	0.827	0.627	6.63582e-86	NK Cells
KDM6B	6.13041e-90	0.659931	0.57874	0.636	0.359	1.5361e-85	NK Cells
NFKBID	8.39261e-87	0.614687	0.425676	0.366	0.145	2.10294e-82	NK Cells
IER2	8.47407e-87	0.677502	0.70802	0.867	0.669	2.12335e-82	NK Cells
ARL5B	1.7537e-85	0.618925	0.43512	0.389	0.162	4.39426e-81	NK Cells
SCML1	1.95416e-84	0.575548	0.27564	0.206	0.056	4.89653e-80	NK Cells
BTG1	7.22076e-84	0.679171	0.602336	0.992	0.958	1.80931e-79	NK Cells
AUTS2	8.1085e-84	0.589559	0.275394	0.262	0.083	2.03175e-79	NK Cells
RUNX3	2.83532e-83	0.664144	0.742331	0.701	0.471	7.10447e-79	NK Cells
VEGFA	4.04723e-83	0.555084	0.254441	0.137	0.028	1.01411e-78	NK Cells
ELL2	1.26729e-82	0.617316	0.425042	0.389	0.164	3.17544e-78	NK Cells
VPS37B	2.89796e-82	0.636286	0.483947	0.502	0.248	7.26142e-78	NK Cells
SQSTM1	7.34174e-82	0.65651	0.522958	0.666	0.401	1.83962e-77	NK Cells
TPT1	8.15686e-81	0.675918	0.520122	0.994	0.976	2.04386e-76	NK Cells
BCL2A1	3.59752e-78	0.573293	0.470985	0.2	0.057	9.01432e-74	NK Cells
CLEC2B	1.44474e-77	0.652166	0.589275	0.668	0.39	3.6201e-73	NK Cells
SATB1	4.9545e-76	0.605627	0.345065	0.348	0.14	1.24145e-71	NK Cells
CD55	2.27983e-75	0.640021	0.540812	0.559	0.31	5.71258e-71	NK Cells
CD81	5.9346e-74	0.650732	0.50497	0.673	0.431	1.48703e-69	NK Cells
GSTP1	6.91302e-73	0.636961	0.458229	0.547	0.31	1.7322e-68	NK Cells
H3F3A	2.00607e-72	0.664628	0.503775	0.943	0.831	5.02662e-68	NK Cells
LINC01871	2.3921e-72	0.595453	0.367072	0.306	0.117	5.99388e-68	NK Cells
PRMT9	2.69466e-70	0.620787	0.446405	0.451	0.222	6.752e-66	NK Cells
NFE2L2	4.53203e-70	0.643523	0.492716	0.635	0.387	1.13559e-65	NK Cells
FAM177A1	6.46708e-69	0.639506	0.487795	0.599	0.361	1.62046e-64	NK Cells
2011-09-01	7.10532e-69	0.599952	0.335865	0.335	0.139	1.78038e-64	NK Cells
GSN	9.63952e-69	0.598644	0.284177	0.329	0.135	2.41537e-64	NK Cells
ZC3H12A	2.09187e-66	0.616552	0.392315	0.439	0.219	5.2416e-62	NK Cells
NR4A3	1.76014e-65	0.616313	0.395927	0.443	0.221	4.41038e-61	NK Cells
FOS	3.75958e-64	0.653872	0.757764	0.89	0.702	9.42039e-60	NK Cells
NINJ1	1.35716e-63	0.586601	0.310371	0.278	0.109	3.40063e-59	NK Cells
CARD19	3.67735e-63	0.59407	0.342857	0.314	0.135	9.21435e-59	NK Cells
LMO4	1.04426e-62	0.606934	0.376869	0.394	0.187	2.61661e-58	NK Cells
TIMP1	5.10758e-62	0.616525	0.481823	0.454	0.243	1.27981e-57	NK Cells
ATP1B1	1.63646e-61	0.600532	0.308956	0.362	0.164	4.10047e-57	NK Cells
XBP1	1.96865e-61	0.613044	0.36292	0.438	0.225	4.93285e-57	NK Cells
SKIL	8.07998e-61	0.612252	0.444383	0.434	0.224	2.0246e-56	NK Cells
SEC11A	1.76975e-60	0.625458	0.421418	0.539	0.319	4.43445e-56	NK Cells
PTP4A1	3.01309e-60	0.617718	0.464449	0.472	0.262	7.54991e-56	NK Cells
TPST2	4.28528e-60	0.58324	0.255304	0.27	0.107	1.07376e-55	NK Cells
HCST	5.27459e-59	0.641544	0.501804	0.758	0.552	1.32165e-54	NK Cells
ARHGAP9	7.07196e-58	0.589714	0.275111	0.31	0.134	1.77202e-53	NK Cells
SYAP1	2.33912e-57	0.612366	0.406807	0.456	0.245	5.86114e-53	NK Cells
TAGLN2	8.345e-57	0.63569	0.406252	0.713	0.49	2.09101e-52	NK Cells
GABARAPL1	3.76623e-56	0.619697	0.388811	0.529	0.307	9.43705e-52	NK Cells
GADD45B	6.13305e-56	0.638016	0.715423	0.744	0.546	1.53676e-51	NK Cells
DDIT4	6.38627e-56	0.635654	0.493008	0.714	0.497	1.60021e-51	NK Cells
PRKX	1.30685e-55	0.585686	0.315833	0.292	0.126	3.27458e-51	NK Cells
ZFP36	2.48488e-55	0.641577	0.663729	0.84	0.685	6.22636e-51	NK Cells
HIF1A	4.26693e-55	0.593712	0.315142	0.34	0.159	1.06916e-50	NK Cells
TLN1	5.00708e-55	0.620083	0.391047	0.536	0.324	1.25462e-50	NK Cells
SEC14L1	6.44113e-53	0.576444	0.264743	0.252	0.102	1.61395e-48	NK Cells
AC020916.1	2.61429e-52	0.618969	0.467344	0.553	0.338	6.55064e-48	NK Cells
VIM	6.98122e-52	0.63978	0.592004	0.967	0.95	1.74928e-47	NK Cells
MXD1	1.36003e-51	0.587738	0.33661	0.315	0.147	3.40783e-47	NK Cells
ANKRD37	1.60829e-51	0.590517	0.334992	0.334	0.159	4.0299e-47	NK Cells
CNOT2	2.14437e-51	0.602568	0.40691	0.412	0.223	5.37314e-47	NK Cells
MPG	3.52869e-51	0.585005	0.289616	0.303	0.138	8.84183e-47	NK Cells
RASGEF1B	8.95065e-51	0.574171	0.257297	0.246	0.1	2.24276e-46	NK Cells
NEAT1	1.6207e-50	0.637162	0.618707	0.912	0.832	4.06098e-46	NK Cells
JUND	4.45376e-50	0.637312	0.42035	0.989	0.939	1.11598e-45	NK Cells
TNFSF10	1.09323e-49	0.592802	0.452129	0.351	0.179	2.73931e-45	NK Cells
ZFP36L2	1.26375e-48	0.635064	0.540672	0.961	0.881	3.16657e-44	NK Cells
IRF1	1.79979e-48	0.623399	0.447673	0.655	0.466	4.50973e-44	NK Cells
ISG15	3.22288e-48	0.619004	0.533674	0.591	0.399	8.07557e-44	NK Cells
RAB8B	9.63554e-48	0.600146	0.334463	0.419	0.233	2.41438e-43	NK Cells
SLC7A5	7.60351e-47	0.584575	0.291247	0.316	0.153	1.90521e-42	NK Cells
BST2	2.68798e-46	0.607634	0.381239	0.496	0.304	6.73526e-42	NK Cells
CSRNP1	3.36845e-46	0.614018	0.358319	0.575	0.37	8.44032e-42	NK Cells
CCDC107	7.47746e-46	0.605028	0.364578	0.476	0.286	1.87363e-41	NK Cells
CDC42SE1	1.09494e-45	0.5869	0.28659	0.336	0.17	2.7436e-41	NK Cells
RNF125	2.01742e-45	0.582905	0.275778	0.313	0.151	5.05504e-41	NK Cells
LDHA	2.4546e-45	0.623566	0.38694	0.732	0.56	6.15049e-41	NK Cells
MCL1	7.39081e-45	0.625084	0.372769	0.803	0.617	1.85191e-40	NK Cells
CD96	1.85395e-44	0.598536	0.354895	0.428	0.248	4.64545e-40	NK Cells
AC004687.1	3.90259e-44	0.581004	0.285441	0.307	0.148	9.77872e-40	NK Cells
RALGAPA1	5.51998e-44	0.602201	0.382631	0.464	0.28	1.38314e-39	NK Cells
BZW1	2.43725e-43	0.605998	0.337297	0.518	0.324	6.10703e-39	NK Cells
GZMA	5.62854e-43	0.601583	0.515013	0.471	0.281	1.41034e-38	NK Cells
DUSP2	6.99311e-43	0.623697	0.451699	0.839	0.646	1.75226e-38	NK Cells
NCL	1.2463e-42	0.620545	0.424722	0.746	0.584	3.12285e-38	NK Cells
PGK1	1.93868e-42	0.612274	0.406584	0.598	0.418	4.85774e-38	NK Cells
LDLRAD4	3.1389e-42	0.565605	0.270469	0.222	0.095	7.86514e-38	NK Cells
MAP2K3	4.52918e-42	0.587069	0.281442	0.357	0.191	1.13488e-37	NK Cells
TWISTNB	6.31486e-42	0.575453	0.372839	0.277	0.133	1.58231e-37	NK Cells
PDIA3	1.19772e-41	0.601748	0.310754	0.492	0.304	3.00113e-37	NK Cells
PIK3R1	1.78984e-41	0.6098	0.438063	0.587	0.391	4.48481e-37	NK Cells
CD44	4.03842e-41	0.619856	0.402884	0.794	0.664	1.01191e-36	NK Cells
CCNT1	7.29845e-41	0.582345	0.287092	0.33	0.171	1.82877e-36	NK Cells
B4GALT1	6.24978e-40	0.586072	0.274281	0.362	0.199	1.56601e-35	NK Cells
PLK2	7.2769e-40	0.564336	0.305555	0.222	0.097	1.82337e-35	NK Cells
ARF6	1.3952e-39	0.607014	0.340775	0.586	0.399	3.49596e-35	NK Cells
MT-CO1	7.59548e-39	0.620471	0.329926	0.999	0.996	1.9032e-34	NK Cells
HSPA5	2.7436e-38	0.611066	0.340661	0.682	0.506	6.87463e-34	NK Cells
PABPC1	4.16901e-38	0.615323	0.412994	0.789	0.642	1.04463e-33	NK Cells
TIPARP	9.83646e-38	0.590347	0.333036	0.415	0.246	2.46472e-33	NK Cells
RPS5	1.55164e-37	0.617702	0.300682	0.96	0.866	3.88794e-33	NK Cells
FOSB	4.45639e-37	0.611483	0.713925	0.702	0.55	1.11664e-32	NK Cells
CFL1	1.13972e-36	0.615717	0.382395	0.906	0.826	2.85579e-32	NK Cells
RPS27A	1.20261e-36	0.616756	0.273655	0.99	0.952	3.01339e-32	NK Cells
PIP4K2A	3.12101e-36	0.588892	0.282351	0.416	0.252	7.82032e-32	NK Cells
CD69	4.50086e-36	0.610374	0.493734	0.737	0.556	1.12778e-31	NK Cells
SERTAD1	6.3401e-36	0.606818	0.350188	0.665	0.489	1.58864e-31	NK Cells
NR4A2	9.59197e-36	0.612264	0.438841	0.794	0.644	2.40346e-31	NK Cells
PTMA	2.33859e-35	0.614604	0.323667	0.994	0.97	5.85981e-31	NK Cells
CHD4	9.62097e-34	0.589957	0.31084	0.458	0.291	2.41073e-29	NK Cells
IER5	1.28967e-33	0.598028	0.3417	0.562	0.396	3.23152e-29	NK Cells
LMNA	2.77393e-33	0.606527	0.451939	0.735	0.592	6.95063e-29	NK Cells
ACTN4	5.0919e-33	0.590284	0.281099	0.472	0.306	1.27588e-28	NK Cells
FXYD5	6.49174e-33	0.603728	0.441474	0.683	0.537	1.62663e-28	NK Cells
STK17A	1.0246e-32	0.59655	0.291839	0.563	0.395	2.56735e-28	NK Cells
CLIC1	1.35336e-32	0.603127	0.314227	0.701	0.538	3.39111e-28	NK Cells
MSN	6.04992e-32	0.595476	0.320272	0.562	0.397	1.51593e-27	NK Cells
BCL6	1.11893e-31	0.571884	0.256942	0.31	0.171	2.8037e-27	NK Cells
LITAF	1.12364e-31	0.588815	0.405413	0.46	0.31	2.81551e-27	NK Cells
CD247	1.2425e-31	0.589288	0.355568	0.47	0.319	3.11333e-27	NK Cells
NSUN6	1.61668e-31	0.572394	0.272092	0.312	0.176	4.05091e-27	NK Cells
SLC38A2	2.7849e-31	0.602196	0.366143	0.717	0.577	6.97813e-27	NK Cells
ACTG1	3.24081e-31	0.607139	0.328718	0.969	0.932	8.1205e-27	NK Cells
RPL10	8.13408e-31	0.606661	0.279943	0.994	0.974	2.03816e-26	NK Cells
DUSP1	1.21179e-30	0.603127	0.378925	0.797	0.644	3.03638e-26	NK Cells
IER3	2.81875e-30	0.567902	0.350366	0.287	0.158	7.06295e-26	NK Cells
RPL7A	3.78174e-30	0.605255	0.301971	0.979	0.939	9.47591e-26	NK Cells
SELENOK	3.81027e-30	0.600803	0.360859	0.741	0.575	9.54738e-26	NK Cells
EIF5	3.91495e-30	0.601627	0.299085	0.786	0.64	9.80968e-26	NK Cells
HLA-C	7.97318e-30	0.604338	0.314489	0.967	0.896	1.99784e-25	NK Cells
JAK1	1.26136e-29	0.594212	0.332512	0.591	0.447	3.16058e-25	NK Cells
RPL37A	1.30627e-29	0.604119	0.294447	0.968	0.912	3.27311e-25	NK Cells
CASP3	3.1946e-29	0.567971	0.258024	0.295	0.166	8.00472e-25	NK Cells
2007-09-01	4.66172e-29	0.595486	0.276587	0.651	0.5	1.16809e-24	NK Cells
DHX36	6.47179e-29	0.589609	0.299627	0.542	0.38	1.62164e-24	NK Cells
SERF2	1.99606e-28	0.599994	0.263939	0.852	0.73	5.00153e-24	NK Cells
RPL15	2.03521e-28	0.601903	0.276972	0.974	0.919	5.09961e-24	NK Cells
PNRC1	4.88377e-28	0.599548	0.296354	0.876	0.75	1.22373e-23	NK Cells
CHMP1B	5.05875e-28	0.58344	0.29525	0.466	0.311	1.26757e-23	NK Cells
FMNL1	7.82346e-28	0.582849	0.266642	0.461	0.312	1.96032e-23	NK Cells
TAGAP	1.02211e-27	0.577223	0.26335	0.398	0.252	2.56111e-23	NK Cells
CST7	1.55294e-27	0.58618	0.27177	0.525	0.357	3.89121e-23	NK Cells
MAP1LC3B	1.8692e-27	0.589134	0.299025	0.569	0.42	4.68366e-23	NK Cells
RPS19	2.8147e-27	0.599923	0.261098	0.987	0.961	7.05278e-23	NK Cells
KMT2E	9.27217e-27	0.59115	0.330722	0.628	0.493	2.32333e-22	NK Cells
RBM39	1.01286e-26	0.596217	0.298176	0.818	0.71	2.53792e-22	NK Cells
RPS9	1.08151e-26	0.598505	0.250461	0.959	0.91	2.70994e-22	NK Cells
GPBP1	1.14495e-25	0.591306	0.281798	0.7	0.554	2.86891e-21	NK Cells
CRTAM	3.76773e-25	0.559372	0.325016	0.264	0.144	9.44081e-21	NK Cells
ARL4A	1.14909e-24	0.568842	0.285045	0.346	0.218	2.87927e-20	NK Cells
CDKN1A	1.25084e-24	0.577172	0.261486	0.447	0.304	3.13422e-20	NK Cells
RAP1B	5.32132e-24	0.578511	0.251021	0.482	0.34	1.33336e-19	NK Cells
HSPA6	6.16024e-24	0.532419	0.297446	0.104	0.039	1.54357e-19	NK Cells
CMC1	1.08498e-23	0.555827	0.303866	0.241	0.135	2.71863e-19	NK Cells
BRAF	1.39743e-23	0.568966	0.286871	0.361	0.234	3.50153e-19	NK Cells
LCP1	2.92435e-23	0.584088	0.289212	0.613	0.472	7.32755e-19	NK Cells
TNFAIP3	6.38258e-23	0.58871	0.362432	0.777	0.652	1.59928e-18	NK Cells
LGALS1	1.86702e-22	0.585762	0.641021	0.666	0.56	4.67819e-18	NK Cells
HSP90AB1	6.68084e-22	0.588592	0.293439	0.94	0.871	1.67402e-17	NK Cells
STK17B	1.52365e-21	0.583287	0.301482	0.684	0.557	3.81781e-17	NK Cells
SRSF2	4.43516e-21	0.584324	0.277817	0.775	0.67	1.11132e-16	NK Cells
CREM	1.06078e-20	0.584679	0.288113	0.822	0.674	2.65801e-16	NK Cells
SLC38A1	1.57419e-20	0.570785	0.257914	0.445	0.319	3.94444e-16	NK Cells
AGO2	3.13111e-20	0.556771	0.253867	0.279	0.174	7.84563e-16	NK Cells
DDX5	3.94392e-20	0.584473	0.278988	0.959	0.909	9.88227e-16	NK Cells
ZNF331	2.1746e-19	0.580223	0.293895	0.737	0.594	5.4489e-15	NK Cells
PIM3	2.27833e-19	0.572193	0.256478	0.5	0.38	5.70882e-15	NK Cells
TSC22D3	7.1647e-18	0.578351	0.312386	0.811	0.73	1.79526e-13	NK Cells
SH3BGRL3	1.05988e-16	0.575574	0.259344	0.843	0.761	2.65575e-12	NK Cells
PPP1R15A	1.93781e-16	0.572642	0.281068	0.703	0.601	4.85557e-12	NK Cells
CCL4	2.94858e-14	0.550898	0.52503	0.32	0.215	7.38827e-10	NK Cells
SGK1	1.43007e-13	0.544647	0.251186	0.251	0.166	3.58331e-09	NK Cells
HSPD1	1.50503e-13	0.564837	0.273199	0.658	0.556	3.77114e-09	NK Cells
HSPA1A	3.80627e-13	0.566367	0.326224	0.834	0.738	9.53737e-09	NK Cells
RGS16	4.2217e-12	0.543446	0.274599	0.263	0.183	1.05783e-07	NK Cells
DDX3X	3.17108e-11	0.559049	0.27342	0.693	0.619	7.94577e-07	NK Cells
TCF4	0	0.921096	2.87697	0.855	0.049	0	CD4T
IGKC	0	0.88845	2.79342	0.779	0.006	0	CD4T
JCHAIN	0	0.887229	3.89127	0.775	0.002	0	CD4T
GZMB	0	0.878358	3.31947	0.791	0.09	0	CD4T
IL3RA	0	0.873999	2.00516	0.751	0.008	0	CD4T
IRF8	0	0.872429	2.30127	0.755	0.026	0	CD4T
TYROBP	0	0.871369	2.25155	0.775	0.07	0	CD4T
PLAC8	0	0.867358	2.19007	0.751	0.048	0	CD4T
SERPINF1	0	0.862533	1.96957	0.747	0.054	0	CD4T
BCL11A	0	0.846036	1.64666	0.695	0.005	0	CD4T
FCER1G	0	0.84293	1.96343	0.719	0.055	0	CD4T
CCDC50	0	0.841087	1.90896	0.711	0.055	0	CD4T
IRF4	0	0.83914	2.29638	0.711	0.078	0	CD4T
PLD4	0	0.833202	1.69546	0.667	0	0	CD4T
TSPAN13	0	0.828224	1.70083	0.663	0.011	0	CD4T
EGLN3	0	0.828152	2.10699	0.667	0.021	0	CD4T
FCHSD2	0	0.82533	1.49098	0.675	0.046	0	CD4T
SLC15A4	0	0.823675	1.49237	0.663	0.026	0	CD4T
SPIB	0	0.812749	1.618	0.627	0.002	0	CD4T
CCDC88A	0	0.810674	1.59043	0.655	0.055	0	CD4T
GRN	0	0.809179	1.34449	0.655	0.058	0	CD4T
CYB561A3	0	0.808404	1.39333	0.647	0.052	0	CD4T
LILRA4	0	0.803129	1.58013	0.606	0	0	CD4T
ARID3A	0	0.802428	1.42365	0.622	0.029	0	CD4T
SMPD3	0	0.801244	1.33832	0.61	0.012	0	CD4T
RUBCN	0	0.798358	1.32956	0.622	0.042	0	CD4T
RNASE6	0	0.794478	1.14207	0.594	0.008	0	CD4T
APP	0	0.788957	1.35464	0.606	0.044	0	CD4T
POLB	0	0.788506	1.57452	0.61	0.056	0	CD4T
MEF2C	0	0.784572	1.32449	0.582	0.019	0	CD4T
PTCRA	0	0.782996	1.31315	0.566	0	0	CD4T
PHACTR1	0	0.78262	1.28794	0.57	0.007	0	CD4T
MS4A6A	0	0.782546	1.32349	0.578	0.019	0	CD4T
SH2B3	0	0.77669	1.11385	0.582	0.041	0	CD4T
CLIC3	0	0.771979	1.45435	0.558	0.021	0	CD4T
MPEG1	0	0.76822	1.23085	0.538	0.002	0	CD4T
TCL1A	0	0.766928	2.23968	0.534	0	0	CD4T
MAP1A	0	0.763612	1.11717	0.554	0.036	0	CD4T
TPM2	0	0.763604	1.28923	0.55	0.032	0	CD4T
GAS6	0	0.756673	1.06698	0.526	0.017	0	CD4T
CYBB	0	0.753959	1.13343	0.51	0.003	0	CD4T
LILRB4	0	0.75042	1.11419	0.502	0.002	0	CD4T
MZB1	0	0.749872	1.16367	0.506	0.009	0	CD4T
DNASE1L3	0	0.74725	1.03323	0.498	0.004	0	CD4T
CORO1C	0	0.742464	0.895701	0.51	0.032	0	CD4T
THEMIS2	0	0.73953	0.859231	0.49	0.014	0	CD4T
LYN	0	0.736957	1.08275	0.486	0.016	0	CD4T
DERL3	0	0.730193	0.947012	0.462	0.002	0	CD4T
CD68	0	0.72577	0.970044	0.47	0.024	0	CD4T
CLEC4C	0	0.724819	0.804549	0.45	0	0	CD4T
TGFBI	0	0.722544	0.825807	0.458	0.016	0	CD4T
DAB2	0	0.721954	1.02087	0.458	0.017	0	CD4T
SCT	0	0.712094	0.90105	0.426	0.002	0	CD4T
CHAF1A	0	0.70837	0.79949	0.434	0.02	0	CD4T
ZFAT	0	0.705954	0.827385	0.418	0.007	0	CD4T
CERS6	0	0.701502	0.734369	0.422	0.022	0	CD4T
LINC00996	0	0.69963	0.814958	0.406	0.007	0	CD4T
NEK8	0	0.698433	0.862709	0.406	0.011	0	CD4T
PHEX	0	0.69783	0.669524	0.402	0.007	0	CD4T
CIB2	0	0.694906	0.674006	0.398	0.009	0	CD4T
GAPT	0	0.694566	0.71871	0.39	0	0	CD4T
COBLL1	0	0.688161	0.801658	0.382	0.006	0	CD4T
IGHM	0	0.687418	0.759545	0.382	0.007	0	CD4T
CSF2RB	0	0.68065	0.857599	0.369	0.01	0	CD4T
ICOSLG	0	0.679146	0.613097	0.365	0.008	0	CD4T
CD36	0	0.678011	0.781713	0.361	0.006	0	CD4T
LAMP5	0	0.676141	0.68187	0.353	0.001	0	CD4T
EPHB1	0	0.675891	0.595604	0.353	0.002	0	CD4T
OPN3	0	0.672698	1.00548	0.353	0.01	0	CD4T
WDFY4	0	0.667445	0.586396	0.337	0.003	0	CD4T
THBD	0	0.664401	0.831494	0.337	0.01	0	CD4T
CBFA2T3	0	0.659633	0.594837	0.321	0.002	0	CD4T
HVCN1	0	0.658717	0.597141	0.329	0.013	0	CD4T
PACSIN1	0	0.65295	0.52629	0.309	0.004	0	CD4T
STAP1	0	0.652925	0.727286	0.309	0.004	0	CD4T
SYK	0	0.650245	0.512114	0.305	0.005	0	CD4T
BLNK	0	0.649972	0.565363	0.301	0.001	0	CD4T
SETBP1	0	0.645781	0.523605	0.301	0.01	0	CD4T
AFF3	0	0.644763	0.477696	0.297	0.008	0	CD4T
MYBL2	0	0.642566	0.575374	0.293	0.008	0	CD4T
SCN9A	0	0.639489	0.458609	0.281	0.002	0	CD4T
VASH2	0	0.63721	0.624045	0.277	0.003	0	CD4T
BTK	0	0.636487	0.455226	0.277	0.004	0	CD4T
FAM129C	0	0.634225	0.485993	0.269	0.001	0	CD4T
FAM49A	0	0.634169	0.547842	0.273	0.005	0	CD4T
SCAMP5	0	0.6341	0.435259	0.269	0.001	0	CD4T
RUBCNL	0	0.631887	0.476678	0.265	0.001	0	CD4T
FADS1	0	0.629117	0.766164	0.265	0.008	0	CD4T
P2RY6	0	0.624156	0.422614	0.249	0.001	0	CD4T
AC119428.2	0	0.623755	0.432321	0.253	0.006	0	CD4T
GNG7	0	0.622497	0.351339	0.249	0.004	0	CD4T
TFEC	0	0.621906	0.434747	0.245	0.001	0	CD4T
2001-03-01	0	0.618909	0.379052	0.241	0.003	0	CD4T
P2RY14	0	0.615693	0.419013	0.237	0.006	0	CD4T
PALD1	0	0.615024	0.515047	0.233	0.003	0	CD4T
PROC	0	0.614046	0.456186	0.229	0.001	0	CD4T
U62317.5	0	0.613989	0.539873	0.233	0.005	0	CD4T
AC023590.1	0	0.61001	0.35889	0.225	0.005	0	CD4T
SUSD1	0	0.608816	0.418524	0.221	0.004	0	CD4T
SRC	0	0.605929	0.39364	0.217	0.005	0	CD4T
ST14	0	0.604321	0.337389	0.213	0.004	0	CD4T
LRRC26	0	0.604158	0.356578	0.209	0.001	0	CD4T
RBM47	0	0.604047	0.389694	0.213	0.005	0	CD4T
PLXNA4	0	0.602928	0.365928	0.209	0.003	0	CD4T
AP001059.3	0	0.60252	0.324201	0.209	0.004	0	CD4T
GLT1D1	0	0.602326	0.357155	0.205	0	0	CD4T
SLC32A1	0	0.598373	0.38423	0.197	0	0	CD4T
TIGD3	0	0.594442	0.314889	0.193	0.004	0	CD4T
LINC00865	0	0.594079	0.351921	0.189	0.001	0	CD4T
SLC7A11	0	0.591992	0.473474	0.185	0.001	0	CD4T
CSF2RA	0	0.59059	0.305454	0.185	0.004	0	CD4T
AC104024.1	0	0.590319	0.37972	0.181	0	0	CD4T
TNFRSF21	0	0.5893	0.298767	0.181	0.002	0	CD4T
PNOC	0	0.588312	0.329889	0.177	0	0	CD4T
NME8	0	0.588049	0.282148	0.177	0.001	0	CD4T
ARHGAP24	0	0.587121	0.284152	0.177	0.003	0	CD4T
SLC35F3	0	0.587059	0.297745	0.177	0.003	0	CD4T
RHEX	0	0.586023	0.277442	0.173	0.001	0	CD4T
KYNU	0	0.585205	0.312668	0.173	0.002	0	CD4T
CUEDC1	0	0.584877	0.28345	0.173	0.003	0	CD4T
PTPRS	0	0.581704	0.252461	0.165	0.001	0	CD4T
MYCL	0	0.581444	0.33174	0.165	0.002	0	CD4T
SMIM5	0	0.579636	0.318593	0.161	0.001	0	CD4T
DRD4	0	0.578163	0.253869	0.157	0	0	CD4T
SHD	0	0.574276	0.297322	0.149	0	0	CD4T
LINC02207	0	0.574233	0.254125	0.149	0	0	CD4T
CRYM	0	0.555992	0.253613	0.112	0	0	CD4T
PFKFB2	3.08171e-302	0.58282	0.273799	0.169	0.003	7.72185e-298	CD4T
CIITA	1.52335e-301	0.657987	0.649931	0.329	0.015	3.81706e-297	CD4T
BCL7A	2.50343e-301	0.609468	0.365623	0.225	0.006	6.27284e-297	CD4T
HLA-DMB	4.96642e-300	0.758638	0.909941	0.554	0.045	1.24444e-295	CD4T
UBE2E2	2.74463e-298	0.601822	0.308203	0.209	0.005	6.87722e-294	CD4T
ALDH2	6.60011e-297	0.701832	0.747215	0.426	0.026	1.65379e-292	CD4T
C12orf75	1.86161e-292	0.868904	2.13655	0.779	0.105	4.66464e-288	CD4T
TMEM8B	3.72717e-292	0.616869	0.377626	0.241	0.008	9.33917e-288	CD4T
PLEK	1.13837e-289	0.775821	1.53909	0.586	0.054	2.85242e-285	CD4T
SHTN1	3.1135e-289	0.622551	0.448993	0.253	0.009	7.8015e-285	CD4T
IRF7	2.90564e-285	0.875506	2.68183	0.783	0.114	7.28066e-281	CD4T
PMEPA1	3.46907e-282	0.81776	1.79962	0.679	0.078	8.69246e-278	CD4T
SPHK1	6.30484e-282	0.614789	0.381472	0.237	0.008	1.5798e-277	CD4T
ALG2	4.93302e-281	0.703427	0.795252	0.43	0.028	1.23607e-276	CD4T
SULF2	2.79476e-278	0.666583	0.677176	0.349	0.018	7.00282e-274	CD4T
TRAF4	5.29714e-278	0.796644	1.16799	0.639	0.067	1.3273e-273	CD4T
TNFSF13B	3.67585e-277	0.695769	0.773062	0.414	0.027	9.21057e-273	CD4T
UNC93B1	7.05486e-276	0.701016	0.810439	0.426	0.028	1.76774e-271	CD4T
RNF130	8.95297e-276	0.701108	0.73531	0.426	0.028	2.24335e-271	CD4T
GRAMD1B	3.89913e-272	0.739449	0.886303	0.514	0.043	9.77006e-268	CD4T
RNF144B	4.28772e-261	0.608771	0.346056	0.225	0.008	1.07438e-256	CD4T
GMPR	1.94776e-258	0.582426	0.257992	0.169	0.004	4.8805e-254	CD4T
PDGFB	1.50436e-253	0.620043	0.610179	0.249	0.01	3.76948e-249	CD4T
ST6GALNAC4	1.62988e-246	0.668593	0.531388	0.357	0.022	4.08399e-242	CD4T
SOX4	3.21091e-246	0.874663	3.01972	0.819	0.135	8.04557e-242	CD4T
LGMN	1.47913e-243	0.717281	0.942257	0.466	0.039	3.70627e-239	CD4T
IFIT2	1.38024e-242	0.634509	0.598578	0.281	0.013	3.45846e-238	CD4T
CLCN5	1.75899e-242	0.589855	0.335222	0.185	0.005	4.40751e-238	CD4T
ITM2C	1.61856e-240	0.879855	2.44131	0.807	0.145	4.05562e-236	CD4T
PPP1R14A	1.749e-240	0.584207	0.402256	0.173	0.005	4.38246e-236	CD4T
FAM30A	2.67445e-237	0.574605	0.272842	0.153	0.003	6.70136e-233	CD4T
PIK3AP1	5.53932e-237	0.650439	0.570135	0.317	0.018	1.38799e-232	CD4T
RPS6KA4	8.18827e-237	0.66659	0.538518	0.353	0.022	2.05174e-232	CD4T
ATF5	2.31153e-233	0.707798	0.965756	0.446	0.037	5.792e-229	CD4T
UGCG	8.379e-230	0.833906	1.54141	0.727	0.112	2.09953e-225	CD4T
LDLRAD4	9.82846e-230	0.810235	2.12592	0.667	0.094	2.46272e-225	CD4T
NRP1	6.29525e-229	0.630114	0.460384	0.273	0.013	1.5774e-224	CD4T
SH3BP4	2.56662e-227	0.568812	0.264277	0.141	0.003	6.43118e-223	CD4T
CXXC5	2.16895e-222	0.676521	0.674461	0.378	0.027	5.43474e-218	CD4T
CHML	2.80456e-221	0.69037	1.58498	0.406	0.033	7.02738e-217	CD4T
HES4	1.19818e-220	0.671087	0.627631	0.365	0.026	3.00228e-216	CD4T
BLK	2.42248e-220	0.585617	0.316059	0.177	0.005	6.07001e-216	CD4T
CTSZ	3.61811e-218	0.829281	1.40662	0.723	0.116	9.0659e-214	CD4T
IFI44L	4.37139e-218	0.80293	1.67307	0.659	0.095	1.09534e-213	CD4T
FCGRT	1.41562e-217	0.763061	0.928884	0.578	0.069	3.54712e-213	CD4T
CTNS	6.35925e-217	0.600575	0.341272	0.209	0.008	1.59344e-212	CD4T
SLAMF7	4.99014e-216	0.675831	0.643123	0.378	0.028	1.25038e-211	CD4T
NPC2	5.22766e-216	0.871499	2.12653	0.799	0.158	1.3099e-211	CD4T
C12orf45	4.19562e-211	0.750223	1.42783	0.546	0.064	1.0513e-206	CD4T
IDH3A	1.9882e-210	0.691765	0.680544	0.414	0.035	4.98184e-206	CD4T
MOB1B	5.59961e-210	0.691866	0.774466	0.414	0.035	1.40309e-205	CD4T
CD2AP	7.11395e-205	0.76829	1.14229	0.59	0.077	1.78254e-200	CD4T
GRASP	4.12883e-204	0.79324	1.44078	0.647	0.095	1.03456e-199	CD4T
VEGFB	1.32233e-199	0.762715	1.11813	0.578	0.076	3.31336e-195	CD4T
FYTTD1	2.43671e-199	0.804194	1.34455	0.675	0.107	6.10566e-195	CD4T
GNA15	6.08945e-198	0.760053	1.10223	0.574	0.075	1.52583e-193	CD4T
SMIM3	4.03802e-196	0.677037	0.654988	0.382	0.032	1.01181e-191	CD4T
SPINT2	2.18098e-194	0.756977	0.972547	0.57	0.074	5.46489e-190	CD4T
UBE2J1	9.13714e-194	0.74283	0.829628	0.538	0.066	2.28949e-189	CD4T
REPIN1	7.12062e-190	0.68505	0.654523	0.402	0.037	1.78421e-185	CD4T
HLA-DQA1	2.07924e-189	0.857029	1.88481	0.795	0.169	5.20995e-185	CD4T
MMP23B	2.5002e-189	0.614537	0.435235	0.241	0.013	6.26475e-185	CD4T
PTPRE	3.23611e-189	0.808395	1.77734	0.679	0.118	8.10872e-185	CD4T
LAIR1	8.91919e-185	0.610701	0.36209	0.233	0.012	2.23488e-180	CD4T
ENPP2	1.23334e-183	0.596126	0.350252	0.201	0.009	3.09038e-179	CD4T
SEPHS1	2.12006e-183	0.711254	1.05381	0.462	0.051	5.31225e-179	CD4T
PPP1R14B	1.27729e-182	0.89117	2.82623	0.847	0.226	3.20051e-178	CD4T
ETV3	1.17123e-178	0.792708	1.47401	0.655	0.111	2.93475e-174	CD4T
SEMA3C	1.35965e-176	0.581245	0.306357	0.169	0.006	3.40686e-172	CD4T
SOCS5	3.48822e-176	0.656704	0.645671	0.337	0.028	8.74043e-172	CD4T
KLF4	3.06835e-174	0.696684	1.17501	0.43	0.046	7.68836e-170	CD4T
GAB1	4.29122e-174	0.58485	0.281436	0.177	0.007	1.07525e-169	CD4T
CST3	2.71146e-171	0.880498	1.97033	0.851	0.23	6.79412e-167	CD4T
MAP2K6	1.69644e-168	0.669351	0.584544	0.369	0.035	4.25077e-164	CD4T
CNPY3	1.95637e-166	0.712617	0.718307	0.474	0.058	4.90208e-162	CD4T
LINC01679	5.24633e-166	0.579161	0.264043	0.165	0.007	1.31457e-161	CD4T
HYOU1	4.4669e-165	0.719902	0.819676	0.49	0.063	1.11927e-160	CD4T
PLXNB2	6.24446e-165	0.591933	0.334379	0.193	0.009	1.56467e-160	CD4T
NADK	4.81795e-164	0.638379	0.497926	0.297	0.023	1.20723e-159	CD4T
SMC6	4.15901e-159	0.69484	0.671983	0.434	0.051	1.04212e-154	CD4T
PLVAP	5.80461e-159	0.607917	0.401838	0.229	0.014	1.45446e-154	CD4T
HLA-DRA	5.12951e-158	0.920387	3.40045	0.904	0.355	1.2853e-153	CD4T
PTGDS	1.81772e-150	0.746773	3.91224	0.542	0.092	4.55465e-146	CD4T
MNDA	1.39202e-149	0.584221	0.292637	0.177	0.009	3.48799e-145	CD4T
NR4A3	1.9297e-149	0.852618	2.53466	0.795	0.225	4.83526e-145	CD4T
RAB11FIP1	2.29017e-149	0.851668	2.07653	0.783	0.224	5.73849e-145	CD4T
HLA-DMA	3.29659e-149	0.795966	1.33679	0.683	0.143	8.26026e-145	CD4T
DCK	2.96711e-148	0.703502	0.733194	0.458	0.061	7.43468e-144	CD4T
HIGD1A	5.06965e-146	0.68064	0.649171	0.402	0.047	1.2703e-141	CD4T
CDYL	5.40414e-146	0.712331	0.85037	0.478	0.068	1.35412e-141	CD4T
PLSCR1	7.20346e-146	0.700889	0.74136	0.454	0.06	1.80497e-141	CD4T
NECTIN1	8.64146e-146	0.587686	0.306494	0.185	0.01	2.16529e-141	CD4T
SEC61B	9.4318e-146	0.921404	2.72782	0.928	0.425	2.36333e-141	CD4T
GNA12	2.96907e-145	0.668182	0.567646	0.373	0.041	7.4396e-141	CD4T
LINC01678	3.20737e-145	0.589455	0.30115	0.189	0.01	8.03671e-141	CD4T
LINC01215	9.85403e-145	0.596655	0.325388	0.205	0.012	2.46913e-140	CD4T
ZBTB18	2.12157e-143	0.653993	0.656869	0.337	0.034	5.31601e-139	CD4T
CUX1	2.45085e-142	0.699042	0.804066	0.45	0.06	6.14108e-138	CD4T
HLA-DPA1	2.70167e-142	0.894449	2.41311	0.892	0.344	6.76957e-138	CD4T
CD83	1.31659e-141	0.851214	2.39767	0.803	0.239	3.29898e-137	CD4T
PARVB	1.65605e-141	0.637823	0.446043	0.301	0.027	4.14956e-137	CD4T
RGS13	6.96131e-138	0.601742	0.458619	0.217	0.014	1.7443e-133	CD4T
MAN1A1	1.75045e-137	0.658109	0.659376	0.349	0.038	4.38611e-133	CD4T
FN3K	2.16453e-137	0.57116	0.277779	0.149	0.007	5.42366e-133	CD4T
ALCAM	5.86823e-137	0.610332	0.410204	0.237	0.017	1.4704e-132	CD4T
DPYSL2	3.62871e-135	0.716362	0.793035	0.498	0.077	9.09245e-131	CD4T
PECAM1	1.75014e-132	0.659984	0.5537	0.357	0.04	4.38532e-128	CD4T
CD74	2.24924e-132	0.936734	3.54586	0.98	0.651	5.63592e-128	CD4T
GNB4	4.03775e-132	0.588849	0.284082	0.189	0.011	1.01174e-127	CD4T
SKAP2	6.37154e-132	0.688395	0.752132	0.426	0.058	1.59652e-127	CD4T
ABHD15	1.12463e-131	0.616747	0.389084	0.253	0.021	2.818e-127	CD4T
SELENOS	1.85198e-131	0.781871	1.21554	0.663	0.149	4.6405e-127	CD4T
RIPOR1	2.10864e-130	0.601187	0.334853	0.217	0.015	5.28363e-126	CD4T
TUBB6	1.68714e-129	0.59582	0.30664	0.205	0.014	4.22746e-125	CD4T
GALNT3	2.36389e-129	0.611302	0.346728	0.241	0.019	5.92321e-125	CD4T
SEMA7A	9.09601e-129	0.608091	0.379796	0.233	0.018	2.27919e-124	CD4T
NFKBID	1.66659e-128	0.778714	1.20202	0.663	0.149	4.17598e-124	CD4T
MGST2	3.01497e-128	0.668231	0.487681	0.382	0.047	7.55462e-124	CD4T
RPS6KA2	3.1381e-127	0.583349	0.258139	0.177	0.01	7.86314e-123	CD4T
PLA2G16	3.62177e-127	0.702455	0.739677	0.466	0.072	9.07506e-123	CD4T
DFFA	1.4114e-126	0.638595	0.600078	0.305	0.031	3.53654e-122	CD4T
PRKCB	3.30004e-126	0.756688	1.00098	0.606	0.125	8.2689e-122	CD4T
RANBP2	1.17736e-125	0.808934	1.70201	0.727	0.2	2.95011e-121	CD4T
CTSB	1.95298e-125	0.746021	1.34371	0.57	0.114	4.89357e-121	CD4T
C3orf58	1.24001e-123	0.736784	1.0768	0.55	0.106	3.1071e-119	CD4T
HRH2	1.75898e-122	0.654682	0.755755	0.345	0.041	4.40748e-118	CD4T
RRBP1	2.15993e-122	0.782811	1.20517	0.671	0.165	5.41214e-118	CD4T
ST3GAL4	2.29293e-121	0.583115	0.262037	0.177	0.011	5.74539e-117	CD4T
GM2A	3.29723e-121	0.595418	0.317847	0.205	0.015	8.26187e-117	CD4T
ICAM1	2.38146e-120	0.678865	0.702591	0.41	0.058	5.96722e-116	CD4T
SIDT1	3.87501e-120	0.619408	0.434525	0.261	0.024	9.70961e-116	CD4T
LRCH3	1.19414e-119	0.692637	0.839429	0.442	0.069	2.99215e-115	CD4T
TGFBR1	1.50814e-119	0.676449	0.697546	0.402	0.057	3.77895e-115	CD4T
AP1S3	5.54943e-119	0.579534	0.291876	0.169	0.01	1.39052e-114	CD4T
HLA-DPB1	2.0177e-118	0.879332	2.2131	0.88	0.423	5.05575e-114	CD4T
SLC7A5	9.36236e-118	0.770125	1.30378	0.635	0.155	2.34593e-113	CD4T
TXN	9.70039e-118	0.883976	2.56304	0.92	0.453	2.43063e-113	CD4T
ERCC1	9.80494e-118	0.691205	0.656554	0.442	0.069	2.45682e-113	CD4T
HLA-DRB1	1.03583e-117	0.884469	2.15262	0.912	0.449	2.59548e-113	CD4T
MALT1	2.97934e-117	0.771584	1.15409	0.651	0.158	7.46533e-113	CD4T
BID	4.24068e-117	0.68457	0.822503	0.422	0.064	1.06259e-112	CD4T
HIVEP3	1.15595e-116	0.63836	0.448484	0.309	0.034	2.89645e-112	CD4T
MAP3K8	1.35876e-116	0.761501	1.10433	0.631	0.144	3.40465e-112	CD4T
HLA-DQB1	1.43061e-115	0.837951	1.69365	0.811	0.293	3.58468e-111	CD4T
DHTKD1	2.02829e-115	0.593193	0.280166	0.201	0.015	5.08228e-111	CD4T
ZDHHC4	7.38493e-115	0.623875	0.42202	0.273	0.027	1.85044e-110	CD4T
MX1	1.16453e-114	0.773042	1.43013	0.655	0.164	2.91798e-110	CD4T
INPP5F	4.09507e-114	0.677183	0.996786	0.406	0.06	1.0261e-109	CD4T
GNL3	1.47816e-113	0.802254	1.90986	0.727	0.217	3.70382e-109	CD4T
STX7	6.52585e-113	0.652732	0.578547	0.345	0.044	1.63518e-108	CD4T
CDKN1A	9.14129e-113	0.83828	1.62334	0.819	0.305	2.29053e-108	CD4T
GPR183	1.93062e-112	0.859264	3.6423	0.823	0.37	4.83754e-108	CD4T
RELT	3.53013e-112	0.65909	0.620246	0.361	0.048	8.84544e-108	CD4T
SPART	2.79126e-111	0.634843	0.49844	0.301	0.034	6.99407e-107	CD4T
TAX1BP3	2.81465e-111	0.640979	0.463569	0.317	0.038	7.05267e-107	CD4T
MFSD12	3.6482e-111	0.641561	0.561834	0.317	0.038	9.14129e-107	CD4T
SYNGR2	1.49001e-110	0.717283	0.883227	0.514	0.099	3.73351e-106	CD4T
RNASET2	1.70066e-110	0.808017	1.3222	0.743	0.239	4.26136e-106	CD4T
PAK1	3.65802e-110	0.63292	0.447292	0.297	0.033	9.16589e-106	CD4T
SFT2D2	1.11143e-109	0.703359	0.768061	0.482	0.086	2.78491e-105	CD4T
EDEM1	1.61433e-109	0.701219	0.861994	0.47	0.084	4.04504e-105	CD4T
KDM6B	4.29722e-109	0.851184	1.84773	0.855	0.366	1.07675e-104	CD4T
CTSS	2.86406e-108	0.793046	1.15532	0.723	0.214	7.17648e-104	CD4T
IGSF6	6.37565e-108	0.577207	0.276804	0.165	0.011	1.59755e-103	CD4T
IRF2BP2	1.36073e-107	0.82748	1.43265	0.807	0.298	3.40958e-103	CD4T
FERMT3	1.51149e-107	0.762529	1.08667	0.647	0.162	3.78734e-103	CD4T
TIMM13	8.15217e-107	0.705765	0.627728	0.494	0.091	2.04269e-102	CD4T
TENT4A	4.54297e-106	0.701438	0.698582	0.478	0.088	1.13833e-101	CD4T
CAT	5.94478e-106	0.687219	0.657748	0.438	0.074	1.48958e-101	CD4T
HDAC9	2.75366e-105	0.585649	0.270358	0.185	0.014	6.89984e-101	CD4T
ATF3	2.93641e-105	0.74124	1.68255	0.578	0.135	7.35777e-101	CD4T
HOMER1	1.72111e-104	0.682316	1.01021	0.422	0.071	4.31259e-100	CD4T
RGS2	1.20145e-103	0.859158	2.76806	0.855	0.435	3.01047e-99	CD4T
PIGA	1.44136e-102	0.598009	0.527163	0.213	0.019	3.61161e-98	CD4T
SPCS1	1.71733e-102	0.840917	1.58033	0.831	0.375	4.30312e-98	CD4T
TM9SF2	2.4184e-102	0.695507	0.635516	0.466	0.085	6.05979e-98	CD4T
RASSF2	2.78762e-102	0.696983	0.744304	0.47	0.087	6.98495e-98	CD4T
HLA-DQA2	8.52654e-101	0.596341	0.619916	0.209	0.018	2.13649e-96	CD4T
NUP62	1.49184e-100	0.683926	0.756657	0.43	0.076	3.73811e-96	CD4T
RUNX2	1.56144e-100	0.670378	0.62927	0.398	0.064	3.91249e-96	CD4T
ASPH	1.56609e-100	0.630069	0.459769	0.293	0.035	3.92414e-96	CD4T
SMIM14	1.64493e-100	0.638079	0.501879	0.313	0.04	4.12171e-96	CD4T
HSP90B1	4.00343e-100	0.850057	2.3393	0.859	0.433	1.00314e-95	CD4T
HLA-DOA	7.77782e-98	0.581808	0.2539	0.177	0.013	1.94889e-93	CD4T
GSN	1.00369e-97	0.735026	0.863282	0.578	0.139	2.51495e-93	CD4T
HERPUD1	1.52043e-97	0.868398	2.475	0.888	0.6	3.80974e-93	CD4T
N4BP2L1	1.93508e-97	0.744106	1.12051	0.594	0.153	4.84874e-93	CD4T
MYO1E	2.61723e-97	0.592013	0.3367	0.201	0.017	6.55798e-93	CD4T
NCF1	1.10496e-96	0.657331	0.510923	0.365	0.056	2.76869e-92	CD4T
VAMP8	3.2203e-96	0.793609	1.23511	0.731	0.256	8.06909e-92	CD4T
BST2	1.31517e-93	0.807716	1.26497	0.787	0.307	3.29541e-89	CD4T
ZNF165	2.89854e-93	0.609893	0.440659	0.245	0.027	7.26287e-89	CD4T
ALOX5AP	3.58979e-93	0.846766	1.95155	0.851	0.479	8.99494e-89	CD4T
FKBP2	4.78184e-93	0.697841	0.746322	0.478	0.098	1.19818e-88	CD4T
GNA13	6.4492e-93	0.720844	0.847504	0.538	0.128	1.61598e-88	CD4T
RPS3A	1.2396e-92	0.87477	1.77269	0.988	0.934	3.10606e-88	CD4T
PEA15	1.38539e-92	0.636869	0.509487	0.313	0.044	3.47138e-88	CD4T
LAP3	2.09643e-92	0.726691	0.991131	0.554	0.137	5.25303e-88	CD4T
RPS11	3.48184e-92	0.871967	1.67529	0.984	0.866	8.72446e-88	CD4T
SEL1L3	4.92459e-92	0.648057	0.630547	0.341	0.052	1.23395e-87	CD4T
BANP	5.095e-92	0.670052	0.640201	0.402	0.071	1.27665e-87	CD4T
ABCE1	6.23992e-92	0.696856	0.83102	0.474	0.099	1.56354e-87	CD4T
QKI	1.89479e-90	0.721472	0.853406	0.546	0.133	4.74778e-86	CD4T
PAXX	1.01103e-89	0.75895	1.07985	0.651	0.199	2.53334e-85	CD4T
NAGK	2.92912e-89	0.683211	0.606272	0.442	0.087	7.3395e-85	CD4T
BRI3	5.18824e-89	0.747208	0.958855	0.622	0.178	1.30002e-84	CD4T
SSR3	6.52346e-89	0.754416	0.953663	0.647	0.192	1.63458e-84	CD4T
MCTP1	7.83662e-89	0.577764	0.294321	0.169	0.013	1.96362e-84	CD4T
SCARB2	1.23947e-88	0.63142	0.479507	0.301	0.042	3.10573e-84	CD4T
AGPAT5	1.96027e-88	0.620069	0.415474	0.273	0.034	4.91184e-84	CD4T
DUSP3	2.35276e-88	0.581114	0.265557	0.177	0.015	5.89532e-84	CD4T
PBX3	5.01018e-88	0.628098	0.43996	0.293	0.04	1.2554e-83	CD4T
TIMP2	2.20868e-87	0.64206	0.514796	0.329	0.05	5.53429e-83	CD4T
RPS8	3.05941e-87	0.863663	1.78306	0.988	0.946	7.66596e-83	CD4T
SELPLG	3.33985e-87	0.660706	0.567255	0.382	0.066	8.36867e-83	CD4T
RPS23	4.42742e-87	0.863291	1.68933	0.992	0.943	1.10938e-82	CD4T
FTL	4.45598e-87	0.861991	2.43152	0.972	0.893	1.11654e-82	CD4T
HDLBP	4.82347e-87	0.688491	0.630904	0.462	0.095	1.20862e-82	CD4T
GPM6B	7.31368e-87	0.66142	0.61898	0.382	0.067	1.83259e-82	CD4T
FAM213A	1.19142e-86	0.592564	0.297344	0.205	0.02	2.98533e-82	CD4T
CYBA	2.18361e-86	0.845497	1.98699	0.88	0.598	5.47147e-82	CD4T
CTBP2	4.77919e-86	0.590794	0.280354	0.201	0.019	1.19752e-81	CD4T
FLNB	9.70764e-86	0.605576	0.369087	0.237	0.027	2.43244e-81	CD4T
PGD	1.11953e-85	0.618204	0.384774	0.269	0.035	2.80521e-81	CD4T
RUNX1	1.25701e-85	0.716633	0.885096	0.546	0.135	3.14969e-81	CD4T
WARS	1.37718e-85	0.612195	0.43853	0.253	0.031	3.45079e-81	CD4T
GNG5	2.33949e-85	0.797685	1.14884	0.795	0.322	5.86206e-81	CD4T
DAAM1	3.33321e-85	0.667532	0.635783	0.402	0.075	8.35203e-81	CD4T
PDIA4	3.90571e-85	0.66649	0.548007	0.402	0.074	9.78653e-81	CD4T
P4HB	6.07265e-85	0.756105	0.931963	0.663	0.208	1.52162e-80	CD4T
ATP13A2	1.16353e-84	0.59933	0.413714	0.221	0.024	2.91545e-80	CD4T
OSTC	5.12237e-84	0.731254	0.845333	0.586	0.162	1.28351e-79	CD4T
SPATS2	7.70459e-84	0.617365	0.335847	0.269	0.035	1.93054e-79	CD4T
SNRNP25	1.16582e-83	0.634317	0.417839	0.313	0.047	2.9212e-79	CD4T
TET2	1.46404e-83	0.672144	0.915454	0.414	0.081	3.66845e-79	CD4T
RPS13	3.34687e-83	0.854445	1.59818	0.984	0.915	8.38626e-79	CD4T
PARK7	6.55907e-83	0.801093	1.29092	0.787	0.351	1.64351e-78	CD4T
PPIB	1.23731e-82	0.819077	1.39302	0.859	0.447	3.10034e-78	CD4T
SSR4	2.09604e-82	0.828498	1.527	0.884	0.515	5.25206e-78	CD4T
CAPG	2.31111e-82	0.730745	0.934547	0.594	0.165	5.79095e-78	CD4T
EIF2AK4	2.50124e-82	0.637472	0.484152	0.321	0.05	6.26735e-78	CD4T
AC103591.3	2.90647e-82	0.575616	0.297265	0.165	0.014	7.28275e-78	CD4T
IGF2R	5.1649e-82	0.664701	0.799162	0.394	0.075	1.29417e-77	CD4T
EAF2	7.04558e-82	0.578924	0.25106	0.173	0.015	1.76541e-77	CD4T
CD4	1.5815e-81	0.697802	0.810626	0.49	0.115	3.96275e-77	CD4T
CCDC186	1.72566e-81	0.735266	1.00383	0.602	0.176	4.324e-77	CD4T
RPL23	2.2921e-81	0.846082	1.60048	0.964	0.764	5.74331e-77	CD4T
CHD9	2.51065e-81	0.6976	0.787149	0.486	0.115	6.29092e-77	CD4T
APEX1	2.66027e-81	0.744447	1.03947	0.627	0.195	6.66583e-77	CD4T
BAG1	4.09567e-81	0.742171	0.886994	0.631	0.191	1.02625e-76	CD4T
ZFP30	6.91339e-81	0.569077	0.497783	0.149	0.012	1.73229e-76	CD4T
PHB	7.65539e-81	0.704548	0.817932	0.506	0.126	1.91821e-76	CD4T
RAPGEF2	9.00074e-81	0.612584	0.365187	0.257	0.033	2.25532e-76	CD4T
PIK3CG	9.22496e-80	0.649861	0.560428	0.357	0.063	2.3115e-75	CD4T
GNAQ	1.73376e-79	0.666251	0.709328	0.402	0.08	4.34428e-75	CD4T
RPLP0	1.49212e-78	0.841945	1.55037	0.964	0.84	3.73881e-74	CD4T
VIPR2	1.74989e-78	0.570225	0.263391	0.153	0.012	4.38471e-74	CD4T
PLAUR	1.83493e-78	0.650482	0.590754	0.361	0.065	4.59779e-74	CD4T
RPLP1	1.90192e-78	0.844822	1.41667	1	0.98	4.76563e-74	CD4T
EZR	8.30862e-78	0.834658	2.13794	0.904	0.665	2.08189e-73	CD4T
NACA	1.21013e-77	0.841367	1.49456	0.976	0.894	3.03223e-73	CD4T
BRCA2	4.75469e-77	0.602671	0.375754	0.233	0.029	1.19138e-72	CD4T
NUCB2	8.94926e-77	0.689324	0.770829	0.474	0.112	2.24242e-72	CD4T
NEAT1	9.17596e-77	0.838615	2.31017	0.968	0.834	2.29922e-72	CD4T
PYCARD	9.57056e-77	0.698999	0.738472	0.502	0.126	2.39809e-72	CD4T
RAPGEF1	1.00282e-76	0.674085	0.628566	0.43	0.092	2.51277e-72	CD4T
AEBP1	5.07341e-76	0.599413	0.318897	0.225	0.027	1.27124e-71	CD4T
CXCL8	5.25888e-76	0.582342	1.33681	0.181	0.018	1.31772e-71	CD4T
ATP5F1E	5.43366e-76	0.83459	1.33345	0.956	0.787	1.36151e-71	CD4T
AC007952.4	1.02557e-75	0.627682	0.708924	0.297	0.047	2.56978e-71	CD4T
GSTP1	1.05834e-75	0.777894	0.999126	0.771	0.316	2.65189e-71	CD4T
PSAP	1.68617e-75	0.735558	0.993645	0.606	0.196	4.22503e-71	CD4T
SRP14	2.22814e-75	0.82626	1.45171	0.92	0.655	5.58306e-71	CD4T
AIF1	4.05457e-75	0.613418	0.467447	0.261	0.037	1.01595e-70	CD4T
SMCO4	4.83347e-75	0.586325	0.269482	0.193	0.02	1.21112e-70	CD4T
PHLPP2	8.04186e-75	0.583329	0.319488	0.185	0.019	2.01505e-70	CD4T
NGLY1	2.42617e-74	0.668981	0.589269	0.418	0.09	6.07924e-70	CD4T
HLA-DRB5	3.03144e-74	0.755279	1.431	0.659	0.249	7.59587e-70	CD4T
GNAS	4.20169e-74	0.816639	1.42081	0.88	0.571	1.05282e-69	CD4T
AC004687.1	4.39966e-74	0.710637	1.1658	0.534	0.151	1.10242e-69	CD4T
APPL1	8.73818e-74	0.670817	0.588299	0.422	0.093	2.18952e-69	CD4T
AL121944.1	1.3612e-73	0.677332	0.780246	0.442	0.101	3.41075e-69	CD4T
UCP2	1.61399e-73	0.740639	0.926762	0.647	0.214	4.04418e-69	CD4T
SEC61A1	1.89587e-73	0.637541	0.416779	0.329	0.057	4.75048e-69	CD4T
ACSL3	1.90594e-73	0.645102	0.599934	0.345	0.065	4.77572e-69	CD4T
CBX6	1.92384e-73	0.661524	0.67069	0.394	0.082	4.82056e-69	CD4T
EEF1A1	2.39677e-73	0.833172	1.4324	0.996	0.991	6.00558e-69	CD4T
AHCY	2.69115e-73	0.618676	0.368366	0.277	0.042	6.74322e-69	CD4T
USF2	3.20565e-73	0.716418	0.781588	0.554	0.164	8.03239e-69	CD4T
GGA2	3.76159e-73	0.65627	0.590291	0.382	0.076	9.42542e-69	CD4T
MED13L	5.29777e-73	0.683209	0.717266	0.458	0.11	1.32746e-68	CD4T
XBP1	6.33579e-73	0.74569	1.05843	0.651	0.23	1.58756e-68	CD4T
TAGLN2	7.90156e-73	0.806858	1.3133	0.871	0.496	1.97989e-68	CD4T
AP2S1	1.19936e-72	0.690964	0.565333	0.494	0.122	3.00523e-68	CD4T
GPR65	1.36264e-72	0.750056	1.59066	0.659	0.242	3.41436e-68	CD4T
MAPKAPK2	1.52935e-72	0.683134	0.632585	0.462	0.111	3.83209e-68	CD4T
RTN4	1.67981e-72	0.77406	1.17385	0.759	0.324	4.20911e-68	CD4T
DBI	1.7924e-72	0.785997	1.22664	0.795	0.375	4.4912e-68	CD4T
RPS28	2.07275e-72	0.830803	1.37577	0.984	0.968	5.19368e-68	CD4T
AP1S2	2.4754e-72	0.682851	0.576194	0.466	0.111	6.2026e-68	CD4T
BRD4	2.56818e-72	0.747731	0.898813	0.671	0.239	6.43508e-68	CD4T
HMGN3	2.79698e-72	0.701382	0.652178	0.522	0.14	7.00839e-68	CD4T
SERPING1	9.74515e-72	0.622461	0.359753	0.289	0.046	2.44184e-67	CD4T
STRBP	1.13515e-71	0.621666	0.457714	0.285	0.045	2.84434e-67	CD4T
CTSC	1.24079e-71	0.769129	1.35035	0.743	0.31	3.10904e-67	CD4T
RPS6	5.98882e-71	0.826833	1.43523	0.992	0.935	1.50062e-66	CD4T
DDAH2	7.89484e-71	0.630104	0.459326	0.309	0.053	1.97821e-66	CD4T
SKIL	1.34702e-70	0.741183	1.17343	0.647	0.229	3.37524e-66	CD4T
CAPN15	2.46912e-70	0.618037	0.373144	0.277	0.043	6.18687e-66	CD4T
SLC25A28	2.76466e-70	0.62997	0.41705	0.309	0.053	6.92742e-66	CD4T
CCDC138	2.87761e-70	0.590649	0.320986	0.205	0.025	7.21042e-66	CD4T
SLC20A1	3.39893e-70	0.753262	1.21712	0.683	0.266	8.51671e-66	CD4T
ARFGAP3	7.89699e-70	0.672601	0.635567	0.43	0.101	1.97875e-65	CD4T
RPL15	1.07658e-69	0.823645	1.27401	0.972	0.921	2.69759e-65	CD4T
ZDHHC17	1.08101e-69	0.618503	0.440655	0.277	0.044	2.70868e-65	CD4T
RHBDF2	1.09491e-69	0.608952	0.350604	0.253	0.037	2.74353e-65	CD4T
EIF3L	1.53378e-69	0.751399	0.908471	0.691	0.265	3.84318e-65	CD4T
NINJ1	3.18982e-69	0.680014	0.779746	0.454	0.113	7.99273e-65	CD4T
RPS19	3.29076e-69	0.823184	1.29596	0.988	0.962	8.24567e-65	CD4T
ETV6	4.33772e-69	0.688292	0.674826	0.486	0.126	1.0869e-64	CD4T
RPS9	8.36606e-69	0.821323	1.34239	0.98	0.911	2.09628e-64	CD4T
ITPR2	9.23461e-69	0.677721	0.597235	0.454	0.11	2.31392e-64	CD4T
HSD17B12	9.72454e-69	0.62683	0.480328	0.301	0.052	2.43668e-64	CD4T
TPT1	9.78634e-69	0.822175	1.34355	0.996	0.977	2.45216e-64	CD4T
SLC25A29	1.73078e-68	0.579136	0.269542	0.177	0.019	4.33683e-64	CD4T
ZNRF2	2.194e-68	0.666314	0.521506	0.422	0.095	5.49751e-64	CD4T
AP3S1	2.53758e-68	0.669131	0.529855	0.43	0.099	6.35842e-64	CD4T
RPS24	2.81068e-68	0.820328	1.30926	0.972	0.931	7.04272e-64	CD4T
RPL18	2.97365e-68	0.820648	1.16132	0.984	0.942	7.45108e-64	CD4T
RPL37	3.2713e-68	0.820508	1.40707	0.988	0.945	8.1969e-64	CD4T
LST1	3.65338e-68	0.615949	0.53349	0.273	0.043	9.15429e-64	CD4T
RPS2	4.97377e-68	0.820417	1.32824	0.984	0.972	1.24628e-63	CD4T
RPL6	6.2702e-68	0.819422	1.39465	0.984	0.93	1.57113e-63	CD4T
RPL29	9.17445e-68	0.819203	1.28183	0.984	0.929	2.29884e-63	CD4T
PTPN1	1.0398e-67	0.707073	0.875584	0.542	0.163	2.60543e-63	CD4T
SEC61G	1.1659e-67	0.76626	1.15506	0.735	0.332	2.92141e-63	CD4T
RPL9	1.20242e-67	0.818865	1.35169	0.98	0.927	3.0129e-63	CD4T
HINT1	1.30542e-67	0.811693	1.22677	0.924	0.709	3.27098e-63	CD4T
ERN1	1.33555e-67	0.700271	0.808204	0.518	0.15	3.34648e-63	CD4T
OAS1	1.5587e-67	0.628604	0.462116	0.309	0.055	3.90565e-63	CD4T
RNF149	2.04821e-67	0.71493	0.760482	0.574	0.18	5.1322e-63	CD4T
RPL22	2.15872e-67	0.816598	1.31692	0.96	0.853	5.40909e-63	CD4T
UBA52	2.34224e-67	0.81692	1.24269	0.976	0.87	5.86896e-63	CD4T
RPL37A	4.90364e-67	0.817148	1.42598	0.976	0.914	1.2287e-62	CD4T
TMEM19	6.30775e-67	0.583705	0.259865	0.189	0.022	1.58053e-62	CD4T
SUB1	7.42119e-67	0.801975	1.25202	0.88	0.586	1.85953e-62	CD4T
EEF1B2	8.05063e-67	0.807627	1.48279	0.92	0.655	2.01725e-62	CD4T
CYB5D1	9.77379e-67	0.601358	0.581334	0.233	0.033	2.44902e-62	CD4T
B4GALT1	1.84664e-66	0.723023	0.900699	0.594	0.202	4.62712e-62	CD4T
RPS5	2.04915e-66	0.814903	1.31574	0.968	0.87	5.13456e-62	CD4T
ARHGAP5	3.09517e-66	0.638514	0.476222	0.337	0.066	7.75556e-62	CD4T
ZNF891	3.92986e-66	0.592014	0.60107	0.209	0.027	9.84704e-62	CD4T
DDX18	4.21566e-66	0.762741	1.46764	0.719	0.328	1.05632e-61	CD4T
ERP29	5.326e-66	0.762216	1.05483	0.739	0.33	1.33454e-61	CD4T
RPL7A	5.36871e-66	0.815023	1.27561	0.984	0.941	1.34524e-61	CD4T
RPS12	8.23251e-66	0.815045	1.37919	0.992	0.968	2.06282e-61	CD4T
SND1	1.67117e-65	0.641094	0.492089	0.345	0.069	4.18746e-61	CD4T
MAP3K2	1.67613e-65	0.733893	0.962787	0.639	0.234	4.19988e-61	CD4T
CCDC69	1.78887e-65	0.638379	0.511546	0.337	0.066	4.48238e-61	CD4T
REL	2.05777e-65	0.806349	1.62784	0.908	0.668	5.15616e-61	CD4T
HNRNPU	2.25062e-65	0.800415	2.03501	0.876	0.599	5.63939e-61	CD4T
MCL1	3.17401e-65	0.802096	1.52406	0.904	0.622	7.95311e-61	CD4T
CHCHD2	3.92865e-65	0.796461	1.22475	0.871	0.571	9.84401e-61	CD4T
FEZ2	4.18876e-65	0.613493	0.350843	0.269	0.043	1.04958e-60	CD4T
GCA	5.25122e-65	0.600352	0.311952	0.233	0.033	1.3158e-60	CD4T
CD164	6.52315e-65	0.747127	0.959856	0.691	0.28	1.63451e-60	CD4T
HIVEP1	8.70405e-65	0.670934	0.746966	0.434	0.108	2.18097e-60	CD4T
CYSTM1	9.479e-65	0.65266	0.554917	0.382	0.084	2.37515e-60	CD4T
SH3PXD2A	1.31282e-64	0.635866	0.759979	0.325	0.065	3.28954e-60	CD4T
RACK1	1.63777e-64	0.810044	1.22893	0.976	0.877	4.10375e-60	CD4T
LGALS9	2.53038e-64	0.63628	0.468266	0.333	0.066	6.34038e-60	CD4T
CTSH	1.00251e-63	0.661086	0.57729	0.41	0.096	2.51199e-59	CD4T
CXorf21	1.35871e-63	0.565515	0.302235	0.145	0.014	3.40451e-59	CD4T
ATP6V0B	2.27985e-63	0.720764	0.807166	0.602	0.21	5.71261e-59	CD4T
AC005332.5	6.15235e-63	0.592468	0.301123	0.213	0.029	1.54159e-58	CD4T
H3F3A	6.52982e-63	0.804724	1.17199	0.96	0.835	1.63618e-58	CD4T
COMT	8.08757e-63	0.660648	0.521623	0.41	0.098	2.0265e-58	CD4T
SP110	1.19379e-62	0.726924	1.03914	0.61	0.23	2.99127e-58	CD4T
MAP2K3	1.30284e-62	0.712903	0.76173	0.582	0.194	3.26453e-58	CD4T
RPS4X	1.37976e-62	0.806629	1.35076	0.984	0.944	3.45726e-58	CD4T
IQSEC1	1.73239e-62	0.639202	0.436008	0.345	0.071	4.34085e-58	CD4T
RNF11	2.21702e-62	0.641183	0.468906	0.349	0.073	5.5552e-58	CD4T
RPL7	2.37818e-62	0.800898	1.11788	0.948	0.757	5.95901e-58	CD4T
RPL27	2.37907e-62	0.804195	1.28876	0.964	0.852	5.96124e-58	CD4T
COX5A	4.76469e-62	0.708448	0.754423	0.566	0.186	1.19389e-57	CD4T
GALNT2	6.98875e-62	0.604299	0.364171	0.245	0.038	1.75117e-57	CD4T
CLN8	8.11242e-62	0.596613	0.312137	0.225	0.032	2.03273e-57	CD4T
PTP4A1	9.75315e-62	0.737221	1.10284	0.647	0.267	2.44385e-57	CD4T
CANX	1.07322e-61	0.709585	0.805621	0.574	0.19	2.68916e-57	CD4T
A1BG	1.46447e-61	0.666935	0.583893	0.43	0.109	3.66953e-57	CD4T
SNX3	2.36633e-61	0.702977	0.755534	0.546	0.176	5.92931e-57	CD4T
NFX1	2.65378e-61	0.605608	0.378951	0.249	0.04	6.64958e-57	CD4T
DUSP5	2.69986e-61	0.738655	1.14982	0.667	0.273	6.76504e-57	CD4T
ATP1B3	2.92871e-61	0.772643	1.62851	0.787	0.429	7.33847e-57	CD4T
RPL5	3.38616e-61	0.802394	1.26384	0.976	0.905	8.48469e-57	CD4T
H2AFY	3.40168e-61	0.710866	0.705027	0.582	0.195	8.52359e-57	CD4T
ANKRD11	3.65727e-61	0.757597	1.36453	0.731	0.352	9.16403e-57	CD4T
ZNF706	4.3614e-61	0.714152	0.802909	0.59	0.204	1.09283e-56	CD4T
RPL11	4.69379e-61	0.802946	1.17935	0.988	0.958	1.17612e-56	CD4T
AC009404.1	1.03147e-60	0.593946	0.452806	0.217	0.031	2.58455e-56	CD4T
ZSWIM6	1.07936e-60	0.622417	0.433518	0.297	0.055	2.70455e-56	CD4T
RPL19	2.64507e-60	0.800873	1.20111	0.992	0.942	6.62776e-56	CD4T
N4BP2	2.86961e-60	0.638797	0.552338	0.345	0.074	7.19037e-56	CD4T
IFI35	3.50409e-60	0.634798	0.451929	0.333	0.069	8.7802e-56	CD4T
RPL3	4.6239e-60	0.800122	1.27794	0.996	0.936	1.15861e-55	CD4T
SERP1	5.20079e-60	0.76544	0.993635	0.787	0.411	1.30316e-55	CD4T
BMP2K	6.90534e-60	0.585616	0.272042	0.197	0.026	1.73027e-55	CD4T
RPL12	7.15376e-60	0.799794	1.09673	0.988	0.951	1.79252e-55	CD4T
ZBTB10	7.41292e-60	0.645366	1.02236	0.361	0.082	1.85745e-55	CD4T
RPS16	7.65483e-60	0.799512	1.13389	0.98	0.938	1.91807e-55	CD4T
STAT1	8.92092e-60	0.727463	0.916902	0.635	0.247	2.23531e-55	CD4T
NAPA	9.81839e-60	0.666046	0.568343	0.43	0.112	2.46019e-55	CD4T
RPS20	2.27085e-59	0.796517	1.25731	0.968	0.844	5.69006e-55	CD4T
TOB2	2.41739e-59	0.726904	0.976091	0.639	0.249	6.05727e-55	CD4T
MIF4GD	2.88445e-59	0.620746	0.396274	0.293	0.055	7.22758e-55	CD4T
ATG101	3.29128e-59	0.657675	0.641212	0.402	0.1	8.24696e-55	CD4T
ATP5MF	3.60193e-59	0.724791	0.661393	0.659	0.243	9.02535e-55	CD4T
RPL35	8.35465e-59	0.796133	1.12306	0.984	0.902	2.09342e-54	CD4T
RPS14	1.02248e-58	0.796956	1.12505	0.984	0.955	2.56204e-54	CD4T
M6PR	1.4721e-58	0.681797	0.599448	0.49	0.142	3.68864e-54	CD4T
KCTD12	1.98101e-58	0.586766	0.269803	0.201	0.028	4.96382e-54	CD4T
MCOLN2	2.84494e-58	0.620603	0.471279	0.293	0.056	7.12856e-54	CD4T
SELENOH	4.23318e-58	0.694057	0.662432	0.53	0.169	1.06071e-53	CD4T
RPS7	5.2655e-58	0.794647	1.18309	0.98	0.933	1.31938e-53	CD4T
SERF2	5.83472e-58	0.788778	1.12661	0.904	0.733	1.46201e-53	CD4T
MTPN	6.09038e-58	0.704028	0.725239	0.562	0.193	1.52607e-53	CD4T
RPL10A	8.41972e-58	0.793102	1.22386	0.972	0.877	2.10973e-53	CD4T
TRIM44	9.41713e-58	0.634354	0.428881	0.337	0.072	2.35965e-53	CD4T
RPL4	9.52762e-58	0.787818	1.26426	0.924	0.717	2.38734e-53	CD4T
CXCL2	1.0649e-57	0.58315	0.960673	0.189	0.026	2.66831e-53	CD4T
AREG	1.11994e-57	0.734158	1.98281	0.679	0.28	2.80624e-53	CD4T
MYB	1.13421e-57	0.577668	0.320736	0.177	0.022	2.84199e-53	CD4T
SSX2IP	1.64509e-57	0.572927	0.254009	0.165	0.019	4.12209e-53	CD4T
NFKBIZ	2.22664e-57	0.709198	0.826047	0.594	0.208	5.5793e-53	CD4T
OFD1	3.20012e-57	0.700136	0.860248	0.542	0.187	8.01854e-53	CD4T
OGT	5.60964e-57	0.690081	0.728866	0.514	0.164	1.40561e-52	CD4T
NFKB1	7.18123e-57	0.723678	1.07705	0.643	0.253	1.7994e-52	CD4T
RPS27A	7.86497e-57	0.791913	1.20506	0.988	0.953	1.97073e-52	CD4T
KDELR2	8.68505e-57	0.6803	0.585668	0.49	0.145	2.17621e-52	CD4T
PPIA	9.32115e-57	0.784782	0.990831	0.932	0.718	2.3356e-52	CD4T
SPCS3	9.55109e-57	0.700788	0.744375	0.558	0.19	2.39322e-52	CD4T
RAB40B	1.02305e-56	0.566582	0.278023	0.149	0.016	2.56345e-52	CD4T
DNAJC3	1.41338e-56	0.681725	0.655101	0.49	0.148	3.5415e-52	CD4T
SEC31A	2.418e-56	0.680376	0.651577	0.486	0.147	6.05878e-52	CD4T
SLC1A4	3.50018e-56	0.59592	0.388315	0.225	0.036	8.77039e-52	CD4T
OS9	3.58083e-56	0.65278	0.5526	0.394	0.099	8.97248e-52	CD4T
RPL39	4.46186e-56	0.790034	1.06479	0.984	0.961	1.11801e-51	CD4T
TRIB1	4.72829e-56	0.592693	0.355047	0.217	0.033	1.18477e-51	CD4T
SSR1	5.57481e-56	0.672225	0.663246	0.458	0.132	1.39688e-51	CD4T
PABPC1	7.40115e-56	0.779976	1.23877	0.908	0.646	1.85451e-51	CD4T
CPEB4	7.66668e-56	0.667748	0.62875	0.446	0.124	1.92104e-51	CD4T
THAP2	8.81904e-56	0.616869	0.950254	0.281	0.055	2.20979e-51	CD4T
RPL32	8.90423e-56	0.789013	1.12022	0.992	0.946	2.23113e-51	CD4T
RAC1	1.41543e-55	0.740077	0.886661	0.715	0.33	3.54664e-51	CD4T
PTMS	1.54478e-55	0.68862	0.600948	0.53	0.166	3.87076e-51	CD4T
EIF4A3	2.88459e-55	0.74958	1.33934	0.739	0.379	7.22792e-51	CD4T
ARPC3	3.35217e-55	0.768566	1.08055	0.847	0.526	8.39954e-51	CD4T
RHOA	4.53602e-55	0.75946	0.974267	0.803	0.45	1.13659e-50	CD4T
S100A6	4.7614e-55	0.784504	1.21731	0.956	0.846	1.19306e-50	CD4T
PQLC1	7.26379e-55	0.625763	0.413572	0.313	0.066	1.82009e-50	CD4T
EEF2	7.36948e-55	0.770668	1.03849	0.851	0.559	1.84657e-50	CD4T
ATOX1	9.60672e-55	0.657484	0.500726	0.414	0.11	2.40716e-50	CD4T
RPL34	1.3243e-54	0.785981	1.13905	0.988	0.955	3.31831e-50	CD4T
RPL18A	1.3864e-54	0.785729	1.09307	0.988	0.939	3.4739e-50	CD4T
CXCR3	1.42346e-54	0.662506	0.722366	0.426	0.119	3.56676e-50	CD4T
RPL13A	1.98117e-54	0.785226	1.08064	0.988	0.943	4.96422e-50	CD4T
LY96	3.11142e-54	0.627854	0.394588	0.321	0.069	7.79627e-50	CD4T
DSTN	8.4405e-54	0.704121	0.765754	0.582	0.213	2.11494e-49	CD4T
ZFP91	1.23137e-53	0.638399	0.509276	0.353	0.084	3.08544e-49	CD4T
LPXN	1.30053e-53	0.68525	0.690996	0.506	0.167	3.25874e-49	CD4T
DDX21	1.64063e-53	0.738576	0.962691	0.727	0.342	4.11093e-49	CD4T
NHP2	1.65618e-53	0.657395	0.471811	0.422	0.113	4.14989e-49	CD4T
ARHGAP18	1.71107e-53	0.639571	0.677114	0.353	0.086	4.28742e-49	CD4T
ARHGEF7	1.91621e-53	0.621078	0.423658	0.301	0.063	4.80145e-49	CD4T
RPL13	2.31165e-53	0.782711	1.08215	0.988	0.971	5.79231e-49	CD4T
FAU	3.57039e-53	0.781572	1.11087	0.964	0.916	8.94632e-49	CD4T
ATP5MG	4.0564e-53	0.774513	1.04323	0.9	0.692	1.01641e-48	CD4T
SLC25A5	4.22848e-53	0.756313	1.00465	0.799	0.463	1.05953e-48	CD4T
AFF4	5.03718e-53	0.672186	0.554287	0.47	0.141	1.26217e-48	CD4T
HSPH1	5.06503e-53	0.765446	1.69449	0.847	0.533	1.26915e-48	CD4T
NME4	5.62687e-53	0.595804	0.275149	0.229	0.038	1.40993e-48	CD4T
FTH1	7.14685e-53	0.781082	1.41296	0.976	0.937	1.79079e-48	CD4T
NFE2L2	8.68748e-53	0.746804	1.04046	0.747	0.395	2.17682e-48	CD4T
SELL	1.4112e-52	0.665023	0.663363	0.442	0.129	3.53603e-48	CD4T
PDE7A	1.4651e-52	0.70015	0.911062	0.562	0.21	3.6711e-48	CD4T
RAB21	1.53231e-52	0.708191	0.855951	0.598	0.233	3.83952e-48	CD4T
PDE4B	1.62293e-52	0.745657	1.12405	0.743	0.391	4.06658e-48	CD4T
2011-09-01	1.82888e-52	0.672855	0.801066	0.47	0.144	4.58262e-48	CD4T
STAT2	2.06538e-52	0.618345	0.427558	0.293	0.061	5.17522e-48	CD4T
ETF1	2.58405e-52	0.680841	0.636053	0.498	0.162	6.47486e-48	CD4T
SLC35A2	2.828e-52	0.597362	0.332508	0.233	0.04	7.08612e-48	CD4T
IFRD1	3.32445e-52	0.743253	1.12453	0.739	0.387	8.33007e-48	CD4T
UBE2E3	3.5101e-52	0.629557	0.419348	0.329	0.075	8.79526e-48	CD4T
PAIP1	3.72848e-52	0.624871	0.455627	0.313	0.069	9.34245e-48	CD4T
SFT2D1	4.18947e-52	0.636016	0.456965	0.349	0.083	1.04976e-47	CD4T
BHLHE40	5.16895e-52	0.671176	0.936386	0.462	0.142	1.29518e-47	CD4T
RREB1	5.76202e-52	0.608278	0.350407	0.265	0.051	1.44379e-47	CD4T
ARMH1	6.89501e-52	0.596749	0.296874	0.233	0.04	1.72768e-47	CD4T
RPS18	8.25202e-52	0.778411	1.02707	0.996	0.966	2.06771e-47	CD4T
INPP4A	9.03308e-52	0.632261	0.485986	0.337	0.079	2.26342e-47	CD4T
KIAA0100	1.04089e-51	0.607105	0.366733	0.261	0.05	2.60815e-47	CD4T
TACC1	1.35245e-51	0.688713	0.698217	0.534	0.184	3.38883e-47	CD4T
ADA	2.58277e-51	0.605872	0.383767	0.257	0.049	6.47165e-47	CD4T
BCL2A1	3.92545e-51	0.617209	0.870832	0.289	0.061	9.83599e-47	CD4T
PTRHD1	6.08973e-51	0.6502	0.456171	0.402	0.108	1.5259e-46	CD4T
KDM4B	6.23342e-51	0.614356	0.357649	0.285	0.058	1.56191e-46	CD4T
RRM2B	7.41315e-51	0.588248	0.302164	0.209	0.033	1.85751e-46	CD4T
ATP5MC3	1.21592e-50	0.714497	0.693384	0.655	0.268	3.04673e-46	CD4T
RPL21	1.26827e-50	0.774711	1.22847	0.98	0.923	3.1779e-46	CD4T
CREM	1.28934e-50	0.770241	1.63077	0.871	0.679	3.2307e-46	CD4T
TMED10	1.39784e-50	0.694284	0.681136	0.554	0.204	3.50257e-46	CD4T
CNDP2	1.50511e-50	0.609653	0.417822	0.269	0.054	3.77135e-46	CD4T
FOSL2	2.08787e-50	0.735328	1.28309	0.699	0.362	5.23157e-46	CD4T
PPP1R3B	2.25692e-50	0.567252	0.319551	0.153	0.019	5.65516e-46	CD4T
PRMT9	2.55591e-50	0.702282	0.931948	0.578	0.229	6.40435e-46	CD4T
TMBIM6	2.90666e-50	0.754702	0.942399	0.839	0.522	7.28322e-46	CD4T
TRAM1	3.02072e-50	0.702702	0.789278	0.582	0.232	7.56903e-46	CD4T
NR3C1	3.03643e-50	0.743789	1.33858	0.747	0.415	7.60838e-46	CD4T
PPP1R15A	3.05109e-50	0.76193	1.42703	0.871	0.603	7.64512e-46	CD4T
RPLP2	3.08041e-50	0.773583	1.06145	0.988	0.933	7.71859e-46	CD4T
HDAC2	3.24696e-50	0.623106	0.373462	0.313	0.07	8.1359e-46	CD4T
BRAF	4.04421e-50	0.704124	0.89872	0.606	0.236	1.01336e-45	CD4T
RPL24	4.13551e-50	0.772651	1.05084	0.992	0.905	1.03623e-45	CD4T
HSD17B4	4.47345e-50	0.586753	0.285511	0.205	0.033	1.12091e-45	CD4T
EEF2K	4.99393e-50	0.592172	0.277855	0.221	0.037	1.25133e-45	CD4T
RPN1	7.14453e-50	0.63241	0.438787	0.341	0.083	1.79021e-45	CD4T
SFMBT2	7.20439e-50	0.623316	0.444913	0.313	0.071	1.8052e-45	CD4T
MIR155HG	7.74625e-50	0.616368	0.866771	0.289	0.062	1.94098e-45	CD4T
PRMT7	9.80426e-50	0.589649	0.32555	0.213	0.035	2.45665e-45	CD4T
CHMP1B	1.23055e-49	0.724093	1.51189	0.651	0.315	3.08338e-45	CD4T
ZFP36	1.28946e-49	0.766268	1.29993	0.916	0.69	3.231e-45	CD4T
GRB2	1.64857e-49	0.712409	0.757377	0.639	0.271	4.13083e-45	CD4T
NFKBIE	2.00709e-49	0.598843	0.32528	0.241	0.044	5.02918e-45	CD4T
USP18	2.05509e-49	0.582104	0.288981	0.193	0.03	5.14943e-45	CD4T
PCBP2	3.27449e-49	0.738286	0.77192	0.779	0.404	8.2049e-45	CD4T
MED29	3.68745e-49	0.646861	0.510083	0.39	0.107	9.23965e-45	CD4T
CPNE3	3.69461e-49	0.665582	0.568243	0.458	0.142	9.25759e-45	CD4T
YBX1	4.21971e-49	0.762416	0.970722	0.896	0.668	1.05733e-44	CD4T
MX2	4.29222e-49	0.645857	0.543918	0.39	0.105	1.0755e-44	CD4T
OAS2	4.61583e-49	0.605673	0.326105	0.261	0.051	1.15659e-44	CD4T
TGFBR2	5.61636e-49	0.679253	0.667111	0.506	0.173	1.40729e-44	CD4T
RGS1	7.99916e-49	0.754161	1.58805	0.811	0.52	2.00435e-44	CD4T
RPL23A	1.00781e-48	0.769218	1.0205	0.972	0.921	2.52527e-44	CD4T
RPL10	1.09033e-48	0.769676	1.01433	0.992	0.974	2.73204e-44	CD4T
PAFAH1B2	1.51899e-48	0.650522	0.609388	0.398	0.115	3.80613e-44	CD4T
TOR3A	2.19789e-48	0.609179	0.460401	0.269	0.056	5.50726e-44	CD4T
NR4A1	2.53105e-48	0.741279	1.04245	0.779	0.43	6.34204e-44	CD4T
DDX5	2.54232e-48	0.767189	1.11012	0.96	0.91	6.37029e-44	CD4T
PTPN2	2.66993e-48	0.684094	0.557191	0.538	0.189	6.69004e-44	CD4T
CRYBG3	5.11805e-48	0.578612	0.260961	0.185	0.028	1.28243e-43	CD4T
PDPK1	5.73839e-48	0.619973	0.382597	0.305	0.07	1.43787e-43	CD4T
FBRSL1	6.15252e-48	0.598638	0.308379	0.241	0.045	1.54164e-43	CD4T
PLEKHO1	6.63679e-48	0.662237	0.562067	0.45	0.139	1.66298e-43	CD4T
SMARCB1	8.35767e-48	0.628745	0.428565	0.333	0.082	2.09418e-43	CD4T
RPL35A	1.14724e-47	0.766148	0.982001	0.984	0.922	2.87464e-43	CD4T
TALDO1	1.21831e-47	0.675103	0.563347	0.502	0.169	3.05272e-43	CD4T
PPP1R10	1.45273e-47	0.744811	1.04519	0.803	0.485	3.6401e-43	CD4T
TMX1	1.56458e-47	0.629964	0.4393	0.337	0.084	3.92037e-43	CD4T
MYD88	1.79887e-47	0.595826	0.324103	0.233	0.043	4.50743e-43	CD4T
CXCL3	1.86777e-47	0.557426	0.429052	0.129	0.015	4.68006e-43	CD4T
UBAC2	2.22106e-47	0.649021	0.598826	0.398	0.115	5.5653e-43	CD4T
NRIP1	2.32664e-47	0.58293	0.26621	0.197	0.032	5.82986e-43	CD4T
TMEM258	2.34726e-47	0.730722	0.818056	0.727	0.385	5.88152e-43	CD4T
RPL30	2.39911e-47	0.765617	0.951514	0.984	0.954	6.01144e-43	CD4T
DNAJC7	2.48263e-47	0.683047	0.6405	0.53	0.191	6.22074e-43	CD4T
PSMA2	4.48138e-47	0.668918	0.583719	0.482	0.157	1.1229e-42	CD4T
MTDH	5.94407e-47	0.723883	1.03917	0.687	0.35	1.48941e-42	CD4T
SERTAD2	6.30642e-47	0.642297	0.46302	0.382	0.105	1.5802e-42	CD4T
HLA-B	6.5892e-47	0.764229	0.923155	0.976	0.961	1.65106e-42	CD4T
HNRNPA2B1	7.51292e-47	0.759781	0.992838	0.94	0.79	1.88251e-42	CD4T
RBM3	1.2826e-46	0.745108	0.989522	0.815	0.516	3.2138e-42	CD4T
MLEC	1.42764e-46	0.652969	0.51244	0.418	0.125	3.57723e-42	CD4T
HNRNPD	1.56658e-46	0.704321	0.662225	0.631	0.265	3.92539e-42	CD4T
SLC35E1	1.86929e-46	0.629105	0.423952	0.337	0.085	4.68389e-42	CD4T
CHMP4B	1.9359e-46	0.613722	0.336555	0.289	0.064	4.85077e-42	CD4T
SH3GL1	2.10794e-46	0.588307	0.27067	0.213	0.037	5.28187e-42	CD4T
COMMD6	2.36075e-46	0.751466	1.01062	0.851	0.61	5.91534e-42	CD4T
MOB1A	2.37773e-46	0.704372	0.773723	0.618	0.267	5.95787e-42	CD4T
PFKL	3.07378e-46	0.619737	0.346295	0.309	0.072	7.70198e-42	CD4T
AMZ2	3.08323e-46	0.604574	0.31293	0.261	0.054	7.72566e-42	CD4T
BRK1	4.16675e-46	0.69132	0.609241	0.578	0.223	1.04406e-41	CD4T
EIF4G2	4.35537e-46	0.742577	1.00011	0.799	0.506	1.09132e-41	CD4T
MYL12A	5.53125e-46	0.755574	1.11629	0.871	0.7	1.38597e-41	CD4T
UBC	6.65281e-46	0.760705	1.08384	0.96	0.901	1.66699e-41	CD4T
BCL2L13	8.69172e-46	0.584113	0.280104	0.201	0.034	2.17788e-41	CD4T
TWISTNB	9.15054e-46	0.657159	1.14817	0.426	0.136	2.29285e-41	CD4T
PTBP3	1.40205e-45	0.684486	0.671343	0.542	0.206	3.51311e-41	CD4T
HSP90AB1	2.50111e-45	0.758973	1.1054	0.96	0.874	6.26702e-41	CD4T
COX4I1	3.46689e-45	0.751059	0.923341	0.871	0.665	8.68698e-41	CD4T
UBE2W	4.36469e-45	0.604463	0.36645	0.261	0.055	1.09366e-40	CD4T
EPOP	1.02681e-44	0.566265	0.324487	0.153	0.021	2.57289e-40	CD4T
UVRAG	1.05942e-44	0.620822	0.393147	0.313	0.077	2.65459e-40	CD4T
LAPTM4A	1.26814e-44	0.670327	0.598353	0.486	0.172	3.17758e-40	CD4T
RBM39	1.32164e-44	0.750717	0.924027	0.892	0.713	3.31163e-40	CD4T
CYSLTR1	1.60328e-44	0.631731	0.373112	0.357	0.093	4.01735e-40	CD4T
SIVA1	1.75302e-44	0.68247	0.632748	0.534	0.207	4.39254e-40	CD4T
RPL31	1.98071e-44	0.749573	0.987785	0.904	0.672	4.96305e-40	CD4T
PTMA	2.33122e-44	0.756772	1.0186	0.984	0.971	5.84134e-40	CD4T
CLTC	2.58362e-44	0.635504	0.437578	0.365	0.1	6.47378e-40	CD4T
MT-CO2	2.60636e-44	0.756762	0.913115	1	0.996	6.53076e-40	CD4T
SRGN	3.04466e-44	0.755838	1.40305	0.912	0.86	7.62901e-40	CD4T
ARF3	3.06593e-44	0.607459	0.32932	0.273	0.06	7.68229e-40	CD4T
PEBP1	4.00554e-44	0.723104	0.768834	0.731	0.389	1.00367e-39	CD4T
CARD11	4.46422e-44	0.604559	0.378701	0.261	0.057	1.1186e-39	CD4T
DDT	5.33881e-44	0.698121	0.61677	0.618	0.264	1.33775e-39	CD4T
RNF5	6.78095e-44	0.63171	0.400319	0.353	0.095	1.6991e-39	CD4T
TSPAN3	7.38429e-44	0.589275	0.301965	0.217	0.041	1.85028e-39	CD4T
FOXK1	7.56187e-44	0.592077	0.362964	0.225	0.043	1.89478e-39	CD4T
RALGAPA1	1.04059e-43	0.70271	0.945805	0.631	0.284	2.6074e-39	CD4T
NIPA2	1.05329e-43	0.61022	0.366362	0.281	0.064	2.63923e-39	CD4T
TP53I11	1.13033e-43	0.586529	0.34011	0.209	0.038	2.83227e-39	CD4T
ABCG1	1.26322e-43	0.624892	0.424712	0.329	0.085	3.16525e-39	CD4T
SAT1	1.42266e-43	0.750052	1.30726	0.932	0.723	3.56477e-39	CD4T
SPAG9	1.532e-43	0.685913	0.767413	0.55	0.224	3.83873e-39	CD4T
NRDC	1.69957e-43	0.655441	0.496118	0.442	0.142	4.25861e-39	CD4T
ATP5F1A	1.89881e-43	0.687522	0.66848	0.566	0.23	4.75786e-39	CD4T
RBX1	4.12936e-43	0.71114	0.781405	0.667	0.334	1.03469e-38	CD4T
RPL27A	4.12977e-43	0.751532	1.00233	0.968	0.852	1.0348e-38	CD4T
ELL2	4.39188e-43	0.666834	0.790037	0.47	0.171	1.10047e-38	CD4T
JAML	5.27997e-43	0.669846	0.593096	0.494	0.179	1.323e-38	CD4T
HCG18	6.66889e-43	0.678212	0.907246	0.518	0.204	1.67102e-38	CD4T
TMED9	6.81128e-43	0.633834	0.451688	0.361	0.102	1.7067e-38	CD4T
MDN1	6.93382e-43	0.589962	0.283592	0.221	0.042	1.73741e-38	CD4T
WDFY2	7.2816e-43	0.618729	0.442964	0.309	0.078	1.82455e-38	CD4T
SLC35C2	7.59675e-43	0.58966	0.258904	0.221	0.042	1.90352e-38	CD4T
FMNL3	8.50763e-43	0.598501	0.399605	0.245	0.052	2.13176e-38	CD4T
EMC3	9.81195e-43	0.645956	0.618523	0.398	0.125	2.45858e-38	CD4T
SNX9	9.82817e-43	0.645337	0.499971	0.406	0.123	2.46264e-38	CD4T
DDX24	1.7317e-42	0.732832	0.909029	0.795	0.509	4.33913e-38	CD4T
TAOK3	1.73968e-42	0.676055	0.623309	0.522	0.2	4.35913e-38	CD4T
TPM4	2.05019e-42	0.706369	0.88045	0.667	0.316	5.13716e-38	CD4T
TOMM20	2.17944e-42	0.714063	0.69417	0.711	0.362	5.46103e-38	CD4T
PLIN3	3.35708e-42	0.606253	0.3078	0.273	0.062	8.41183e-38	CD4T
GUK1	3.57981e-42	0.715877	0.816769	0.703	0.377	8.96992e-38	CD4T
MEF2D	4.42652e-42	0.652356	0.567639	0.426	0.141	1.10915e-37	CD4T
ACTR2	4.49337e-42	0.72174	0.928857	0.735	0.419	1.1259e-37	CD4T
GPATCH11	4.64911e-42	0.583996	0.262529	0.205	0.037	1.16493e-37	CD4T
JUND	5.35204e-42	0.74935	0.954802	0.98	0.941	1.34106e-37	CD4T
RPSA	5.61473e-42	0.748386	0.968777	0.968	0.87	1.40688e-37	CD4T
LSMEM1	6.10543e-42	0.603586	0.478318	0.261	0.059	1.52984e-37	CD4T
ENY2	6.1069e-42	0.707051	0.645352	0.679	0.329	1.53021e-37	CD4T
LAGE3	6.15262e-42	0.638141	0.46994	0.378	0.112	1.54166e-37	CD4T
RPS27	6.75784e-42	0.749398	0.950112	0.988	0.973	1.69331e-37	CD4T
RPS15A	7.20684e-42	0.749187	0.942892	0.98	0.951	1.80582e-37	CD4T
TMEM39A	7.65607e-42	0.587328	0.370696	0.213	0.041	1.91838e-37	CD4T
EIF2AK2	9.94935e-42	0.653269	0.590855	0.434	0.144	2.49301e-37	CD4T
GNB1	1.09457e-41	0.686478	0.769537	0.566	0.241	2.74267e-37	CD4T
BAZ2B	1.09489e-41	0.628705	0.496601	0.345	0.096	2.74347e-37	CD4T
CKS2	1.2757e-41	0.711001	0.857734	0.679	0.352	3.19652e-37	CD4T
RUFY3	1.48126e-41	0.582837	0.297042	0.201	0.037	3.71158e-37	CD4T
WSB1	2.14915e-41	0.721897	0.867827	0.751	0.434	5.38514e-37	CD4T
STX17	2.46995e-41	0.612211	0.52564	0.289	0.071	6.18896e-37	CD4T
HM13	2.49876e-41	0.645257	0.5031	0.41	0.129	6.26114e-37	CD4T
SPN	3.32839e-41	0.65067	0.697826	0.422	0.141	8.33994e-37	CD4T
POMP	3.58144e-41	0.690147	0.705044	0.594	0.259	8.97402e-37	CD4T
UBL3	3.87651e-41	0.651841	0.50467	0.434	0.144	9.71338e-37	CD4T
SLA2	4.03235e-41	0.590509	0.284588	0.225	0.045	1.01039e-36	CD4T
COX7C	4.29607e-41	0.740385	0.83838	0.888	0.701	1.07647e-36	CD4T
TARBP1	4.56521e-41	0.583797	0.27724	0.205	0.038	1.1439e-36	CD4T
ATP5MC2	5.87046e-41	0.73383	0.752955	0.859	0.58	1.47096e-36	CD4T
TRIM22	6.04867e-41	0.666494	0.723063	0.478	0.182	1.51562e-36	CD4T
PLP2	6.16226e-41	0.706626	0.948168	0.655	0.339	1.54408e-36	CD4T
CCDC112	6.17232e-41	0.568317	0.285545	0.161	0.025	1.5466e-36	CD4T
ATP5MPL	7.1034e-41	0.686221	0.609174	0.582	0.247	1.7799e-36	CD4T
THUMPD3-AS1	7.93059e-41	0.679779	0.698728	0.546	0.224	1.98717e-36	CD4T
EIF3F	1.05163e-40	0.727809	0.835391	0.811	0.513	2.63506e-36	CD4T
CDK9	1.18358e-40	0.607584	0.376949	0.277	0.066	2.9657e-36	CD4T
COX6A1	1.21151e-40	0.701261	0.626572	0.667	0.315	3.03567e-36	CD4T
ANXA11	1.70804e-40	0.681387	0.700013	0.546	0.233	4.27983e-36	CD4T
FIGNL1	2.04307e-40	0.573999	0.310471	0.177	0.03	5.11933e-36	CD4T
APH1A	2.37734e-40	0.628504	0.358254	0.353	0.1	5.9569e-36	CD4T
RPL26	3.24877e-40	0.743403	1.07778	0.976	0.904	8.14045e-36	CD4T
ZNF787	3.66799e-40	0.613473	0.315038	0.301	0.076	9.19089e-36	CD4T
PRPF40A	4.35014e-40	0.698146	0.770241	0.631	0.306	1.09001e-35	CD4T
SFPQ	4.74209e-40	0.731235	0.953489	0.827	0.585	1.18823e-35	CD4T
SPCS2	6.09819e-40	0.702256	0.691218	0.663	0.332	1.52802e-35	CD4T
RPS15	6.33085e-40	0.742902	0.766907	0.988	0.946	1.58632e-35	CD4T
LAMTOR5	6.3531e-40	0.681262	0.610253	0.558	0.237	1.5919e-35	CD4T
BCL2L11	7.1967e-40	0.65264	0.612022	0.438	0.152	1.80328e-35	CD4T
UFM1	7.4117e-40	0.652144	0.464604	0.442	0.151	1.85715e-35	CD4T
HNRNPA3	8.13876e-40	0.7272	0.822969	0.807	0.538	2.03933e-35	CD4T
DUSP22	8.23503e-40	0.584666	0.256222	0.209	0.04	2.06345e-35	CD4T
BAIAP2	8.74201e-40	0.610416	0.379002	0.289	0.072	2.19049e-35	CD4T
TXNL4A	9.1634e-40	0.650843	0.454645	0.438	0.148	2.29607e-35	CD4T
APAF1	1.03765e-39	0.597946	0.329561	0.249	0.056	2.60005e-35	CD4T
HSP90AA1	1.19942e-39	0.742155	1.69064	0.972	0.94	3.00539e-35	CD4T
RASGEF1B	1.32848e-39	0.62969	0.590095	0.353	0.104	3.32877e-35	CD4T
KDM3B	1.35302e-39	0.60185	0.341117	0.261	0.061	3.39026e-35	CD4T
NBDY	1.43096e-39	0.649522	0.452727	0.434	0.146	3.58555e-35	CD4T
LTB	1.47414e-39	0.727633	2.1846	0.771	0.521	3.69375e-35	CD4T
GPBP1	1.56284e-39	0.728241	0.902473	0.843	0.558	3.91601e-35	CD4T
SLC7A6	1.74432e-39	0.597585	0.347141	0.249	0.055	4.37073e-35	CD4T
C1QBP	2.1161e-39	0.670265	0.530693	0.518	0.203	5.30231e-35	CD4T
USP7	2.24977e-39	0.636358	0.476433	0.378	0.118	5.63724e-35	CD4T
SUPT4H1	2.30673e-39	0.634057	0.417912	0.373	0.113	5.77996e-35	CD4T
CSNK1A1	2.50151e-39	0.695697	0.749406	0.631	0.305	6.26804e-35	CD4T
SUPT5H	2.83355e-39	0.650223	0.589969	0.43	0.149	7.10002e-35	CD4T
EIF1	2.91281e-39	0.740731	0.825446	0.976	0.948	7.29862e-35	CD4T
ZC3H15	2.99633e-39	0.672136	0.581946	0.53	0.211	7.50791e-35	CD4T
DTNBP1	3.06028e-39	0.619805	0.401217	0.321	0.088	7.66815e-35	CD4T
MAD2L2	3.36682e-39	0.592358	0.280774	0.233	0.05	8.43624e-35	CD4T
RPS25	3.40222e-39	0.74049	0.831425	0.98	0.938	8.52495e-35	CD4T
SRRM2	3.64933e-39	0.717821	0.814996	0.739	0.46	9.14414e-35	CD4T
MIR22HG	3.78605e-39	0.644102	0.560931	0.41	0.135	9.48671e-35	CD4T
DNAJB9	3.79821e-39	0.674203	0.723491	0.522	0.218	9.51718e-35	CD4T
CORO7	3.83753e-39	0.629552	0.495528	0.353	0.105	9.61569e-35	CD4T
TIPARP	4.23878e-39	0.683163	0.723914	0.578	0.25	1.06211e-34	CD4T
ZNF571	8.12284e-39	0.559088	0.447181	0.137	0.019	2.03534e-34	CD4T
PFDN5	8.25749e-39	0.736487	0.774696	0.948	0.806	2.06908e-34	CD4T
ESD	8.64623e-39	0.64045	0.421407	0.402	0.129	2.16648e-34	CD4T
RPN2	1.12187e-38	0.647262	0.515331	0.426	0.145	2.81106e-34	CD4T
COX7A2L	1.12196e-38	0.670893	0.594345	0.522	0.211	2.81131e-34	CD4T
SH3BGRL	1.14332e-38	0.678257	0.558358	0.566	0.237	2.86482e-34	CD4T
PGLS	1.36349e-38	0.654821	0.508507	0.458	0.164	3.41649e-34	CD4T
FAM53C	1.40289e-38	0.61644	0.407806	0.313	0.084	3.51522e-34	CD4T
BTF3	1.47187e-38	0.734728	0.791239	0.924	0.772	3.68807e-34	CD4T
CD37	1.54551e-38	0.727626	0.887149	0.827	0.601	3.87258e-34	CD4T
RPL28	1.75229e-38	0.738522	0.791315	0.988	0.97	4.3907e-34	CD4T
CCNI	1.76515e-38	0.719285	0.795255	0.775	0.488	4.42293e-34	CD4T
SPON2	1.86692e-38	0.573354	0.27456	0.177	0.031	4.67794e-34	CD4T
ZMYM2	2.07916e-38	0.68397	0.774033	0.578	0.262	5.20974e-34	CD4T
GDI2	2.59475e-38	0.65381	0.57466	0.45	0.163	6.50167e-34	CD4T
RPL14	2.60797e-38	0.737271	0.852032	0.98	0.915	6.53479e-34	CD4T
NDRG1	2.9446e-38	0.65941	0.703735	0.47	0.179	7.3783e-34	CD4T
PCNX4	3.08452e-38	0.650213	0.779957	0.434	0.154	7.72889e-34	CD4T
MGAT2	3.26462e-38	0.581542	0.281273	0.201	0.039	8.18016e-34	CD4T
LYPLA1	3.46982e-38	0.624207	0.397559	0.341	0.099	8.69432e-34	CD4T
TCF3	5.16279e-38	0.596819	0.297732	0.249	0.057	1.29364e-33	CD4T
MEF2A	5.40394e-38	0.614921	0.381799	0.309	0.083	1.35406e-33	CD4T
GAK	5.93828e-38	0.616933	0.401568	0.313	0.087	1.48795e-33	CD4T
B2M	6.75147e-38	0.736685	0.731731	0.996	0.995	1.69172e-33	CD4T
SLFN11	7.00949e-38	0.689455	0.893203	0.614	0.29	1.75637e-33	CD4T
YPEL5	7.05401e-38	0.727289	0.96382	0.859	0.601	1.76752e-33	CD4T
TUBB	7.96583e-38	0.686424	0.585958	0.61	0.278	1.996e-33	CD4T
DNAJC4	9.2533e-38	0.606399	0.323591	0.281	0.071	2.3186e-33	CD4T
COX7A2	9.64584e-38	0.712925	0.739769	0.751	0.45	2.41696e-33	CD4T
ATP5F1B	1.17665e-37	0.698126	0.613166	0.687	0.342	2.94832e-33	CD4T
ATP5MD	1.28744e-37	0.696838	0.614047	0.683	0.335	3.22595e-33	CD4T
DHRS7	1.29512e-37	0.66324	0.589414	0.486	0.194	3.24518e-33	CD4T
PARVG	1.49298e-37	0.61225	0.352852	0.301	0.08	3.74095e-33	CD4T
HMGN2	1.49533e-37	0.70583	0.58816	0.731	0.394	3.74685e-33	CD4T
TMEM141	1.73455e-37	0.588978	0.272618	0.225	0.048	4.34627e-33	CD4T
MYL12B	1.8063e-37	0.724532	0.731381	0.859	0.605	4.52605e-33	CD4T
PPM1G	1.86595e-37	0.677271	0.557159	0.574	0.244	4.67551e-33	CD4T
SRPRA	2.22904e-37	0.640435	0.452082	0.406	0.135	5.5853e-33	CD4T
RAP2B	2.39515e-37	0.652346	0.594913	0.45	0.164	6.00152e-33	CD4T
EIF2S2	2.99963e-37	0.671254	0.735339	0.53	0.223	7.51617e-33	CD4T
OAZ1	3.03073e-37	0.731799	0.857147	0.924	0.803	7.59411e-33	CD4T
TAPBP	3.20391e-37	0.693081	0.691699	0.639	0.321	8.02803e-33	CD4T
CREB3L2	3.30282e-37	0.601464	0.334384	0.265	0.065	8.27588e-33	CD4T
FOSB	3.84109e-37	0.722048	1.15186	0.799	0.555	9.62462e-33	CD4T
SLC25A6	3.95572e-37	0.718635	0.881449	0.791	0.531	9.91185e-33	CD4T
GPX4	4.28708e-37	0.700924	0.732026	0.671	0.369	1.07421e-32	CD4T
MAPKAPK3	4.49243e-37	0.586493	0.300974	0.217	0.046	1.12567e-32	CD4T
OTULINL	4.87449e-37	0.598515	0.42309	0.253	0.061	1.2214e-32	CD4T
ODC1	4.88568e-37	0.682919	0.889182	0.574	0.272	1.2242e-32	CD4T
ARPC2	7.00181e-37	0.725941	0.813	0.88	0.676	1.75444e-32	CD4T
JARID2	7.92611e-37	0.636423	0.495263	0.39	0.128	1.98604e-32	CD4T
YWHAZ	8.09528e-37	0.725578	1.03671	0.855	0.665	2.02844e-32	CD4T
ST8SIA4	9.21537e-37	0.632949	0.550325	0.373	0.121	2.30909e-32	CD4T
BAG6	9.56518e-37	0.59743	0.303029	0.253	0.06	2.39675e-32	CD4T
MSL2	1.06935e-36	0.622005	0.500513	0.333	0.099	2.67947e-32	CD4T
DBNL	1.11307e-36	0.625031	0.477913	0.345	0.105	2.78902e-32	CD4T
EEF1D	1.29174e-36	0.729621	0.773906	0.928	0.815	3.2367e-32	CD4T
ATP6V1A	1.52453e-36	0.595234	0.341091	0.245	0.058	3.82001e-32	CD4T
FAM49B	1.82964e-36	0.672031	0.653453	0.538	0.234	4.58452e-32	CD4T
STMN1	2.00054e-36	0.697815	0.743182	0.679	0.357	5.01274e-32	CD4T
RNF126	2.0748e-36	0.62995	0.510936	0.361	0.116	5.19882e-32	CD4T
TMEM179B	2.33652e-36	0.613503	0.327268	0.309	0.085	5.85461e-32	CD4T
ARL8B	3.51794e-36	0.608126	0.375983	0.289	0.077	8.8149e-32	CD4T
EIF5	3.52359e-36	0.722689	0.873177	0.859	0.644	8.82907e-32	CD4T
LAPTM5	3.79688e-36	0.709806	0.780426	0.743	0.465	9.51384e-32	CD4T
MAP4K4	4.22321e-36	0.651165	0.462329	0.462	0.169	1.05821e-31	CD4T
NDUFA4	5.15771e-36	0.706861	0.774263	0.735	0.441	1.29237e-31	CD4T
EIF3A	6.33141e-36	0.689506	0.647768	0.647	0.319	1.58646e-31	CD4T
NR4A2	6.97779e-36	0.723853	1.60213	0.831	0.649	1.74842e-31	CD4T
ZC3HAV1	8.96601e-36	0.715659	1.32367	0.771	0.535	2.24661e-31	CD4T
MYL6	1.20658e-35	0.725653	0.843078	0.944	0.778	3.02334e-31	CD4T
AFF1	1.25307e-35	0.611085	0.36633	0.301	0.083	3.13983e-31	CD4T
PRDX5	1.30089e-35	0.658559	0.532495	0.49	0.194	3.25963e-31	CD4T
ARL4C	1.34844e-35	0.719431	1.11773	0.811	0.598	3.37879e-31	CD4T
ARF4	1.47121e-35	0.676521	0.637897	0.574	0.261	3.68641e-31	CD4T
UXT	1.70072e-35	0.703109	0.661618	0.739	0.423	4.2615e-31	CD4T
HNRNPDL	1.90073e-35	0.711626	0.832751	0.775	0.513	4.76266e-31	CD4T
UBE2L6	1.91593e-35	0.633745	0.458527	0.386	0.128	4.80075e-31	CD4T
CTDP1	2.00145e-35	0.582962	0.263069	0.209	0.044	5.01503e-31	CD4T
AKAP13	2.29084e-35	0.708244	1.01036	0.739	0.473	5.74016e-31	CD4T
ERGIC3	2.64153e-35	0.6176	0.372168	0.325	0.096	6.61889e-31	CD4T
OST4	3.25308e-35	0.715998	0.753825	0.823	0.58	8.15125e-31	CD4T
NARS	3.32843e-35	0.621862	0.402708	0.341	0.104	8.34004e-31	CD4T
NPM1	4.00824e-35	0.720433	0.809757	0.855	0.671	1.00434e-30	CD4T
TFDP2	4.29491e-35	0.628696	0.56084	0.365	0.118	1.07618e-30	CD4T
MORF4L2	4.53507e-35	0.649699	0.597546	0.446	0.171	1.13635e-30	CD4T
NAF1	4.7478e-35	0.631159	0.857866	0.369	0.124	1.18966e-30	CD4T
RAP1GDS1	4.94118e-35	0.601585	0.344667	0.269	0.07	1.23811e-30	CD4T
PSMA4	5.1309e-35	0.651117	0.48879	0.462	0.175	1.28565e-30	CD4T
AGPAT2	5.3332e-35	0.604154	0.304016	0.281	0.074	1.33634e-30	CD4T
TBC1D1	5.34882e-35	0.607883	0.332617	0.293	0.08	1.34025e-30	CD4T
USP36	7.44895e-35	0.644568	0.619063	0.426	0.158	1.86648e-30	CD4T
RAB5C	8.78235e-35	0.649053	0.486481	0.45	0.171	2.20059e-30	CD4T
HNRNPA1	1.2279e-34	0.71759	1.00265	0.839	0.647	3.07675e-30	CD4T
OXR1	1.30525e-34	0.59275	0.325523	0.241	0.058	3.27057e-30	CD4T
SNHG8	1.36704e-34	0.701796	0.820337	0.711	0.431	3.4254e-30	CD4T
RPS3	1.47542e-34	0.725319	0.807036	0.968	0.946	3.69696e-30	CD4T
HNRNPUL1	1.74344e-34	0.673043	0.70119	0.562	0.258	4.36855e-30	CD4T
IL18R1	2.53852e-34	0.587586	0.310629	0.225	0.052	6.36077e-30	CD4T
EIF3M	2.61548e-34	0.670599	0.594024	0.55	0.25	6.5536e-30	CD4T
GNAI2	2.62492e-34	0.704995	0.792444	0.739	0.474	6.57726e-30	CD4T
ADD1	3.01593e-34	0.631666	0.387268	0.386	0.129	7.55703e-30	CD4T
ECHDC1	3.17006e-34	0.608604	0.340727	0.297	0.083	7.94322e-30	CD4T
JTB	3.26019e-34	0.67345	0.536266	0.578	0.264	8.16905e-30	CD4T
NAP1L1	3.3943e-34	0.70967	0.758787	0.787	0.535	8.50509e-30	CD4T
UBE2F	3.50779e-34	0.588636	0.275621	0.229	0.053	8.78947e-30	CD4T
VCL	3.78606e-34	0.584766	0.297295	0.217	0.048	9.48672e-30	CD4T
RPS21	4.09929e-34	0.722674	0.992507	0.956	0.862	1.02716e-29	CD4T
NUCB1	5.10016e-34	0.630265	0.387817	0.382	0.127	1.27795e-29	CD4T
PABPC4	5.13628e-34	0.642841	0.475225	0.43	0.158	1.287e-29	CD4T
SUMO2	5.58277e-34	0.713718	0.683059	0.863	0.613	1.39888e-29	CD4T
ATP6V1G1	5.645e-34	0.702033	0.697852	0.735	0.458	1.41447e-29	CD4T
HSPA1A	5.99007e-34	0.720887	2.39804	0.896	0.741	1.50093e-29	CD4T
C11orf58	6.40863e-34	0.690722	0.668586	0.679	0.364	1.60581e-29	CD4T
ARPC5	6.67855e-34	0.68365	0.544615	0.651	0.317	1.67344e-29	CD4T
LAMTOR1	6.98417e-34	0.646705	0.484291	0.446	0.17	1.75002e-29	CD4T
RBBP4	7.74537e-34	0.655941	0.533889	0.49	0.2	1.94076e-29	CD4T
C8orf59	8.82312e-34	0.662348	0.552041	0.518	0.223	2.21081e-29	CD4T
TM9SF3	8.83018e-34	0.644182	0.491406	0.438	0.164	2.21258e-29	CD4T
ADAM19	1.043e-33	0.603561	0.345091	0.281	0.076	2.61344e-29	CD4T
PARP10	1.12228e-33	0.588499	0.299996	0.229	0.054	2.81211e-29	CD4T
RALA	1.15686e-33	0.640981	0.522086	0.418	0.156	2.89875e-29	CD4T
RPL22L1	1.19626e-33	0.685915	0.725004	0.631	0.336	2.99748e-29	CD4T
CYP4V2	1.95075e-33	0.576878	0.293216	0.193	0.04	4.88798e-29	CD4T
YWHAE	2.07695e-33	0.660392	0.514622	0.51	0.219	5.20422e-29	CD4T
ATP6V0D1	2.39597e-33	0.611503	0.350143	0.309	0.091	6.00358e-29	CD4T
PDE4A	2.66842e-33	0.619856	0.492908	0.341	0.107	6.68626e-29	CD4T
HNRNPK	2.76031e-33	0.703703	0.756586	0.755	0.498	6.91651e-29	CD4T
NFATC2IP	3.22214e-33	0.634435	0.432072	0.402	0.141	8.07373e-29	CD4T
POU2F2	3.23684e-33	0.607416	0.432756	0.293	0.084	8.11055e-29	CD4T
ATAD2B	3.45444e-33	0.600361	0.341038	0.269	0.072	8.65579e-29	CD4T
KIF5B	3.97849e-33	0.668172	0.665754	0.546	0.253	9.96891e-29	CD4T
RPS10	4.71242e-33	0.713605	1.22231	0.88	0.649	1.18079e-28	CD4T
COPE	5.08214e-33	0.673429	0.588255	0.578	0.279	1.27343e-28	CD4T
CHCHD10	7.07961e-33	0.639958	0.460891	0.426	0.158	1.77394e-28	CD4T
DEF8	7.14034e-33	0.580549	0.250336	0.205	0.045	1.78916e-28	CD4T
SNHG7	9.95621e-33	0.678892	0.714842	0.61	0.311	2.49473e-28	CD4T
NDUFC2	1.01496e-32	0.656471	0.483375	0.506	0.211	2.54318e-28	CD4T
EIF3E	1.04911e-32	0.69017	0.682856	0.683	0.385	2.62877e-28	CD4T
TPM3	1.13937e-32	0.706714	0.814573	0.819	0.56	2.85492e-28	CD4T
WNT10A	1.24222e-32	0.581548	0.320705	0.209	0.047	3.11262e-28	CD4T
KDELR1	1.34063e-32	0.642466	0.465326	0.434	0.167	3.35922e-28	CD4T
GTF2I	1.41837e-32	0.650468	0.569716	0.474	0.192	3.55402e-28	CD4T
H3F3B	1.50139e-32	0.718166	0.788827	0.968	0.948	3.76203e-28	CD4T
ENSA	1.59103e-32	0.652388	0.501735	0.478	0.199	3.98666e-28	CD4T
PRDX6	1.78247e-32	0.667426	0.661864	0.538	0.258	4.46634e-28	CD4T
CYTH4	1.88227e-32	0.585461	0.310208	0.221	0.052	4.7164e-28	CD4T
OTUD4	1.92372e-32	0.601162	0.360228	0.273	0.076	4.82026e-28	CD4T
DCPS	1.95149e-32	0.578987	0.260747	0.201	0.044	4.88985e-28	CD4T
FNDC3A	2.01026e-32	0.613807	0.378951	0.321	0.098	5.0371e-28	CD4T
CAPRIN1	2.0631e-32	0.611126	0.406391	0.309	0.093	5.16952e-28	CD4T
UBE2D3	2.09996e-32	0.699707	0.682422	0.759	0.487	5.26187e-28	CD4T
TMSB10	2.2584e-32	0.717604	0.701333	0.988	0.952	5.65887e-28	CD4T
GLRX5	2.47714e-32	0.622082	0.380057	0.353	0.116	6.20698e-28	CD4T
PSMB4	2.62971e-32	0.646027	0.46431	0.454	0.179	6.58927e-28	CD4T
EPN1	2.95226e-32	0.585383	0.283772	0.221	0.052	7.39747e-28	CD4T
ITPR1	3.08259e-32	0.607918	0.360508	0.301	0.088	7.72404e-28	CD4T
PNRC1	3.31872e-32	0.713176	0.828383	0.896	0.754	8.31573e-28	CD4T
SLC38A2	3.57193e-32	0.706406	1.06469	0.803	0.581	8.95019e-28	CD4T
MALAT1	3.70851e-32	0.717142	1.00376	1	0.998	9.29242e-28	CD4T
ATP6V1F	4.07911e-32	0.655097	0.506271	0.498	0.212	1.0221e-27	CD4T
USP38	4.4964e-32	0.608902	0.517316	0.301	0.09	1.12666e-27	CD4T
RBBP6	4.92699e-32	0.683009	0.762331	0.631	0.347	1.23456e-27	CD4T
MDFIC	5.05035e-32	0.646967	0.571944	0.458	0.184	1.26547e-27	CD4T
NEDD8	5.33926e-32	0.67916	0.524907	0.643	0.326	1.33786e-27	CD4T
LSM3	7.40387e-32	0.632865	0.375705	0.406	0.144	1.85519e-27	CD4T
NUDT22	7.57866e-32	0.592594	0.337754	0.245	0.064	1.89898e-27	CD4T
C6orf62	8.3177e-32	0.664917	0.709994	0.534	0.255	2.08417e-27	CD4T
CLINT1	8.54523e-32	0.645678	0.509239	0.454	0.182	2.14118e-27	CD4T
RERE	8.60883e-32	0.619868	0.399546	0.345	0.114	2.15712e-27	CD4T
LRRFIP1	8.9327e-32	0.689041	0.711189	0.683	0.397	2.23827e-27	CD4T
PSMB3	1.15656e-31	0.677087	0.586465	0.614	0.319	2.89799e-27	CD4T
SEC16A	1.19516e-31	0.584949	0.282499	0.221	0.053	2.99472e-27	CD4T
IFI44	1.30076e-31	0.605251	0.314257	0.293	0.085	3.25932e-27	CD4T
LMO4	1.31095e-31	0.648931	0.516482	0.474	0.194	3.28485e-27	CD4T
KLHDC4	1.32223e-31	0.579939	0.274875	0.205	0.047	3.3131e-27	CD4T
CLK1	1.46686e-31	0.691646	0.75824	0.699	0.426	3.67551e-27	CD4T
DAPP1	1.49634e-31	0.613096	0.361759	0.321	0.1	3.74938e-27	CD4T
MYDGF	1.66323e-31	0.627809	0.51475	0.373	0.134	4.16755e-27	CD4T
GORASP2	2.03978e-31	0.587061	0.269398	0.229	0.056	5.11108e-27	CD4T
IFI16	2.09903e-31	0.686535	0.887193	0.667	0.385	5.25954e-27	CD4T
HNRNPC	2.20239e-31	0.700785	0.758076	0.795	0.547	5.51853e-27	CD4T
ATP5MC1	2.97281e-31	0.637891	0.400752	0.43	0.162	7.44896e-27	CD4T
ZNF207	3.5366e-31	0.672012	0.567634	0.598	0.298	8.86166e-27	CD4T
TMEM208	3.95409e-31	0.611142	0.315604	0.317	0.098	9.90775e-27	CD4T
DNAJA1	4.62529e-31	0.712093	0.896616	0.928	0.833	1.15896e-26	CD4T
NCL	4.8139e-31	0.703096	0.826089	0.827	0.589	1.20622e-26	CD4T
PTTG1IP	4.84535e-31	0.603687	0.315675	0.289	0.084	1.2141e-26	CD4T
AK2	5.17343e-31	0.590589	0.30864	0.241	0.062	1.29631e-26	CD4T
HIVEP2	5.17669e-31	0.620235	0.429617	0.349	0.118	1.29712e-26	CD4T
HINT2	5.41366e-31	0.594827	0.274947	0.257	0.069	1.3565e-26	CD4T
CFLAR	5.55178e-31	0.670797	0.971189	0.578	0.293	1.39111e-26	CD4T
C4orf33	5.79091e-31	0.593038	0.342703	0.249	0.066	1.45103e-26	CD4T
EDF1	6.43062e-31	0.689945	0.603876	0.727	0.433	1.61132e-26	CD4T
GABARAPL2	6.60513e-31	0.648753	0.513731	0.47	0.2	1.65505e-26	CD4T
MXD4	7.41714e-31	0.647149	0.511094	0.47	0.195	1.85851e-26	CD4T
NFAT5	7.87627e-31	0.645383	0.653619	0.454	0.189	1.97356e-26	CD4T
TCOF1	8.5638e-31	0.601443	0.417407	0.277	0.081	2.14583e-26	CD4T
STX18	9.23962e-31	0.571804	0.259482	0.181	0.038	2.31517e-26	CD4T
FAM96B	9.40193e-31	0.663726	0.470431	0.562	0.263	2.35584e-26	CD4T
RASSF5	9.72994e-31	0.63762	0.623917	0.422	0.165	2.43803e-26	CD4T
FBXO34	1.38572e-30	0.63253	0.626623	0.394	0.151	3.4722e-26	CD4T
UNC119	1.89352e-30	0.60165	0.269018	0.285	0.082	4.7446e-26	CD4T
SEC13	1.92412e-30	0.592413	0.297839	0.249	0.067	4.82126e-26	CD4T
ARL5B	2.05782e-30	0.638434	0.741058	0.426	0.17	5.15628e-26	CD4T
USP24	2.21629e-30	0.582755	0.251377	0.217	0.053	5.55336e-26	CD4T
CDV3	2.21886e-30	0.666275	0.633102	0.562	0.28	5.5598e-26	CD4T
BMPR2	2.29859e-30	0.588122	0.330701	0.233	0.06	5.75959e-26	CD4T
SNRPG	2.47424e-30	0.674545	0.562771	0.618	0.328	6.1997e-26	CD4T
MED26	2.50906e-30	0.579285	0.267436	0.205	0.048	6.28695e-26	CD4T
SAFB	2.56785e-30	0.625433	0.401888	0.373	0.134	6.43426e-26	CD4T
COX17	2.74035e-30	0.63156	0.406501	0.406	0.151	6.86649e-26	CD4T
TMA7	2.77218e-30	0.701123	0.68196	0.819	0.612	6.94625e-26	CD4T
HMGA1	2.98866e-30	0.628896	0.41943	0.394	0.144	7.48868e-26	CD4T
AZIN1	3.09632e-30	0.608437	0.326134	0.309	0.096	7.75845e-26	CD4T
TMEM109	3.14244e-30	0.624305	0.373133	0.373	0.132	7.87402e-26	CD4T
IFNAR2	3.19692e-30	0.595467	0.288962	0.261	0.072	8.01053e-26	CD4T
SOCS3	3.63527e-30	0.678218	0.775491	0.639	0.352	9.1089e-26	CD4T
CCDC57	4.15647e-30	0.597798	0.316735	0.269	0.077	1.04149e-25	CD4T
POM121	4.24215e-30	0.598909	0.321248	0.273	0.078	1.06296e-25	CD4T
CALR	4.49905e-30	0.687728	0.762375	0.711	0.435	1.12733e-25	CD4T
GRSF1	5.95997e-30	0.603279	0.339494	0.289	0.087	1.49339e-25	CD4T
KLF10	6.01462e-30	0.623835	0.509578	0.365	0.132	1.50708e-25	CD4T
KTN1	6.51952e-30	0.682635	0.691446	0.679	0.397	1.6336e-25	CD4T
FAM96A	6.53706e-30	0.596354	0.288136	0.265	0.075	1.63799e-25	CD4T
PBRM1	6.62792e-30	0.637484	0.54295	0.426	0.171	1.66076e-25	CD4T
2002-09-01	7.02112e-30	0.648685	0.518376	0.486	0.21	1.75928e-25	CD4T
CFL1	7.17971e-30	0.706682	0.731014	0.936	0.829	1.79902e-25	CD4T
MTMR6	9.9302e-30	0.588534	0.318857	0.237	0.062	2.48821e-25	CD4T
NPIPB5	1.10881e-29	0.609357	0.380971	0.313	0.1	2.77836e-25	CD4T
LMAN1	1.13531e-29	0.632543	0.439611	0.41	0.158	2.84475e-25	CD4T
RSL1D1	1.22438e-29	0.646302	0.494711	0.478	0.203	3.06792e-25	CD4T
RPL8	1.3384e-29	0.707204	0.64374	0.984	0.922	3.35362e-25	CD4T
ATP5PB	1.34227e-29	0.644163	0.432864	0.47	0.196	3.36331e-25	CD4T
SERPINB9	1.37736e-29	0.650349	0.735698	0.482	0.218	3.45125e-25	CD4T
CCNL1	1.38881e-29	0.690171	0.723748	0.751	0.482	3.47993e-25	CD4T
TTC3	1.45768e-29	0.646628	0.606519	0.47	0.205	3.65251e-25	CD4T
EIF5A	1.53136e-29	0.66176	0.499042	0.562	0.27	3.83712e-25	CD4T
NDUFB8	1.54897e-29	0.659981	0.547778	0.542	0.261	3.88126e-25	CD4T
ACTN4	1.5848e-29	0.669352	0.848513	0.574	0.311	3.97104e-25	CD4T
KIF1B	1.6408e-29	0.591903	0.334905	0.249	0.068	4.11135e-25	CD4T
ILF2	1.67501e-29	0.643112	0.481876	0.458	0.193	4.19707e-25	CD4T
SERBP1	1.69791e-29	0.681265	0.65147	0.675	0.394	4.25445e-25	CD4T
CSRNP1	1.71162e-29	0.679297	0.729953	0.651	0.377	4.28881e-25	CD4T
SF3B5	1.93135e-29	0.670644	0.548942	0.614	0.321	4.83937e-25	CD4T
GTF3A	2.27653e-29	0.660043	0.523078	0.55	0.264	5.7043e-25	CD4T
SRP72	2.28945e-29	0.626345	0.459021	0.386	0.142	5.73667e-25	CD4T
MED13	2.37696e-29	0.638161	0.466705	0.438	0.177	5.95594e-25	CD4T
UBL5	2.4238e-29	0.689231	0.680164	0.735	0.482	6.07332e-25	CD4T
RFTN1	3.01318e-29	0.597142	0.325368	0.269	0.078	7.55012e-25	CD4T
UQCR10	3.25372e-29	0.660583	0.568581	0.546	0.269	8.15285e-25	CD4T
TROVE2	3.39339e-29	0.629363	0.444489	0.398	0.152	8.50282e-25	CD4T
PHYH	3.3979e-29	0.614719	0.469298	0.333	0.114	8.51412e-25	CD4T
RHEB	3.73969e-29	0.652447	0.570956	0.506	0.233	9.37054e-25	CD4T
COX6B1	4.01804e-29	0.6849	0.683274	0.707	0.441	1.0068e-24	CD4T
JOSD1	4.04653e-29	0.671055	0.770049	0.602	0.327	1.01394e-24	CD4T
CIRBP	4.68299e-29	0.697722	0.748929	0.851	0.644	1.17342e-24	CD4T
FLOT1	4.9058e-29	0.578445	0.259319	0.205	0.049	1.22925e-24	CD4T
PPM1K	5.0228e-29	0.650238	0.544177	0.502	0.224	1.25856e-24	CD4T
SELENOF	5.05445e-29	0.645626	0.494216	0.474	0.207	1.26649e-24	CD4T
CSNK1G2	5.46017e-29	0.632819	0.470424	0.414	0.163	1.36816e-24	CD4T
NQO2	6.19869e-29	0.575994	0.251133	0.197	0.046	1.55321e-24	CD4T
COQ7	6.65751e-29	0.599343	0.418778	0.277	0.083	1.66817e-24	CD4T
RPL41	6.89335e-29	0.705117	0.761906	1	0.981	1.72727e-24	CD4T
RABGAP1L	7.13059e-29	0.633345	0.46921	0.418	0.166	1.78671e-24	CD4T
SQSTM1	7.6423e-29	0.681108	0.79063	0.679	0.41	1.91493e-24	CD4T
UFC1	7.92823e-29	0.651612	0.479026	0.514	0.233	1.98658e-24	CD4T
PHPT1	8.4123e-29	0.634911	0.419466	0.43	0.171	2.10787e-24	CD4T
APRT	9.06876e-29	0.681566	0.592166	0.703	0.42	2.27236e-24	CD4T
CSNK2A2	9.42618e-29	0.597814	0.3226	0.273	0.081	2.36192e-24	CD4T
PTPN6	1.27341e-28	0.61234	0.383794	0.329	0.111	3.19079e-24	CD4T
2006-09-01	1.38917e-28	0.674805	0.69809	0.643	0.366	3.48085e-24	CD4T
HEXB	1.40544e-28	0.581651	0.254161	0.217	0.055	3.5216e-24	CD4T
MLF2	1.42609e-28	0.624526	0.391614	0.382	0.142	3.57335e-24	CD4T
YY1	1.53271e-28	0.670931	0.616507	0.631	0.341	3.84052e-24	CD4T
NCOA4	1.54787e-28	0.586573	0.290572	0.233	0.062	3.87849e-24	CD4T
PNRC2	1.6041e-28	0.649254	0.512105	0.498	0.227	4.0194e-24	CD4T
CLTA	1.63552e-28	0.644656	0.447366	0.478	0.208	4.09812e-24	CD4T
RBM25	1.65778e-28	0.685598	0.712101	0.723	0.471	4.1539e-24	CD4T
HNRNPH1	1.68988e-28	0.690658	0.657836	0.811	0.543	4.23434e-24	CD4T
RCC2	1.69671e-28	0.590526	0.257958	0.249	0.069	4.25145e-24	CD4T
ZNF331	1.83189e-28	0.696199	1.3785	0.759	0.599	4.59018e-24	CD4T
NDUFS4	1.97228e-28	0.603519	0.324962	0.297	0.093	4.94195e-24	CD4T
PRKAR1A	2.03798e-28	0.64294	0.491206	0.47	0.203	5.10656e-24	CD4T
MKNK2	2.15583e-28	0.673577	0.858543	0.622	0.362	5.40186e-24	CD4T
VPS13C	2.41991e-28	0.650051	0.561241	0.502	0.232	6.06356e-24	CD4T
SAMHD1	2.49217e-28	0.633471	0.50891	0.422	0.17	6.24464e-24	CD4T
RYBP	4.56588e-28	0.647355	0.534394	0.498	0.223	1.14407e-23	CD4T
SINHCAF	4.61817e-28	0.626159	0.480366	0.39	0.15	1.15718e-23	CD4T
MT-ND4	4.67359e-28	0.701706	0.816278	0.996	0.976	1.17106e-23	CD4T
CBX4	4.96919e-28	0.642256	0.51183	0.466	0.204	1.24513e-23	CD4T
PDIA3	5.74857e-28	0.664185	0.600602	0.582	0.31	1.44042e-23	CD4T
KMT2B	6.44076e-28	0.617958	0.379446	0.357	0.129	1.61386e-23	CD4T
BCL3	6.71899e-28	0.615559	0.421264	0.345	0.123	1.68358e-23	CD4T
WDR1	7.38972e-28	0.634329	0.451359	0.43	0.177	1.85164e-23	CD4T
HEATR1	7.86434e-28	0.57924	0.323926	0.209	0.053	1.97057e-23	CD4T
COPZ1	7.92068e-28	0.607556	0.353	0.313	0.104	1.98468e-23	CD4T
PRCC	9.71574e-28	0.593419	0.283862	0.261	0.076	2.43447e-23	CD4T
ENDOG	1.03159e-27	0.592938	0.345347	0.257	0.075	2.58486e-23	CD4T
EID1	1.09273e-27	0.676703	0.602923	0.691	0.408	2.73806e-23	CD4T
SLC25A19	1.1402e-27	0.594171	0.28868	0.265	0.078	2.857e-23	CD4T
ACAA1	1.19362e-27	0.599112	0.318462	0.281	0.087	2.99086e-23	CD4T
LITAF	1.40556e-27	0.664229	0.579844	0.61	0.314	3.5219e-23	CD4T
EIF4B	1.51716e-27	0.668992	0.618342	0.643	0.349	3.80154e-23	CD4T
VIM	1.61105e-27	0.699494	0.783297	0.98	0.95	4.0368e-23	CD4T
SCLT1	1.68992e-27	0.596923	0.339875	0.273	0.084	4.23442e-23	CD4T
NUTM2B-AS1	1.77559e-27	0.630338	0.520317	0.41	0.168	4.44909e-23	CD4T
LAMP2	1.97671e-27	0.597438	0.358613	0.273	0.085	4.95303e-23	CD4T
GNB5	2.53166e-27	0.587962	0.305844	0.241	0.068	6.34357e-23	CD4T
ROCK1	2.61443e-27	0.665497	0.506352	0.627	0.33	6.55098e-23	CD4T
TOP1	3.32197e-27	0.665871	0.645465	0.61	0.334	8.32386e-23	CD4T
TOMM7	3.75059e-27	0.693562	0.698437	0.867	0.704	9.39786e-23	CD4T
PFN1	4.00616e-27	0.696362	0.638112	0.936	0.815	1.00382e-22	CD4T
NCOR2	4.2661e-27	0.590168	0.309541	0.249	0.072	1.06896e-22	CD4T
RPS29	4.36475e-27	0.698023	0.69462	0.972	0.935	1.09368e-22	CD4T
RAN	4.63168e-27	0.682587	0.557706	0.759	0.497	1.16056e-22	CD4T
SCAF11	5.58432e-27	0.664122	0.669421	0.598	0.328	1.39926e-22	CD4T
COX8A	5.66755e-27	0.665532	0.576505	0.622	0.338	1.42012e-22	CD4T
CGAS	6.02498e-27	0.602518	0.367494	0.297	0.097	1.50968e-22	CD4T
RAB8A	6.15706e-27	0.615667	0.36423	0.353	0.129	1.54277e-22	CD4T
PPP1R15B	6.26246e-27	0.618503	0.406705	0.365	0.136	1.56919e-22	CD4T
CMTM6	6.41959e-27	0.637557	0.544302	0.45	0.197	1.60856e-22	CD4T
SCAND1	6.44411e-27	0.634623	0.39419	0.446	0.187	1.6147e-22	CD4T
PHB2	6.61072e-27	0.635211	0.445485	0.442	0.189	1.65645e-22	CD4T
SAMD9L	7.18992e-27	0.605892	0.416379	0.309	0.105	1.80158e-22	CD4T
TRABD	7.30466e-27	0.614125	0.341794	0.349	0.125	1.83033e-22	CD4T
LSM8	7.73953e-27	0.643681	0.45957	0.49	0.223	1.93929e-22	CD4T
PSME2	1.07282e-26	0.664759	0.575365	0.614	0.339	2.68817e-22	CD4T
NOP10	1.11343e-26	0.639087	0.445619	0.47	0.206	2.78993e-22	CD4T
CSDE1	1.13982e-26	0.658269	0.626317	0.566	0.299	2.85604e-22	CD4T
EIF3D	1.2979e-26	0.634279	0.388923	0.45	0.188	3.25214e-22	CD4T
PQBP1	1.29979e-26	0.61323	0.337467	0.345	0.124	3.25688e-22	CD4T
LPIN1	1.46975e-26	0.616834	0.575053	0.353	0.134	3.68275e-22	CD4T
AHCYL1	1.47294e-26	0.603208	0.372833	0.301	0.1	3.69074e-22	CD4T
CSNK2B	1.53426e-26	0.643609	0.48667	0.494	0.226	3.8444e-22	CD4T
PSMB2	1.64107e-26	0.626433	0.427479	0.402	0.163	4.11202e-22	CD4T
NIN	1.88637e-26	0.617614	0.424337	0.365	0.137	4.72669e-22	CD4T
CCS	2.11633e-26	0.590449	0.282538	0.253	0.075	5.30288e-22	CD4T
WIPI2	2.18491e-26	0.60578	0.349218	0.313	0.107	5.47474e-22	CD4T
[truncated: 4,381 more rows]

## Sheet: Keratinocytes
gene	p_val	auc	avg_log2FC	pct.1	pct.2	p_val_adj	cluster
PLP1	7.11441e-110	0.89767	2.53434	0.917	0.286	2.13432e-106	HF
SFRP1	7.57071e-110	0.897621	1.04633	0.917	0.269	2.27121e-106	HF
KRT15	2.36627e-104	0.887363	2.29522	0.944	0.34	7.09882e-101	HF
CXCL14	1.24441e-101	0.882183	5.84444	0.914	0.431	3.73323e-98	HF
NEK3	1.06388e-97	0.87457	0.820769	0.857	0.249	3.19164e-94	HF
KRT17	4.64514e-97	0.873317	1.17135	0.981	0.413	1.39354e-93	HF
BCAM	4.32748e-83	0.844825	5.33961	0.823	0.226	1.29824e-79	HF
KITLG	8.34277e-79	0.835603	3.2526	0.812	0.219	2.50283e-75	HF
CYB561A3	2.24351e-75	0.828037	1.78025	0.857	0.258	6.73052e-72	HF
CCND2	7.99269e-67	0.808367	3.27065	0.842	0.276	2.39781e-63	HF
U2SURP	5.82992e-66	0.806313	1.12864	0.857	0.29	1.74897e-62	HF
GJB6	6.38785e-63	0.798964	2.33587	0.801	0.307	1.91635e-59	HF
BGN	8.00602e-59	0.788763	3.88767	0.778	0.265	2.40181e-55	HF
TNRC6C	4.94677e-56	0.781606	1.14479	0.744	0.263	1.48403e-52	HF
TCF12	1.94608e-55	0.780057	2.40272	0.774	0.253	5.83825e-52	HF
CYBA	7.64379e-53	0.773201	4.21075	0.737	0.285	2.29314e-49	HF
IGFBP5	4.99376e-52	0.771011	3.40118	0.782	0.287	1.49813e-48	HF
B3GNT2	7.85957e-52	0.770479	3.92325	0.733	0.2	2.35787e-48	HF
PMEL	1.86878e-51	0.769461	1.61481	0.82	0.299	5.60635e-48	HF
SMAD1	1.35931e-50	0.767113	3.30597	0.733	0.251	4.07794e-47	HF
DST	3.57091e-50	0.765962	1.79134	0.797	0.347	1.07127e-46	HF
IRX2	7.32374e-50	0.765104	4.99746	0.786	0.371	2.19712e-46	HF
ZNF91	9.97941e-50	0.764733	3.41847	0.726	0.241	2.99382e-46	HF
NFIB	3.26278e-47	0.757698	1.34222	0.778	0.337	9.78835e-44	HF
LSM4	3.31243e-43	0.746078	4.34027	0.756	0.313	9.93728e-40	HF
SGCE	3.46518e-43	0.74602	4.59236	0.692	0.19	1.03955e-39	HF
PIK3R1	6.07463e-43	0.745296	0.406574	0.718	0.284	1.82239e-39	HF
PALLD	6.59724e-43	0.745189	0.810195	0.707	0.306	1.97917e-39	HF
TENM2	2.10398e-42	0.743684	2.16735	0.729	0.299	6.31193e-39	HF
ATXN7L3B	4.31761e-42	0.742747	0.916562	0.695	0.275	1.29528e-38	HF
ABRACL	6.49133e-42	0.742213	0.412577	0.733	0.338	1.9474e-38	HF
SMS	5.52841e-37	0.726868	1.61153	0.692	0.231	1.65852e-33	HF
PXDC1	8.28145e-37	0.726303	3.89791	0.68	0.253	2.48444e-33	HF
TMEM181	1.8124e-36	0.725204	3.56744	0.699	0.305	5.43721e-33	HF
IRX5	3.58846e-36	0.724241	0.722824	0.684	0.245	1.07654e-32	HF
ISCU	4.37812e-36	0.723959	0.723761	0.665	0.285	1.31344e-32	HF
PHGDH	2.25457e-34	0.718313	1.1376	0.665	0.305	6.76372e-31	HF
SINHCAF	3.13687e-34	0.717833	0.825158	0.692	0.318	9.4106e-31	HF
FHL2	1.22299e-32	0.71244	2.68355	0.677	0.288	3.66898e-29	HF
YWHAQ	2.10014e-32	0.711633	0.394519	0.684	0.345	6.30043e-29	HF
TXNDC17	1.01141e-31	0.709268	0.757568	0.677	0.343	3.03424e-28	HF
LGALS1	1.2183e-31	0.708986	0.253243	0.684	0.33	3.6549e-28	HF
CPQ	1.26235e-30	0.705415	4.4473	0.635	0.219	3.78706e-27	HF
SOX4	1.80372e-30	0.704864	2.71611	0.695	0.349	5.41117e-27	HF
UBA6	5.36167e-29	0.699556	2.30408	0.635	0.263	1.6085e-25	HF
BOC	8.16166e-29	0.698889	0.681543	0.673	0.279	2.4485e-25	HF
FAM13A	1.53677e-28	0.69788	0.491913	0.639	0.254	4.61032e-25	HF
SERINC1	1.8283e-28	0.697602	0.307726	0.635	0.302	5.48489e-25	HF
CAPNS2	2.30248e-28	0.697233	0.364687	0.665	0.292	6.90744e-25	HF
TGFBI	9.08754e-28	0.695019	3.82713	0.647	0.268	2.72626e-24	HF
ZMYM2	3.89427e-27	0.692645	0.972154	0.639	0.278	1.16828e-23	HF
MT-CO3	3.13452e-26	0.689192	0.453511	0.771	0.501	9.40355e-23	HF
CCNB1IP1	2.3668e-25	0.685784	1.44674	0.564	0.263	7.1004e-22	HF
PFN2	1.28639e-24	0.682883	0.606733	0.635	0.245	3.85916e-21	HF
BARX2	1.34258e-24	0.682809	0.670766	0.662	0.248	4.02774e-21	HF
COX7A2L	3.5342e-23	0.677069	0.340611	0.594	0.297	1.06026e-19	HF
QPCT	6.10055e-23	0.676093	1.37292	0.357	0.233	1.83017e-19	HF
FRZB	1.91381e-22	0.674032	2.44895	0.62	0.2	5.74144e-19	HF
SOSTDC1	3.63199e-22	0.672866	2.27952	0.628	0.22	1.0896e-18	HF
CCNG2	4.38102e-22	0.672523	3.83606	0.59	0.284	1.31431e-18	HF
TSPYL2	4.48828e-22	0.672479	0.780417	0.549	0.225	1.34649e-18	HF
PALMD	5.19824e-22	0.67221	0.763383	0.624	0.323	1.55947e-18	HF
RAPH1	5.23382e-22	0.672198	2.58884	0.523	0.249	1.57015e-18	HF
JUNB	2.09635e-21	0.669637	0.999898	0.733	0.455	6.28904e-18	HF
ROCK1	2.50568e-21	0.669305	0.559441	0.564	0.274	7.51704e-18	HF
BTG2	1.49597e-20	0.665943	0.887082	0.654	0.404	4.48792e-17	HF
FUBP1	3.23784e-20	0.66447	1.43904	0.53	0.261	9.71352e-17	HF
NF1	4.83483e-20	0.6637	0.625587	0.56	0.246	1.45045e-16	HF
CHADL	2.6001e-19	0.339571	0.408287	0.177	0.227	7.80031e-16	HF
NET1	3.20007e-19	0.660021	0.733131	0.575	0.248	9.60021e-16	HF
THOC2	6.65023e-19	0.658574	0.985532	0.59	0.302	1.99507e-15	HF
SNHG8	7.51119e-19	0.658332	1.18001	0.632	0.357	2.25336e-15	HF
PTPN12	8.03638e-19	0.658198	2.06716	0.586	0.241	2.41091e-15	HF
CRIM1	1.21816e-18	0.657368	0.640932	0.613	0.275	3.65449e-15	HF
PLEKHA1	3.35491e-18	0.655327	0.773094	0.56	0.281	1.00647e-14	HF
GPX8	3.82053e-18	0.655064	0.814627	0.571	0.233	1.14616e-14	HF
MXRA7	5.04182e-18	0.6545	0.264247	0.541	0.213	1.51255e-14	HF
SLC39A10	2.4846e-17	0.651217	0.433419	0.545	0.252	7.45381e-14	HF
LAMP2	3.23609e-17	0.650666	0.601785	0.602	0.325	9.70827e-14	HF
CAV2	5.02312e-17	0.649745	0.764564	0.549	0.277	1.50693e-13	HF
TMEM98	5.82666e-17	0.649433	0.57883	0.583	0.244	1.748e-13	HF
TRIM2	1.65707e-16	0.647218	0.427557	0.586	0.235	4.97122e-13	HF
ATRX	2.38403e-16	0.646439	0.84001	0.553	0.33	7.15208e-13	HF
AES	2.91265e-16	0.646009	0.788054	0.586	0.338	8.73795e-13	HF
PAFAH1B2	3.49398e-16	0.645616	0.452078	0.534	0.256	1.0482e-12	HF
SPATS2L	6.2617e-16	0.644352	1.9866	0.579	0.317	1.87851e-12	HF
PNISR	9.61738e-16	0.643415	0.817928	0.579	0.304	2.88521e-12	HF
GJA1	1.96213e-15	0.641845	0.369535	0.515	0.326	5.8864e-12	HF
ARGLU1	4.67137e-15	0.639912	0.877061	0.59	0.346	1.40141e-11	HF
ACTN4	5.54209e-15	0.639528	0.509876	0.617	0.39	1.66263e-11	HF
RHOB	1.64756e-14	0.637056	0.366658	0.613	0.35	4.94267e-11	HF
AKAP9	2.13826e-14	0.636458	1.11819	0.598	0.345	6.41478e-11	HF
DMD	2.63044e-14	0.635981	0.782378	0.564	0.217	7.89132e-11	HF
CRNDE	4.11222e-14	0.634947	0.736859	0.575	0.303	1.23367e-10	HF
TSTD1	1.21253e-13	0.632411	0.49062	0.541	0.287	3.63758e-10	HF
RPS3A	1.28408e-13	0.632276	0.409132	0.714	0.5	3.85223e-10	HF
EPB41L4A-AS1	1.64444e-13	0.631688	1.60153	0.598	0.305	4.93332e-10	HF
PBX1	3.50524e-13	0.629876	0.828629	0.481	0.232	1.05157e-09	HF
NPNT	4.85622e-13	0.370912	0.27296	0.297	0.189	1.45687e-09	HF
AKT1	9.89999e-13	0.627349	6.33542	0.515	0.261	2.97e-09	HF
CHD3	1.1159e-12	0.627054	3.78734	0.613	0.278	3.34769e-09	HF
MARCKSL1	1.34421e-12	0.626595	0.478992	0.613	0.332	4.03262e-09	HF
APP	1.34761e-12	0.626589	0.46663	0.556	0.308	4.04283e-09	HF
HR	2.49556e-12	0.625057	4.39697	0.586	0.261	7.48667e-09	HF
NUCKS1	2.71629e-12	0.624845	0.661636	0.609	0.406	8.14887e-09	HF
C6orf48	1.02044e-11	0.621487	3.56678	0.553	0.285	3.06131e-08	HF
AC025164.1	1.30691e-11	0.379151	0.423454	0.282	0.326	3.92074e-08	HF
ADGRG1	1.41396e-11	0.620645	2.3113	0.462	0.263	4.24188e-08	HF
FILIP1L	1.8819e-11	0.619903	5.48156	0.598	0.291	5.6457e-08	HF
RAB34	2.20603e-11	0.619489	3.57292	0.602	0.266	6.6181e-08	HF
JUND	3.96275e-11	0.617949	0.440484	0.639	0.463	1.18883e-07	HF
MACF1	7.77746e-11	0.616152	0.254698	0.519	0.365	2.33324e-07	HF
COMT	8.20654e-11	0.616008	0.252305	0.538	0.323	2.46196e-07	HF
CERS5	1.10061e-10	0.615216	0.761356	0.549	0.23	3.30183e-07	HF
SNRPA1	1.20316e-10	0.614975	1.70169	0.526	0.266	3.60947e-07	HF
TRPS1	1.434e-10	0.614499	1.6754	0.492	0.282	4.30199e-07	HF
PIK3IP1	2.75288e-10	0.38729	0.607117	0.271	0.268	8.25864e-07	HF
FGFR1	2.79668e-10	0.612667	0.561268	0.56	0.224	8.39005e-07	HF
ZBTB20	6.64206e-10	0.610251	0.764764	0.474	0.325	1.99262e-06	HF
COX20	1.47587e-09	0.607976	2.45552	0.53	0.313	4.42762e-06	HF
CCDC3	1.56873e-09	0.607801	0.306634	0.549	0.24	4.70618e-06	HF
NCK2	1.74385e-09	0.607495	0.309543	0.56	0.262	5.23155e-06	HF
CDK13	1.81726e-09	0.607376	0.465458	0.459	0.26	5.45178e-06	HF
RPL29	2.66671e-09	0.606261	0.268634	0.68	0.507	8.00013e-06	HF
DEK	2.95611e-09	0.605959	0.305938	0.504	0.345	8.86832e-06	HF
CABLES1	3.75904e-09	0.394747	0.420033	0.263	0.23	1.12771e-05	HF
RPL12	5.49222e-09	0.604129	0.277405	0.688	0.529	1.64767e-05	HF
RABAC1	8.9854e-09	0.602653	1.08771	0.523	0.355	2.69562e-05	HF
LRIG1	2.24471e-08	0.599852	0.778375	0.519	0.242	6.73414e-05	HF
FZD3	2.28737e-08	0.599794	1.03101	0.549	0.234	6.86212e-05	HF
ITGA2	4.34466e-08	0.597785	0.448868	0.56	0.256	0.00013034	HF
SDC2	8.31157e-08	0.595714	0.655999	0.541	0.244	0.000249347	HF
ACTR6	9.54909e-08	0.404735	3.20747	0.214	0.268	0.000286473	HF
CTNNB1	1.02019e-07	0.59505	0.345648	0.489	0.357	0.000306057	HF
PRDX5	1.06539e-07	0.59491	0.616651	0.526	0.324	0.000319618	HF
CD59	1.30334e-07	0.594252	1.19158	0.489	0.348	0.000391001	HF
NDUFA5	1.4166e-07	0.593979	0.330449	0.372	0.283	0.000424981	HF
ID4	1.63355e-07	0.59351	0.763952	0.549	0.351	0.000490066	HF
GOLIM4	1.89501e-07	0.59302	0.710739	0.56	0.259	0.000568503	HF
DNAJB4	5.09989e-07	0.589683	0.252227	0.451	0.25	0.00152997	HF
MYO1B	6.08352e-07	0.589077	2.84448	0.444	0.243	0.00182506	HF
DDX17	9.61613e-07	0.587484	0.537646	0.519	0.367	0.00288484	HF
KMT2A	1.95848e-06	0.584954	0.600785	0.477	0.282	0.00587545	HF
RAMP1	2.24637e-06	0.415542	0.542994	0.368	0.288	0.00673912	HF
GTF2I	2.31338e-06	0.584352	0.377429	0.519	0.345	0.00694014	HF
ITGAV	2.50358e-06	0.584064	1.60551	0.414	0.263	0.00751075	HF
FOXP1	3.37558e-06	0.58297	1.39851	0.538	0.323	0.0101267	HF
PHACTR1	6.19417e-06	0.580704	1.01775	0.523	0.235	0.0185825	HF
ADAR	9.28216e-06	0.579161	0.335867	0.47	0.273	0.0278465	HF
TGFB2	9.50075e-06	0.420928	0.487004	0.297	0.188	0.0285022	HF
LTBP4	1.23442e-05	0.578057	2.4671	0.5	0.25	0.0370326	HF
GSDMD	1.99945e-05	0.576156	0.335753	0.474	0.221	0.0599834	HF
SERTAD4	3.08655e-05	0.574407	0.554258	0.511	0.28	0.0925965	HF
USF3	4.12779e-05	0.573214	0.430864	0.417	0.213	0.123834	HF
BEX3	6.33612e-05	0.571424	0.332487	0.549	0.345	0.190084	HF
N4BP2L2	0.000106099	0.569215	0.355851	0.492	0.317	0.318297	HF
TBX1	0.000257576	0.565258	4.06222	0.519	0.243	0.772729	HF
ARID1B	0.000312886	0.564361	0.49946	0.436	0.331	0.938657	HF
CBX1	0.000509493	0.562063	0.516067	0.47	0.253	1	HF
STMN3	0.000633588	0.561012	1.77024	0.523	0.278	1	HF
TDRD3	0.000679209	0.560673	0.556998	0.451	0.258	1	HF
CDKN2AIP	0.00104563	0.558532	6.29179	0.432	0.262	1	HF
NUPR1	0.00120869	0.557798	0.31102	0.504	0.358	1	HF
IRF2BP2	0.00146722	0.556802	0.45924	0.459	0.364	1	HF
DYNC2H1	0.00162308	0.556278	0.634025	0.474	0.266	1	HF
ZFP36L2	0.00229289	0.554451	0.279957	0.56	0.467	1	HF
ARMCX1	0.0024024	0.4458	0.4401	0.323	0.211	1	HF
NDUFC2	0.00257393	0.553828	0.313253	0.429	0.355	1	HF
ACER3	0.00431086	0.44903	4.09403	0.357	0.238	1	HF
SELENOP	0.00544807	0.549627	0.673161	0.492	0.292	1	HF
KRT1	0	0.922497	4.51131	0.93	0.262	0	SupBasal 1
KRT10	0	0.840877	1.17894	0.896	0.275	0	SupBasal 1
RPS8	0	0.833771	2.21052	0.904	0.446	0	SupBasal 1
SFN	0	0.820845	2.72152	0.859	0.371	0	SupBasal 1
RPS18	0	0.818456	1.85483	0.855	0.403	0	SupBasal 1
RPS2	0	0.812345	1.36186	0.892	0.464	0	SupBasal 1
RPS19	0	0.810857	1.95214	0.881	0.464	0	SupBasal 1
RPL13	0	0.799202	1.35959	0.861	0.434	0	SupBasal 1
RPLP1	0	0.798748	1.34437	0.869	0.427	0	SupBasal 1
LY6D	0	0.795838	1.95348	0.808	0.351	0	SupBasal 1
RPS12	0	0.787301	1.82647	0.861	0.457	0	SupBasal 1
RPS6	0	0.780481	1.1635	0.854	0.446	0	SupBasal 1
RPS14	0	0.774701	1.3823	0.814	0.429	0	SupBasal 1
RPL18A	0	0.773387	1.39199	0.828	0.439	0	SupBasal 1
RPL7A	0	0.766822	1.30223	0.818	0.438	0	SupBasal 1
LGALS7B	0	0.760981	0.538181	0.751	0.324	0	SupBasal 1
S100A14	0	0.759461	1.30167	0.794	0.383	0	SupBasal 1
RPS3A	0	0.75842	1.08983	0.818	0.439	0	SupBasal 1
RPS4X	0	0.753747	1.36417	0.808	0.445	0	SupBasal 1
RPL28	0	0.749297	1.05077	0.816	0.469	0	SupBasal 1
RPL3	0	0.746957	0.98762	0.791	0.416	0	SupBasal 1
RPS28	0	0.744309	1.11871	0.807	0.463	0	SupBasal 1
AQP3	0	0.744211	3.73463	0.753	0.371	0	SupBasal 1
APOE	0	0.738196	0.635209	0.754	0.382	0	SupBasal 1
RPS27	1.42236e-305	0.731656	0.936218	0.775	0.424	4.26708e-302	SupBasal 1
RPS3	7.68758e-292	0.726353	1.64762	0.776	0.433	2.30628e-288	SupBasal 1
NRARP	7.00948e-285	0.723617	2.06532	0.69	0.281	2.10285e-281	SupBasal 1
RPL29	1.17865e-275	0.719938	1.36655	0.771	0.457	3.53596e-272	SupBasal 1
RPL39	5.65211e-273	0.718858	0.875415	0.771	0.447	1.69563e-269	SupBasal 1
RPL10	7.33314e-247	0.708039	0.923657	0.773	0.467	2.19994e-243	SupBasal 1
DYNLL1	5.73559e-238	0.704224	0.402212	0.722	0.387	1.72068e-234	SupBasal 1
TPT1	8.67289e-233	0.701969	0.673096	0.748	0.432	2.60187e-229	SupBasal 1
ACTG1	1.78532e-228	0.700072	0.741485	0.767	0.456	5.35595e-225	SupBasal 1
BTG1	7.15003e-204	0.688887	0.715185	0.715	0.423	2.14501e-200	SupBasal 1
DSG1	3.97001e-202	0.688069	0.564756	0.623	0.296	1.191e-198	SupBasal 1
RPL12	1.96063e-198	0.686324	0.809886	0.77	0.483	5.88189e-195	SupBasal 1
IGFBP7	4.69425e-192	0.316727	0.739087	0.125	0.33	1.40828e-188	SupBasal 1
OVOL1	1.9249e-191	0.682977	3.65235	0.615	0.242	5.7747e-188	SupBasal 1
DSC3	3.45443e-187	0.68091	3.03966	0.662	0.35	1.03633e-183	SupBasal 1
YWHAZ	2.07734e-183	0.679054	0.623726	0.646	0.379	6.23202e-180	SupBasal 1
JUP	1.00705e-180	0.677723	0.504749	0.639	0.336	3.02116e-177	SupBasal 1
CLDN1	8.23414e-177	0.675766	0.593805	0.605	0.322	2.47024e-173	SupBasal 1
PKP1	7.35835e-161	0.667553	1.63873	0.631	0.304	2.2075e-157	SupBasal 1
MYC	7.70353e-156	0.664884	2.54597	0.618	0.311	2.31106e-152	SupBasal 1
TXN	1.33395e-155	0.664756	0.47302	0.693	0.429	4.00185e-152	SupBasal 1
PMAIP1	5.41138e-154	0.663891	2.31435	0.6	0.33	1.62341e-150	SupBasal 1
PNRC1	1.17735e-153	0.663709	0.832831	0.615	0.375	3.53204e-150	SupBasal 1
RPL41	4.61029e-153	0.663388	0.711788	0.684	0.452	1.38309e-149	SupBasal 1
FGFBP1	2.43709e-145	0.659156	2.59696	0.605	0.33	7.31126e-142	SupBasal 1
APRT	7.21751e-145	0.658894	0.895992	0.638	0.361	2.16525e-141	SupBasal 1
TAGLN	7.74172e-145	0.341123	0.486736	0.134	0.285	2.32252e-141	SupBasal 1
S100A16	6.06439e-144	0.658379	0.301887	0.658	0.363	1.81932e-140	SupBasal 1
BCAR3	1.47382e-143	0.341836	1.0365	0.112	0.244	4.42147e-140	SupBasal 1
ZMIZ1	2.09302e-143	0.341921	0.454495	0.155	0.294	6.27905e-140	SupBasal 1
C2orf40	3.21991e-141	0.343148	1.20215	0.091	0.273	9.65974e-138	SupBasal 1
CYB5D2	5.99063e-137	0.345573	0.427165	0.121	0.259	1.79719e-133	SupBasal 1
SERPINB5	1.04004e-134	0.653141	0.25616	0.59	0.321	3.12013e-131	SupBasal 1
ZFP36L1	1.41553e-123	0.646576	2.25069	0.621	0.404	4.2466e-120	SupBasal 1
ALDH2	8.03972e-121	0.644907	0.311399	0.613	0.319	2.41191e-117	SupBasal 1
PLP1	1.27462e-114	0.358924	0.324278	0.138	0.33	3.82385e-111	SupBasal 1
GYPC	9.09635e-114	0.359459	0.999647	0.064	0.232	2.72891e-110	SupBasal 1
GATA3	2.47787e-113	0.640267	1.15855	0.555	0.229	7.4336e-110	SupBasal 1
LTBP4	5.52366e-112	0.360584	0.664562	0.145	0.277	1.6571e-108	SupBasal 1
DEGS1	7.97146e-109	0.637399	0.762037	0.589	0.286	2.39144e-105	SupBasal 1
SLC38A2	1.20707e-107	0.636639	0.72205	0.609	0.404	3.6212e-104	SupBasal 1
TRIM29	3.92872e-107	0.636307	0.609413	0.595	0.328	1.17861e-103	SupBasal 1
CCND1	2.11856e-106	0.635832	0.939077	0.605	0.363	6.35568e-103	SupBasal 1
CCNB2	7.67209e-106	0.364532	1.21712	0.208	0.306	2.30163e-102	SupBasal 1
LAMA5	5.85079e-105	0.365108	1.42606	0.187	0.318	1.75524e-101	SupBasal 1
ETS2	2.73296e-104	0.634453	0.380173	0.568	0.328	8.19887e-101	SupBasal 1
KLF5	3.87057e-101	0.632367	0.613807	0.611	0.358	1.16117e-97	SupBasal 1
C5orf30	1.37995e-99	0.368673	0.419585	0.213	0.282	4.13984e-96	SupBasal 1
APOD	2.64386e-99	0.368863	0.850348	0.115	0.248	7.93158e-96	SupBasal 1
MT1H	1.6086e-97	0.37007	0.902544	0.231	0.256	4.8258e-94	SupBasal 1
HEXA	1.14376e-93	0.372715	1.24316	0.127	0.264	3.43128e-90	SupBasal 1
PHLDA2	9.84165e-92	0.625936	0.702036	0.588	0.371	2.9525e-88	SupBasal 1
TIMP2	7.44057e-91	0.374681	0.250278	0.088	0.263	2.23217e-87	SupBasal 1
FGFR3	1.86843e-90	0.625037	0.948832	0.53	0.245	5.60529e-87	SupBasal 1
GJA1	2.19685e-88	0.623566	0.407879	0.558	0.282	6.59054e-85	SupBasal 1
POU3F1	4.80041e-88	0.623324	0.668782	0.535	0.254	1.44012e-84	SupBasal 1
PLP2	7.8869e-88	0.623169	0.448997	0.585	0.323	2.36607e-84	SupBasal 1
MARCKS	6.30475e-85	0.621071	0.307234	0.587	0.405	1.89142e-81	SupBasal 1
PPP1R14B	1.19723e-82	0.619398	0.318096	0.613	0.407	3.59168e-79	SupBasal 1
CCL27	3.80335e-82	0.619026	0.845703	0.527	0.256	1.141e-78	SupBasal 1
IRF6	1.15153e-81	0.618669	0.714114	0.566	0.313	3.45458e-78	SupBasal 1
SENP7	1.69551e-79	0.382955	0.266147	0.162	0.227	5.08654e-76	SupBasal 1
ALDH3A2	7.08013e-79	0.616576	3.17512	0.535	0.28	2.12404e-75	SupBasal 1
CYBRD1	7.6065e-79	0.383447	0.881155	0.179	0.279	2.28195e-75	SupBasal 1
EPHB6	6.08356e-77	0.615103	0.252003	0.503	0.239	1.82507e-73	SupBasal 1
USF3	9.70671e-76	0.385823	0.575227	0.171	0.226	2.91201e-72	SupBasal 1
TPPP3	2.90873e-73	0.612246	0.816732	0.502	0.252	8.72618e-70	SupBasal 1
CDKN1A	1.50175e-72	0.611685	0.60141	0.546	0.345	4.50525e-69	SupBasal 1
MAF	4.65539e-72	0.611296	1.41482	0.509	0.247	1.39662e-68	SupBasal 1
BCAM	1.08638e-69	0.390597	0.932123	0.141	0.256	3.25914e-66	SupBasal 1
DHFR	3.40638e-69	0.390998	0.956703	0.208	0.307	1.02191e-65	SupBasal 1
HNRNPAB	1.03744e-68	0.608609	0.87733	0.56	0.337	3.11231e-65	SupBasal 1
EZR	1.15897e-68	0.60857	0.433166	0.554	0.388	3.4769e-65	SupBasal 1
DUSP10	2.12901e-66	0.393285	2.94585	0.195	0.299	6.38702e-63	SupBasal 1
C1R	2.38283e-66	0.393326	0.39681	0.163	0.289	7.14849e-63	SupBasal 1
MFSD12	1.64125e-65	0.394021	0.322604	0.187	0.299	4.92376e-62	SupBasal 1
ABCA1	1.16856e-64	0.394733	1.14854	0.179	0.27	3.50568e-61	SupBasal 1
KLC3	6.32748e-64	0.604651	0.592127	0.515	0.256	1.89824e-60	SupBasal 1
ZNF750	1.95255e-63	0.604238	0.370128	0.501	0.212	5.85764e-60	SupBasal 1
GSTP1	2.37586e-63	0.604166	0.666785	0.634	0.469	7.12757e-60	SupBasal 1
EIF5A	3.1972e-62	0.603205	0.383658	0.543	0.329	9.59159e-59	SupBasal 1
SCFD1	4.2785e-62	0.396903	1.09876	0.228	0.268	1.28355e-58	SupBasal 1
TNFRSF18	7.01259e-62	0.602913	1.5783	0.481	0.22	2.10378e-58	SupBasal 1
DRAP1	6.51882e-61	0.60208	0.687582	0.504	0.301	1.95565e-57	SupBasal 1
IMPA2	8.62446e-61	0.601975	0.289819	0.571	0.329	2.58734e-57	SupBasal 1
CNTRL	2.04857e-60	0.39835	1.0386	0.179	0.265	6.14572e-57	SupBasal 1
ZBTB1	1.10641e-58	0.399864	2.20806	0.213	0.304	3.31923e-55	SupBasal 1
TP53AIP1	1.54867e-56	0.401772	2.91233	0.27	0.255	4.646e-53	SupBasal 1
MYCBP2	5.61264e-56	0.597725	0.521029	0.538	0.311	1.68379e-52	SupBasal 1
RSRP1	6.40736e-56	0.597673	0.336662	0.528	0.373	1.92221e-52	SupBasal 1
PLPP2	2.50178e-55	0.597138	0.325457	0.465	0.229	7.50534e-52	SupBasal 1
MUM1	3.57686e-55	0.403003	0.632932	0.18	0.243	1.07306e-51	SupBasal 1
IMPDH2	2.12614e-54	0.596291	0.550475	0.547	0.327	6.37842e-51	SupBasal 1
TNFRSF19	1.36804e-53	0.595548	1.4631	0.484	0.229	4.10413e-50	SupBasal 1
ANGPTL4	9.28156e-52	0.406157	1.35231	0.214	0.261	2.78447e-48	SupBasal 1
ZEB2	9.57252e-50	0.408067	0.757836	0.094	0.228	2.87175e-46	SupBasal 1
STK38L	1.4219e-49	0.408231	0.282385	0.164	0.226	4.2657e-46	SupBasal 1
PSIP1	2.33133e-49	0.408438	0.326751	0.195	0.261	6.99398e-46	SupBasal 1
EDNRB	4.85162e-49	0.408745	2.56362	0.077	0.201	1.45549e-45	SupBasal 1
CCSER2	9.11359e-49	0.409009	1.78162	0.212	0.28	2.73408e-45	SupBasal 1
RHOV	4.67398e-48	0.590301	1.01509	0.486	0.242	1.40219e-44	SupBasal 1
RSU1	5.42166e-48	0.409762	0.885251	0.216	0.265	1.6265e-44	SupBasal 1
CCNL1	1.49144e-47	0.589808	1.25243	0.518	0.358	4.47431e-44	SupBasal 1
SLC16A1	2.07176e-47	0.410332	1.26988	0.268	0.339	6.21529e-44	SupBasal 1
TFDP2	1.27925e-46	0.411112	0.669293	0.233	0.29	3.83774e-43	SupBasal 1
HIST1H1E	2.13596e-46	0.411333	1.51777	0.214	0.256	6.40788e-43	SupBasal 1
TEAD1	2.95699e-46	0.411474	0.780276	0.157	0.253	8.87096e-43	SupBasal 1
RPL22L1	9.86572e-46	0.588004	0.68993	0.509	0.306	2.95972e-42	SupBasal 1
MOK	2.8546e-45	0.412459	0.810923	0.129	0.191	8.56381e-42	SupBasal 1
RBBP8	4.62789e-45	0.41267	0.714318	0.251	0.304	1.38837e-41	SupBasal 1
BASP1	9.62242e-45	0.412991	1.80736	0.175	0.268	2.88673e-41	SupBasal 1
CDHR1	1.36515e-44	0.586855	3.22936	0.484	0.218	4.09545e-41	SupBasal 1
CROT	7.98005e-44	0.413926	1.14532	0.213	0.284	2.39402e-40	SupBasal 1
CLCN7	3.13862e-43	0.414537	0.458155	0.189	0.251	9.41587e-40	SupBasal 1
DCBLD2	7.1362e-43	0.414905	0.669103	0.192	0.239	2.14086e-39	SupBasal 1
PTPN11	8.94917e-43	0.415007	0.571541	0.21	0.26	2.68475e-39	SupBasal 1
BNC1	1.00343e-42	0.415058	0.622272	0.249	0.256	3.01028e-39	SupBasal 1
NFKBIA	3.50384e-42	0.584377	1.3306	0.533	0.404	1.05115e-38	SupBasal 1
IL20RB	9.31074e-42	0.583933	2.15219	0.45	0.208	2.79322e-38	SupBasal 1
RETREG1	4.41455e-41	0.416779	0.339364	0.137	0.269	1.32436e-37	SupBasal 1
STXBP6	3.3805e-40	0.417719	0.294725	0.216	0.262	1.01415e-36	SupBasal 1
CTNNBIP1	7.51598e-40	0.581909	1.14347	0.496	0.284	2.25479e-36	SupBasal 1
FLRT2	1.22456e-39	0.418319	0.774564	0.252	0.31	3.67369e-36	SupBasal 1
IKBIP	3.2264e-39	0.418774	1.28524	0.172	0.259	9.6792e-36	SupBasal 1
DNAJB1	3.5256e-39	0.581184	1.11659	0.544	0.407	1.05768e-35	SupBasal 1
STK17A	4.26889e-39	0.418906	0.989286	0.26	0.285	1.28067e-35	SupBasal 1
TMEM154	4.88186e-39	0.581031	0.807102	0.471	0.214	1.46456e-35	SupBasal 1
GNAL	6.6184e-39	0.419113	0.442291	0.215	0.288	1.98552e-35	SupBasal 1
SLC7A5	9.4834e-39	0.419283	0.601027	0.179	0.267	2.84502e-35	SupBasal 1
IRX4	7.42656e-38	0.420263	2.45547	0.22	0.257	2.22797e-34	SupBasal 1
DENND2C	9.10756e-38	0.579639	0.339196	0.451	0.22	2.73227e-34	SupBasal 1
ERC1	3.29119e-37	0.420979	2.06462	0.269	0.243	9.87356e-34	SupBasal 1
BGN	1.13784e-36	0.421581	0.501018	0.241	0.281	3.41351e-33	SupBasal 1
FOXJ3	2.20713e-36	0.421905	0.699146	0.213	0.227	6.62139e-33	SupBasal 1
REL	4.11475e-36	0.57779	0.279017	0.499	0.365	1.23443e-32	SupBasal 1
NUDT14	4.2108e-36	0.422222	0.647894	0.163	0.243	1.26324e-32	SupBasal 1
GPM6B	6.62554e-36	0.422444	1.10976	0.132	0.233	1.98766e-32	SupBasal 1
INSR	1.94932e-35	0.422978	1.38544	0.231	0.269	5.84795e-32	SupBasal 1
RGS2	3.66307e-35	0.423291	0.26946	0.231	0.266	1.09892e-31	SupBasal 1
ZC3H12A	6.21086e-35	0.576446	0.548316	0.506	0.331	1.86326e-31	SupBasal 1
HMMR	1.09745e-34	0.423839	1.44843	0.211	0.25	3.29235e-31	SupBasal 1
ATF3	2.90789e-34	0.57567	2.26218	0.514	0.396	8.72366e-31	SupBasal 1
CEP57	4.82325e-34	0.424585	2.84525	0.239	0.259	1.44697e-30	SupBasal 1
COX20	3.06888e-33	0.425528	1.92169	0.311	0.318	9.20663e-30	SupBasal 1
AC020916.1	3.80565e-33	0.574362	2.09768	0.499	0.333	1.14169e-29	SupBasal 1
PPIH	1.26273e-32	0.426257	1.63325	0.27	0.294	3.78819e-29	SupBasal 1
RAB34	1.90326e-32	0.426469	0.623703	0.242	0.278	5.70978e-29	SupBasal 1
RNF144B	2.1412e-32	0.57347	0.85558	0.413	0.251	6.4236e-29	SupBasal 1
CXADR	3.23612e-32	0.573255	0.258382	0.496	0.299	9.70836e-29	SupBasal 1
BSG	7.1467e-32	0.427159	3.78219	0.294	0.335	2.14401e-28	SupBasal 1
HIST1H1D	7.37254e-32	0.427176	1.41504	0.242	0.244	2.21176e-28	SupBasal 1
MAFB	1.15358e-31	0.572589	2.28291	0.507	0.305	3.46074e-28	SupBasal 1
PARP9	1.97796e-31	0.427695	0.852073	0.229	0.283	5.93389e-28	SupBasal 1
AL355075.4	3.83893e-31	0.428045	2.41637	0.218	0.232	1.15168e-27	SupBasal 1
HNRNPH1	1.18138e-30	0.571356	0.319436	0.507	0.392	3.54413e-27	SupBasal 1
CYB5A	1.57439e-30	0.571202	3.86037	0.509	0.344	4.72317e-27	SupBasal 1
NFKBIZ	2.1159e-30	0.571044	0.450853	0.507	0.37	6.34769e-27	SupBasal 1
PLD1	2.14555e-30	0.428964	0.554069	0.264	0.236	6.43664e-27	SupBasal 1
SOX5	2.62439e-30	0.429072	0.250618	0.243	0.231	7.87317e-27	SupBasal 1
CBL	6.74908e-30	0.429582	1.48735	0.212	0.23	2.02472e-26	SupBasal 1
FASN	7.57787e-30	0.429645	2.61332	0.216	0.26	2.27336e-26	SupBasal 1
FAM213A	3.39075e-29	0.569538	0.744558	0.5	0.3	1.01722e-25	SupBasal 1
TIPARP	3.44956e-29	0.569529	0.73238	0.481	0.303	1.03487e-25	SupBasal 1
OAS1	8.16826e-29	0.430946	1.02188	0.275	0.321	2.45048e-25	SupBasal 1
MFN2	8.4978e-28	0.432251	0.758599	0.234	0.234	2.54934e-24	SupBasal 1
ULK1	4.10708e-27	0.433143	0.459943	0.215	0.235	1.23212e-23	SupBasal 1
TAF4B	1.88504e-26	0.565982	0.984849	0.43	0.205	5.65512e-23	SupBasal 1
MIB2	8.54118e-26	0.565104	0.589467	0.441	0.228	2.56235e-22	SupBasal 1
PYCARD	1.52843e-25	0.564762	0.763367	0.482	0.294	4.5853e-22	SupBasal 1
NPIPB5	1.95062e-25	0.435381	0.578561	0.237	0.236	5.85185e-22	SupBasal 1
MCM4	2.04954e-25	0.43541	1.97743	0.256	0.282	6.14863e-22	SupBasal 1
RGS12	3.30898e-25	0.564307	0.602352	0.425	0.242	9.92695e-22	SupBasal 1
PGF	3.42867e-25	0.435714	2.06424	0.287	0.34	1.0286e-21	SupBasal 1
SMS	3.8979e-24	0.437171	0.701697	0.205	0.246	1.16937e-20	SupBasal 1
PTPRE	4.29506e-24	0.43723	2.28863	0.198	0.249	1.28852e-20	SupBasal 1
NCOA4	2.13795e-23	0.438211	1.03979	0.257	0.252	6.41384e-20	SupBasal 1
TENT5B	4.96876e-23	0.561268	0.982796	0.469	0.275	1.49063e-19	SupBasal 1
SNHG8	5.04577e-23	0.561258	0.353166	0.494	0.334	1.51373e-19	SupBasal 1
MPRIP	6.06448e-23	0.438856	0.685271	0.227	0.261	1.81934e-19	SupBasal 1
CTBS	1.67943e-22	0.439493	0.779635	0.258	0.256	5.0383e-19	SupBasal 1
LSP1	2.32844e-21	0.558831	1.28253	0.418	0.207	6.98532e-18	SupBasal 1
CKAP2	2.34238e-21	0.441173	1.33374	0.281	0.261	7.02713e-18	SupBasal 1
CLOCK	3.01117e-21	0.441336	0.780433	0.257	0.253	9.0335e-18	SupBasal 1
TMEM159	1.46489e-20	0.55763	0.441569	0.448	0.294	4.39467e-17	SupBasal 1
NDUFS3	2.37447e-20	0.44269	0.251679	0.309	0.317	7.12342e-17	SupBasal 1
ID1	4.69901e-20	0.556856	2.8108	0.474	0.338	1.4097e-16	SupBasal 1
BAZ1A	5.58127e-20	0.556741	0.805374	0.486	0.335	1.67438e-16	SupBasal 1
TMEM91	1.73735e-19	0.444024	2.72542	0.298	0.276	5.21206e-16	SupBasal 1
TENT5A	2.0648e-19	0.444142	3.31992	0.281	0.261	6.1944e-16	SupBasal 1
MT1M	3.33748e-19	0.444469	0.935	0.189	0.261	1.00124e-15	SupBasal 1
CHP2	5.2536e-19	0.55522	0.326986	0.432	0.162	1.57608e-15	SupBasal 1
RDH11	1.25409e-18	0.445382	1.02214	0.224	0.272	3.76227e-15	SupBasal 1
NOTCH1	1.37709e-18	0.445447	0.897667	0.304	0.308	4.13126e-15	SupBasal 1
PLK2	3.53787e-18	0.553893	0.940411	0.458	0.303	1.06136e-14	SupBasal 1
CLCN3	3.68842e-18	0.446137	0.568311	0.247	0.287	1.10653e-14	SupBasal 1
KLF13	7.92188e-18	0.553322	0.942645	0.473	0.304	2.37656e-14	SupBasal 1
ADRB2	1.25586e-17	0.552993	0.891562	0.477	0.31	3.76757e-14	SupBasal 1
MGST1	1.28546e-17	0.447023	2.86036	0.285	0.349	3.85639e-14	SupBasal 1
SMNDC1	3.71967e-17	0.447789	0.523195	0.288	0.262	1.1159e-13	SupBasal 1
PGRMC1	4.80288e-17	0.447975	1.55757	0.32	0.33	1.44087e-13	SupBasal 1
SERTAD1	9.20967e-16	0.549827	0.359986	0.476	0.352	2.7629e-12	SupBasal 1
CRAT	1.7052e-15	0.450643	2.2678	0.238	0.28	5.1156e-12	SupBasal 1
UBE2C	2.75925e-15	0.451014	0.756426	0.2	0.196	8.27774e-12	SupBasal 1
LRP1	2.84673e-15	0.451038	1.69895	0.225	0.267	8.54019e-12	SupBasal 1
TAPBP	8.26549e-15	0.451869	0.662045	0.271	0.285	2.47965e-11	SupBasal 1
FUS	1.01955e-14	0.547966	0.287537	0.494	0.427	3.05866e-11	SupBasal 1
RAMP1	2.67679e-14	0.452801	2.38199	0.23	0.302	8.03036e-11	SupBasal 1
PURB	8.02863e-14	0.453689	0.902742	0.275	0.246	2.40859e-10	SupBasal 1
HSPA5	1.07458e-13	0.453927	0.688695	0.349	0.376	3.22375e-10	SupBasal 1
SLC2A1	1.23458e-13	0.545959	0.872199	0.425	0.264	3.70374e-10	SupBasal 1
CYGB	1.64361e-13	0.454277	0.528354	0.189	0.251	4.93082e-10	SupBasal 1
LAPTM4B	2.31262e-13	0.45456	0.861696	0.248	0.302	6.93786e-10	SupBasal 1
STX11	4.80264e-13	0.544829	0.835202	0.419	0.215	1.44079e-09	SupBasal 1
NDUFA4L2	6.12016e-13	0.544624	0.318641	0.425	0.297	1.83605e-09	SupBasal 1
EPHA2	7.61015e-13	0.54444	3.77593	0.393	0.232	2.28305e-09	SupBasal 1
MSX2	2.8833e-12	0.456705	0.607602	0.3	0.262	8.64991e-09	SupBasal 1
SRSF8	5.36169e-12	0.457249	1.1005	0.296	0.257	1.60851e-08	SupBasal 1
HSPA1B	5.68116e-12	0.5427	4.14553	0.462	0.382	1.70435e-08	SupBasal 1
MYO5A	6.4637e-12	0.457414	0.436702	0.168	0.221	1.93911e-08	SupBasal 1
RXYLT1	8.3581e-12	0.457642	0.859531	0.247	0.248	2.50743e-08	SupBasal 1
PIM3	1.3357e-11	0.54194	0.879291	0.471	0.383	4.00709e-08	SupBasal 1
CPA4	1.4082e-11	0.458108	0.933182	0.356	0.31	4.22461e-08	SupBasal 1
ACOT13	1.54186e-11	0.45819	1.43972	0.299	0.255	4.62559e-08	SupBasal 1
TAP2	1.86807e-11	0.458363	1.07599	0.244	0.262	5.6042e-08	SupBasal 1
HEXIM1	2.31715e-11	0.541442	0.428472	0.45	0.305	6.95144e-08	SupBasal 1
HABP4	3.23703e-11	0.458862	0.304584	0.141	0.192	9.7111e-08	SupBasal 1
LRRC75A	4.08604e-11	0.540924	0.318899	0.453	0.368	1.22581e-07	SupBasal 1
DAPP1	4.59739e-11	0.540816	0.834062	0.41	0.273	1.37922e-07	SupBasal 1
RBBP7	1.11402e-10	0.460008	2.66332	0.251	0.259	3.34206e-07	SupBasal 1
ARID4A	1.53609e-10	0.460311	0.752419	0.283	0.251	4.60827e-07	SupBasal 1
SOX15	4.96184e-10	0.538564	0.825393	0.457	0.283	1.48855e-06	SupBasal 1
ORC6	5.68827e-10	0.461569	0.940215	0.306	0.269	1.70648e-06	SupBasal 1
ISOC1	6.53156e-10	0.461704	0.679185	0.267	0.239	1.95947e-06	SupBasal 1
2010-09-01	6.65827e-10	0.461723	1.6935	0.332	0.284	1.99748e-06	SupBasal 1
TSPAN5	8.04247e-10	0.461908	0.388366	0.223	0.225	2.41274e-06	SupBasal 1
TMEM40	1.06901e-09	0.537811	1.39079	0.438	0.247	3.20704e-06	SupBasal 1
NAB2	1.66573e-09	0.462631	0.289139	0.291	0.256	4.99719e-06	SupBasal 1
WSB1	2.64917e-09	0.536901	0.276258	0.48	0.382	7.94752e-06	SupBasal 1
NAP1L4	2.71835e-09	0.463125	0.63143	0.301	0.288	8.15505e-06	SupBasal 1
CKS2	3.85237e-09	0.536519	0.261273	0.43	0.277	1.15571e-05	SupBasal 1
ANP32E	6.20053e-09	0.463972	0.304546	0.289	0.267	1.86016e-05	SupBasal 1
RECQL	1.67099e-08	0.534985	1.10018	0.35	0.24	5.01297e-05	SupBasal 1
NDUFA3	1.78426e-08	0.465085	0.513669	0.229	0.245	5.35278e-05	SupBasal 1
MTRNR2L8	3.36554e-08	0.53423	1.12551	0.416	0.352	0.000100966	SupBasal 1
FDPS	3.89936e-08	0.46593	3.61817	0.297	0.292	0.000116981	SupBasal 1
MPZL2	6.42978e-08	0.533518	0.511825	0.377	0.246	0.000192893	SupBasal 1
SLC16A10	1.6967e-07	0.532424	1.35471	0.38	0.207	0.00050901	SupBasal 1
BTG2	2.33591e-07	0.532055	0.498435	0.466	0.396	0.000700773	SupBasal 1
IL34	4.49338e-07	0.531289	1.63956	0.395	0.241	0.00134801	SupBasal 1
TRIB1	5.37873e-07	0.468925	0.562892	0.301	0.263	0.00161362	SupBasal 1
CHADL	2.23874e-06	0.470672	0.636734	0.234	0.224	0.00671621	SupBasal 1
TKT	2.7553e-06	0.529066	0.443202	0.408	0.283	0.0082659	SupBasal 1
MT1G	2.99941e-06	0.471042	0.649926	0.331	0.266	0.00899824	SupBasal 1
UBTF	9.56963e-06	0.472556	0.415357	0.288	0.274	0.0287089	SupBasal 1
ZFP36	9.96319e-06	0.52739	4.17383	0.436	0.405	0.0298896	SupBasal 1
EPPK1	1.01179e-05	0.52737	1.4602	0.342	0.208	0.0303536	SupBasal 1
GSDMC	1.02752e-05	0.527349	2.10523	0.406	0.222	0.0308256	SupBasal 1
ANO1	1.39184e-05	0.473061	0.849803	0.324	0.232	0.0417553	SupBasal 1
TALDO1	2.95067e-05	0.474102	0.68917	0.355	0.332	0.0885201	SupBasal 1
C19orf48	3.30797e-05	0.474264	1.39257	0.339	0.275	0.0992391	SupBasal 1
ATP2B4	3.59655e-05	0.525617	1.58083	0.429	0.287	0.107896	SupBasal 1
GPBP1L1	3.64312e-05	0.474401	1.84731	0.312	0.274	0.109294	SupBasal 1
CADM1	3.91498e-05	0.474504	0.527208	0.292	0.235	0.117449	SupBasal 1
IRX3	3.93171e-05	0.52549	0.672981	0.42	0.299	0.117951	SupBasal 1
PPP1R10	4.78928e-05	0.474794	1.44282	0.371	0.333	0.143678	SupBasal 1
KIAA1551	6.37562e-05	0.475211	0.261207	0.28	0.247	0.191269	SupBasal 1
TMEM168	6.51388e-05	0.475242	0.679237	0.291	0.256	0.195417	SupBasal 1
NIFK	8.72962e-05	0.475676	0.57219	0.347	0.3	0.261889	SupBasal 1
F12	0.000102501	0.524083	1.79571	0.371	0.196	0.307504	SupBasal 1
KLHL21	0.000135576	0.523659	0.469271	0.396	0.259	0.406729	SupBasal 1
ZNF395	0.000165604	0.476649	0.614347	0.333	0.288	0.496812	SupBasal 1
RALBP1	0.000180522	0.523217	0.708548	0.429	0.342	0.541567	SupBasal 1
TMEM237	0.000220167	0.477094	0.864743	0.322	0.264	0.660501	SupBasal 1
HSPA1A	0.000370621	0.522072	2.2403	0.459	0.432	1	SupBasal 1
WDR47	0.000527165	0.521492	0.743456	0.398	0.266	1	SupBasal 1
HSPA4L	0.000529438	0.478515	0.499433	0.299	0.238	1	SupBasal 1
APOC1	0.000912471	0.47944	2.02014	0.303	0.268	1	SupBasal 1
FOS	0.000949577	0.479509	3.53928	0.405	0.442	1	SupBasal 1
SMARCC1	0.00095998	0.479528	1.85176	0.317	0.251	1	SupBasal 1
MEGF6	0.00109962	0.479766	0.347372	0.319	0.288	1	SupBasal 1
PMVK	0.00140322	0.480198	0.575847	0.371	0.299	1	SupBasal 1
PIR	0.00161171	0.480447	0.435141	0.272	0.234	1	SupBasal 1
VAV3	0.00168539	0.480528	0.360443	0.299	0.209	1	SupBasal 1
EGR1	0.00209444	0.480926	3.28351	0.429	0.451	1	SupBasal 1
ACSL1	0.00273049	0.481422	2.54064	0.264	0.26	1	SupBasal 1
KDM6B	0.00280827	0.518525	0.686382	0.429	0.332	1	SupBasal 1
RCC2	0.00412075	0.517786	0.484484	0.38	0.301	1	SupBasal 1
ILF3	0.00450401	0.482389	0.918777	0.334	0.281	1	SupBasal 1
WNT3	0.00460426	0.517567	1.57852	0.343	0.194	1	SupBasal 1
NAPG	0.00466193	0.482458	1.25827	0.267	0.252	1	SupBasal 1
CREBRF	0.00482233	0.517475	0.36931	0.403	0.302	1	SupBasal 1
THBD	0.00711487	0.516686	2.78822	0.399	0.218	1	SupBasal 1
IL1RN	0.00800351	0.516441	0.603637	0.409	0.248	1	SupBasal 1
RNF217	0.00920936	0.483855	1.88052	0.272	0.227	1	SupBasal 1
KRT5	0	0.963306	3.53952	1	0.41	0	Basal 2
KRT14	0	0.956833	3.20593	0.991	0.424	0	Basal 2
CXCL14	0	0.936731	3.2195	0.983	0.411	0	Basal 2
COL17A1	0	0.936544	4.37727	0.962	0.264	0	Basal 2
DST	1.96805e-281	0.882696	1.72743	0.926	0.325	5.90415e-278	Basal 2
S100A2	4.07939e-258	0.866372	1.5667	0.951	0.4	1.22382e-254	Basal 2
RPLP1	3.45367e-187	0.811513	1.0212	0.943	0.48	1.0361e-183	Basal 2
RND3	2.67338e-168	0.795194	2.58025	0.843	0.389	8.02013e-165	Basal 2
RPS12	4.20848e-161	0.788734	1.09789	0.931	0.505	1.26254e-157	Basal 2
ADRB2	4.32453e-161	0.788723	2.34565	0.832	0.312	1.29736e-157	Basal 2
PMEL	5.88079e-160	0.787692	1.3747	0.821	0.281	1.76424e-156	Basal 2
WNT4	3.71318e-158	0.786048	5.03469	0.773	0.232	1.11395e-154	Basal 2
PDLIM1	2.00679e-148	0.776988	1.73207	0.788	0.304	6.02036e-145	Basal 2
BTG1	4.49272e-146	0.774756	1.28097	0.857	0.453	1.34782e-142	Basal 2
PCDH7	1.4708e-144	0.773308	1.81212	0.761	0.24	4.41239e-141	Basal 2
RPS19	4.30951e-138	0.767036	0.654594	0.945	0.514	1.29285e-134	Basal 2
CCND2	1.20102e-134	0.763634	2.87163	0.755	0.261	3.60305e-131	Basal 2
TYRP1	1.71565e-132	0.761484	0.37345	0.79	0.273	5.14694e-129	Basal 2
RPS8	9.10055e-129	0.757726	0.440203	0.943	0.502	2.73016e-125	Basal 2
ZFP36L2	2.47436e-128	0.757284	1.94514	0.81	0.45	7.42309e-125	Basal 2
AC020916.1	1.32534e-124	0.753459	0.989489	0.774	0.339	3.97601e-121	Basal 2
RPL12	3.43569e-120	0.748855	0.729415	0.894	0.513	1.03071e-116	Basal 2
RPL13	8.8906e-120	0.74842	0.563499	0.914	0.485	2.66718e-116	Basal 2
CDH3	1.27849e-115	0.743997	4.53921	0.718	0.257	3.83547e-112	Basal 2
POU3F1	3.08879e-112	0.740338	0.649584	0.749	0.278	9.26638e-109	Basal 2
FAM213A	1.87356e-111	0.739484	1.06398	0.738	0.313	5.62068e-108	Basal 2
PTMA	3.79481e-108	0.73584	0.393476	0.845	0.479	1.13844e-104	Basal 2
RPL10	1.16817e-100	0.727373	0.600765	0.869	0.501	3.5045e-97	Basal 2
RPS4X	1.11381e-98	0.725083	0.389032	0.873	0.488	3.34143e-95	Basal 2
RPL18A	1.79357e-91	0.716538	0.343864	0.879	0.486	5.38072e-88	Basal 2
RPL3	4.21886e-90	0.714873	0.466544	0.838	0.461	1.26566e-86	Basal 2
ACTG1	3.50277e-89	0.71375	0.72312	0.83	0.493	1.05083e-85	Basal 2
PMAIP1	4.09017e-89	0.713668	0.250223	0.719	0.358	1.22705e-85	Basal 2
ATF3	1.15289e-87	0.711884	1.56208	0.727	0.4	3.45868e-84	Basal 2
FOS	1.51179e-86	0.710499	0.997678	0.748	0.419	4.53538e-83	Basal 2
SYT8	3.54323e-86	0.710038	5.36348	0.686	0.231	1.06297e-82	Basal 2
SOCS1	7.24382e-86	0.709651	2.05725	0.679	0.282	2.17314e-82	Basal 2
TNFRSF18	5.35384e-83	0.706039	0.550993	0.683	0.242	1.60615e-79	Basal 2
CKS2	1.26113e-81	0.704288	0.786172	0.67	0.284	3.78339e-78	Basal 2
SOX15	2.3915e-81	0.703932	1.41099	0.687	0.292	7.17449e-78	Basal 2
UBE2S	1.30088e-80	0.702986	0.313676	0.7	0.317	3.90264e-77	Basal 2
CDCA7	2.76047e-80	0.702564	1.29735	0.67	0.269	8.2814e-77	Basal 2
CAV2	1.05515e-79	0.70181	0.345395	0.67	0.261	3.16546e-76	Basal 2
IFRD1	5.32625e-78	0.69959	0.720944	0.678	0.314	1.59787e-74	Basal 2
RPL39	3.55779e-76	0.697183	0.472806	0.809	0.486	1.06734e-72	Basal 2
ETS2	3.7316e-75	0.695824	0.491213	0.687	0.352	1.11948e-71	Basal 2
SERTAD1	1.30228e-74	0.695097	0.693273	0.703	0.356	3.90683e-71	Basal 2
RPL29	1.48146e-73	0.693676	0.310463	0.825	0.494	4.44439e-70	Basal 2
RPS27	2.23611e-70	0.689334	0.439386	0.781	0.468	6.70833e-67	Basal 2
NFKBIA	1.3319e-69	0.68826	1.06319	0.716	0.411	3.99571e-66	Basal 2
RPS3A	5.97995e-69	0.687351	0.312795	0.838	0.486	1.79398e-65	Basal 2
TPT1	2.96862e-67	0.684969	0.446925	0.781	0.471	8.90586e-64	Basal 2
CLEC2B	3.44959e-66	0.683456	3.37693	0.675	0.321	1.03488e-62	Basal 2
RPL41	8.94466e-65	0.68143	0.356899	0.804	0.475	2.6834e-61	Basal 2
JUNB	1.39757e-64	0.68115	1.37324	0.71	0.446	4.19271e-61	Basal 2
DNAJB1	2.03642e-63	0.679463	0.531227	0.699	0.416	6.10927e-60	Basal 2
RPS6	1.92514e-62	0.678035	0.344168	0.819	0.499	5.77542e-59	Basal 2
GPNMB	8.70644e-62	0.67707	0.363269	0.673	0.341	2.61193e-58	Basal 2
MT-CYB	2.77076e-59	0.673335	0.487335	0.8	0.514	8.31229e-56	Basal 2
FERMT1	7.2675e-59	0.672703	2.3839	0.644	0.282	2.18025e-55	Basal 2
IMPA2	2.6239e-58	0.671857	0.902334	0.686	0.354	7.87171e-55	Basal 2
ASS1	3.23956e-58	0.671717	2.5807	0.63	0.204	9.71867e-55	Basal 2
JUND	2.82153e-57	0.67028	0.504099	0.731	0.452	8.46458e-54	Basal 2
COPZ2	4.02135e-56	0.6685	2.8178	0.634	0.245	1.2064e-52	Basal 2
TGFBI	6.15665e-56	0.668213	1.47926	0.631	0.256	1.847e-52	Basal 2
FBXW7	1.16617e-55	0.667781	0.304087	0.635	0.276	3.49851e-52	Basal 2
SNHG8	1.34908e-55	0.667682	0.706194	0.678	0.345	4.04723e-52	Basal 2
PPP1R14B	2.87084e-52	0.662413	0.595865	0.697	0.429	8.61253e-49	Basal 2
SLC1A4	1.21569e-49	0.658131	2.58439	0.599	0.213	3.64708e-46	Basal 2
B2M	1.83507e-49	0.657835	0.333866	0.642	0.414	5.50522e-46	Basal 2
LAMA5	4.14828e-49	0.657248	1.47453	0.605	0.279	1.24449e-45	Basal 2
CTDSPL	6.41755e-46	0.651858	0.803347	0.621	0.286	1.92527e-42	Basal 2
TXN	7.1941e-46	0.651773	0.406571	0.729	0.461	2.15823e-42	Basal 2
IRF1	3.47744e-45	0.650591	1.15248	0.619	0.371	1.04323e-41	Basal 2
HTRA1	2.03602e-44	0.649254	2.17038	0.599	0.293	6.10806e-41	Basal 2
TUBB4B	1.08899e-43	0.647975	0.332814	0.688	0.439	3.26696e-40	Basal 2
FJX1	9.84706e-43	0.646278	1.53025	0.592	0.2	2.95412e-39	Basal 2
SELENOW	6.1989e-42	0.644845	0.374919	0.655	0.421	1.85967e-38	Basal 2
BGN	7.72731e-42	0.644672	2.05608	0.6	0.257	2.31819e-38	Basal 2
NFKBIZ	1.19839e-41	0.644328	0.655107	0.626	0.381	3.59517e-38	Basal 2
CCL27	3.09365e-41	0.643581	1.52574	0.63	0.285	9.28094e-38	Basal 2
KLF13	4.13849e-39	0.639663	0.371916	0.597	0.319	1.24155e-35	Basal 2
LIMA1	4.23531e-39	0.639645	0.268298	0.6	0.308	1.27059e-35	Basal 2
TAX1BP3	3.24802e-38	0.637982	2.04934	0.592	0.281	9.74407e-35	Basal 2
HAPLN3	6.69415e-38	0.637387	2.92716	0.569	0.255	2.00824e-34	Basal 2
CCNL1	1.15792e-37	0.636934	0.714077	0.599	0.374	3.47377e-34	Basal 2
WLS	2.06285e-37	0.636456	1.29221	0.558	0.197	6.18854e-34	Basal 2
MT1H	2.12269e-35	0.632554	3.22656	0.569	0.235	6.36806e-32	Basal 2
FUS	2.41057e-35	0.632445	0.421975	0.657	0.427	7.23171e-32	Basal 2
ITGB4	3.77137e-35	0.632062	3.73841	0.579	0.245	1.13141e-31	Basal 2
PLAU	4.99395e-35	0.631821	5.09148	0.583	0.254	1.49819e-31	Basal 2
MT1G	8.21348e-35	0.631393	2.30777	0.543	0.263	2.46404e-31	Basal 2
SOX6	1.97465e-34	0.630635	3.66692	0.594	0.206	5.92396e-31	Basal 2
HNRNPH1	2.8239e-34	0.630324	0.373514	0.617	0.401	8.47171e-31	Basal 2
MEF2A	2.04267e-33	0.628594	0.256818	0.583	0.275	6.12802e-30	Basal 2
ZNF43	1.99271e-32	0.373427	2.96426	0.235	0.246	5.97812e-29	Basal 2
ZC3H12A	4.73186e-32	0.625798	0.442212	0.581	0.349	1.41956e-28	Basal 2
ERRFI1	1.43541e-31	0.624795	5.42875	0.583	0.288	4.30624e-28	Basal 2
EXPH5	3.7011e-30	0.621814	0.79983	0.583	0.271	1.11033e-26	Basal 2
TNFAIP8	4.39207e-30	0.621655	0.424793	0.538	0.264	1.31762e-26	Basal 2
CTNNAL1	7.83527e-29	0.618946	1.93711	0.562	0.213	2.35058e-25	Basal 2
UPP1	3.47187e-28	0.617523	0.630194	0.453	0.204	1.04156e-24	Basal 2
FTL	6.17297e-28	0.616968	0.657568	0.595	0.422	1.85189e-24	Basal 2
SLC7A1	1.06329e-27	0.616441	0.651296	0.531	0.226	3.18986e-24	Basal 2
TIPARP	1.36863e-27	0.616196	0.363546	0.544	0.322	4.1059e-24	Basal 2
PITPNB	7.64853e-27	0.61451	2.20675	0.484	0.274	2.29456e-23	Basal 2
CXADR	1.25956e-26	0.614017	0.339575	0.569	0.32	3.77867e-23	Basal 2
PLCG2	5.31642e-26	0.612581	0.906742	0.481	0.299	1.59493e-22	Basal 2
MEIS2	1.44962e-25	0.38843	1.61375	0.192	0.216	4.34886e-22	Basal 2
HACD1	2.67415e-25	0.610948	2.6342	0.551	0.294	8.02245e-22	Basal 2
PHLDB2	4.00813e-25	0.610535	3.48922	0.508	0.225	1.20244e-21	Basal 2
COL7A1	9.83636e-23	0.604765	1.00651	0.562	0.257	2.95091e-19	Basal 2
BNC1	1.58078e-22	0.604253	2.35851	0.551	0.24	4.74234e-19	Basal 2
CAVIN3	2.40249e-21	0.601267	2.53199	0.505	0.229	7.20747e-18	Basal 2
NCL	5.6574e-21	0.600309	1.34321	0.584	0.404	1.69722e-17	Basal 2
MT1E	2.28718e-20	0.598727	0.912914	0.544	0.307	6.86154e-17	Basal 2
STXBP6	2.87612e-19	0.595795	0.338532	0.522	0.24	8.62836e-16	Basal 2
LINC01315	5.65751e-19	0.594996	1.69403	0.532	0.239	1.69725e-15	Basal 2
DTYMK	2.55207e-18	0.593194	0.665322	0.448	0.264	7.65622e-15	Basal 2
APOBEC3C	5.81486e-18	0.592195	3.06349	0.484	0.242	1.74446e-14	Basal 2
CKLF	6.77224e-18	0.592009	0.584276	0.51	0.311	2.03167e-14	Basal 2
NDUFAF2	7.71702e-18	0.408151	0.682816	0.253	0.265	2.31511e-14	Basal 2
SNAI2	9.83298e-18	0.591552	0.398391	0.549	0.277	2.94989e-14	Basal 2
CRCP	2.97456e-17	0.590182	0.363122	0.412	0.249	8.92367e-14	Basal 2
ZNF395	1.49161e-16	0.588149	0.380237	0.526	0.284	4.47482e-13	Basal 2
ALDH3A1	3.48387e-16	0.587062	1.91124	0.54	0.226	1.04516e-12	Basal 2
SRSF7	1.23047e-15	0.585418	0.344948	0.557	0.392	3.69141e-12	Basal 2
BAZ1A	3.59374e-14	0.580866	1.17579	0.538	0.351	1.07812e-10	Basal 2
WNT3	5.44485e-14	0.580288	0.364386	0.539	0.202	1.63345e-10	Basal 2
BASP1	3.57298e-13	0.57762	0.950222	0.514	0.238	1.07189e-09	Basal 2
TNS4	4.30931e-13	0.577349	2.33712	0.503	0.26	1.29279e-09	Basal 2
GBP2	6.22903e-13	0.423186	1.30783	0.271	0.276	1.86871e-09	Basal 2
LSP1	1.06556e-12	0.576028	1.50855	0.508	0.229	3.19668e-09	Basal 2
BTG2	1.72715e-11	0.571818	0.386282	0.523	0.402	5.18145e-08	Basal 2
DEK	1.81633e-11	0.57174	1.35583	0.505	0.339	5.44899e-08	Basal 2
ANP32E	4.07108e-11	0.570474	1.04889	0.422	0.263	1.22132e-07	Basal 2
CEBPD	8.49088e-11	0.569301	0.311274	0.523	0.434	2.54726e-07	Basal 2
ASCL2	2.71863e-10	0.432595	1.87757	0.378	0.217	8.1559e-07	Basal 2
SLC7A5	2.12856e-09	0.436079	0.26733	0.356	0.247	6.38567e-06	Basal 2
KIAA0930	5.64844e-08	0.442037	0.917811	0.251	0.303	0.000169453	Basal 2
AC025164.1	5.73637e-08	0.442066	0.595808	0.378	0.322	0.000172091	Basal 2
IER5L	1.80699e-07	0.444293	1.87506	0.316	0.261	0.000542097	Basal 2
CNTLN	4.10284e-07	0.554062	1.16856	0.473	0.286	0.00123085	Basal 2
ZNF703	7.01566e-07	0.55296	0.855221	0.442	0.25	0.0021047	Basal 2
CDK5RAP2	2.17927e-05	0.545325	0.453436	0.3	0.244	0.065378	Basal 2
SLC3A2	2.92939e-05	0.455388	0.414535	0.371	0.376	0.0878818	Basal 2
STMN3	4.3809e-05	0.543624	0.580412	0.455	0.273	0.131427	Basal 2
KREMEN2	5.44739e-05	0.456918	2.47813	0.392	0.262	0.163422	Basal 2
EGLN3	5.60906e-05	0.543008	2.34579	0.451	0.288	0.168272	Basal 2
ARL6IP6	5.8545e-05	0.542901	1.67949	0.429	0.237	0.175635	Basal 2
PDGFA	6.07919e-05	0.542806	0.897853	0.462	0.227	0.182376	Basal 2
CDC27	7.57444e-05	0.542248	0.692531	0.386	0.232	0.227233	Basal 2
C16orf74	9.05264e-05	0.541791	0.785669	0.471	0.276	0.271579	Basal 2
PHLDB1	0.0012917	0.465648	0.30445	0.395	0.25	1	Basal 2
IFI35	0.00206197	0.532893	0.26954	0.426	0.256	1	Basal 2
TUBA1B	3.57779e-263	0.891115	6.44358	0.928	0.407	1.07334e-259	Basal 3
HMGB1	3.45772e-261	0.889625	3.31468	0.945	0.44	1.03732e-257	Basal 3
KRT5	3.37809e-231	0.866379	2.83028	0.958	0.415	1.01343e-227	Basal 3
PTMA	8.12302e-222	0.858799	2.77354	0.931	0.477	2.43691e-218	Basal 3
HIST1H4C	2.7862e-221	0.858361	5.44174	0.863	0.321	8.35861e-218	Basal 3
HMGN2	7.29678e-211	0.849741	6.1112	0.873	0.375	2.18903e-207	Basal 3
CENPF	1.78389e-204	0.844348	6.87678	0.803	0.172	5.35166e-201	Basal 3
NUSAP1	5.81297e-184	0.826432	6.69561	0.799	0.203	1.74389e-180	Basal 3
H2AFZ	5.03473e-176	0.81923	2.35409	0.879	0.45	1.51042e-172	Basal 3
STMN1	2.80137e-175	0.818545	5.82574	0.813	0.305	8.40412e-172	Basal 3
CENPW	3.6872e-161	0.805288	5.57385	0.775	0.235	1.10616e-157	Basal 3
UBE2C	9.01829e-160	0.803953	4.43264	0.747	0.171	2.70549e-156	Basal 3
HMGB2	1.34719e-157	0.801851	3.36218	0.787	0.278	4.04158e-154	Basal 3
KRT14	2.32103e-152	0.796727	1.90878	0.918	0.43	6.96308e-149	Basal 3
TYMS	8.039e-148	0.792213	4.15857	0.75	0.212	2.4117e-144	Basal 3
TUBB	6.76155e-138	0.782092	3.02092	0.818	0.381	2.02847e-134	Basal 3
RPS2	9.59267e-137	0.780894	1.3018	0.931	0.519	2.8778e-133	Basal 3
PTTG1	4.82402e-133	0.777009	5.90748	0.752	0.265	1.44721e-129	Basal 3
ANLN	2.25372e-132	0.776301	4.41105	0.72	0.197	6.76116e-129	Basal 3
TOP2A	2.37567e-124	0.767665	3.90519	0.693	0.152	7.12702e-121	Basal 3
CDK1	5.07594e-109	0.75034	4.96177	0.693	0.206	1.52278e-105	Basal 3
TK1	2.84689e-108	0.749463	3.8323	0.693	0.2	8.54066e-105	Basal 3
UBE2T	1.15271e-107	0.74875	3.66238	0.691	0.239	3.45812e-104	Basal 3
CCNB2	6.01301e-104	0.744337	4.71488	0.699	0.27	1.8039e-100	Basal 3
PCLAF	1.50346e-103	0.74386	4.85266	0.692	0.21	4.51038e-100	Basal 3
CKS1B	1.91443e-101	0.741321	2.90877	0.726	0.292	5.7433e-98	Basal 3
CDKN3	7.54821e-99	0.738152	4.88386	0.683	0.276	2.26446e-95	Basal 3
MAD2L1	1.93858e-90	0.727586	1.45074	0.676	0.273	5.81575e-87	Basal 3
RPS19	2.19201e-90	0.727518	0.516508	0.87	0.52	6.57604e-87	Basal 3
BIRC5	3.32231e-89	0.725995	3.6719	0.664	0.282	9.96692e-86	Basal 3
TPX2	2.64683e-86	0.722207	2.94579	0.642	0.182	7.94049e-83	Basal 3
HIST1H1C	1.30892e-85	0.721292	4.03779	0.644	0.221	3.92677e-82	Basal 3
ACTG1	5.07158e-83	0.717844	0.916371	0.831	0.494	1.52147e-79	Basal 3
RPS8	2.69434e-81	0.715515	0.483437	0.872	0.508	8.08301e-78	Basal 3
GSTP1	4.35664e-80	0.713869	0.897423	0.819	0.482	1.30699e-76	Basal 3
RPLP1	5.95243e-80	0.713683	0.468139	0.845	0.487	1.78573e-76	Basal 3
TAGLN2	6.36452e-80	0.713643	0.846496	0.771	0.439	1.90936e-76	Basal 3
RPL18A	4.24584e-77	0.709742	0.55809	0.841	0.49	1.27375e-73	Basal 3
RANBP1	6.78222e-77	0.709458	2.65117	0.704	0.352	2.03467e-73	Basal 3
ECT2	2.11006e-76	0.708769	2.80831	0.591	0.171	6.33019e-73	Basal 3
SMC2	7.59554e-75	0.706578	3.40799	0.638	0.24	2.27866e-71	Basal 3
DEK	7.5641e-74	0.70516	0.888949	0.669	0.333	2.26923e-70	Basal 3
ASPM	1.2468e-73	0.70485	5.46132	0.622	0.163	3.74039e-70	Basal 3
MT2A	2.11134e-73	0.704524	2.66049	0.691	0.352	6.33401e-70	Basal 3
RPS6	7.97014e-73	0.703697	0.527491	0.842	0.5	2.39104e-69	Basal 3
RPL10	1.9231e-70	0.700248	0.604114	0.841	0.505	5.76929e-67	Basal 3
RPS3A	4.38953e-70	0.699725	0.539875	0.815	0.489	1.31686e-66	Basal 3
NUCKS1	1.51851e-69	0.698934	1.36782	0.708	0.396	4.55553e-66	Basal 3
RAN	2.49144e-69	0.698618	1.13235	0.745	0.422	7.47432e-66	Basal 3
ZWINT	1.19726e-66	0.694631	2.28765	0.628	0.249	3.59177e-63	Basal 3
TXN	4.61652e-66	0.693749	0.735301	0.756	0.461	1.38495e-62	Basal 3
HELLS	4.42443e-65	0.692262	4.09086	0.62	0.272	1.32733e-61	Basal 3
TMPO	1.55305e-63	0.689899	0.48525	0.636	0.263	4.65916e-60	Basal 3
SMC4	8.98745e-63	0.688722	5.35105	0.616	0.196	2.69623e-59	Basal 3
RND3	2.26305e-62	0.6881	0.680981	0.705	0.398	6.78916e-59	Basal 3
NME1	2.44968e-62	0.688046	1.87674	0.638	0.314	7.34904e-59	Basal 3
CKAP2	1.17999e-60	0.685413	3.49973	0.62	0.248	3.53997e-57	Basal 3
IMPDH2	2.97048e-60	0.68478	0.669691	0.683	0.349	8.91144e-57	Basal 3
HMGB3	9.92587e-60	0.68395	2.54114	0.606	0.268	2.97776e-56	Basal 3
CCNA2	1.37297e-59	0.683726	2.24924	0.591	0.214	4.11892e-56	Basal 3
RNASEH2B	6.46576e-58	0.681046	0.992975	0.609	0.283	1.93973e-54	Basal 3
ANP32E	7.16417e-58	0.680974	0.596052	0.609	0.255	2.14925e-54	Basal 3
MT1X	2.11866e-57	0.680213	0.530122	0.723	0.43	6.35599e-54	Basal 3
COL17A1	2.11121e-56	0.678587	1.20756	0.628	0.284	6.33364e-53	Basal 3
RPL28	7.6723e-55	0.676016	0.493198	0.826	0.514	2.30169e-51	Basal 3
H2AFX	8.71632e-55	0.675924	1.22689	0.613	0.279	2.6149e-51	Basal 3
RRM1	3.68266e-54	0.674882	0.679988	0.596	0.264	1.1048e-50	Basal 3
TPPP3	5.73632e-54	0.67456	1.69147	0.615	0.28	1.7209e-50	Basal 3
MIS18BP1	4.48728e-53	0.673059	1.02064	0.578	0.247	1.34618e-49	Basal 3
PCNA	2.68339e-52	0.671744	0.526168	0.593	0.27	8.05016e-49	Basal 3
ATAD2	4.53537e-52	0.671356	3.80353	0.599	0.225	1.36061e-48	Basal 3
PTMS	4.84853e-50	0.667863	1.24888	0.644	0.369	1.45456e-46	Basal 3
RPS4X	1.78607e-49	0.666875	0.280229	0.781	0.494	5.3582e-46	Basal 3
RPL12	1.17043e-45	0.66006	0.404139	0.793	0.52	3.51128e-42	Basal 3
SNRPG	1.37407e-45	0.659933	0.571751	0.629	0.348	4.1222e-42	Basal 3
CACYBP	5.26702e-45	0.658865	0.721021	0.53	0.253	1.58011e-41	Basal 3
BUB3	8.32866e-45	0.658499	0.270646	0.581	0.264	2.4986e-41	Basal 3
ORC6	3.5314e-44	0.65734	3.88553	0.582	0.261	1.05942e-40	Basal 3
MARCKS	6.01111e-44	0.656911	1.06073	0.674	0.425	1.80333e-40	Basal 3
CDC20	5.13043e-43	0.65517	6.34688	0.574	0.207	1.53913e-39	Basal 3
MCM7	5.95557e-43	0.655048	0.554605	0.594	0.285	1.78667e-39	Basal 3
PAFAH1B3	7.86521e-42	0.652925	1.1056	0.559	0.263	2.35956e-38	Basal 3
UBE2S	9.6459e-42	0.652756	1.97137	0.618	0.323	2.89377e-38	Basal 3
RPS28	7.41013e-41	0.651055	0.276204	0.787	0.509	2.22304e-37	Basal 3
FLRT3	1.96475e-40	0.349764	0.943918	0.143	0.26	5.89424e-37	Basal 3
CRIP2	8.71998e-40	0.648974	0.797818	0.594	0.35	2.61599e-36	Basal 3
WEE1	1.10865e-38	0.646797	0.485036	0.587	0.301	3.32594e-35	Basal 3
RAP2B	1.47926e-37	0.644545	0.79945	0.594	0.351	4.43777e-34	Basal 3
OLFM2	3.174e-36	0.641834	1.12352	0.59	0.33	9.52199e-33	Basal 3
MT-CO2	4.94389e-36	0.641438	0.291353	0.769	0.54	1.48317e-32	Basal 3
CBR1	9.2425e-36	0.640877	1.32303	0.561	0.312	2.77275e-32	Basal 3
RPL39	1.08387e-35	0.640734	0.377067	0.746	0.491	3.2516e-32	Basal 3
DST	2.06315e-35	0.640154	0.7478	0.588	0.344	6.18946e-32	Basal 3
HIST1H1E	2.15197e-34	0.638021	2.47076	0.528	0.236	6.4559e-31	Basal 3
H1FX	3.395e-34	0.637602	0.720391	0.591	0.346	1.0185e-30	Basal 3
NCL	4.17537e-34	0.637412	1.14939	0.616	0.403	1.25261e-30	Basal 3
SLC25A5	5.43866e-34	0.637168	0.284138	0.667	0.44	1.6316e-30	Basal 3
HMMR	9.32768e-33	0.634522	3.87936	0.553	0.228	2.7983e-29	Basal 3
SYNE2	2.00163e-32	0.633802	1.41174	0.537	0.331	6.00489e-29	Basal 3
CENPH	8.32887e-32	0.632447	3.38921	0.559	0.272	2.49866e-28	Basal 3
FUS	1.37636e-31	0.631967	0.779198	0.635	0.429	4.12909e-28	Basal 3
DUT	4.49512e-31	0.630828	1.30919	0.581	0.342	1.34854e-27	Basal 3
ARL6IP6	4.80978e-31	0.630763	0.490476	0.492	0.235	1.44293e-27	Basal 3
TMEM237	5.61662e-31	0.630613	2.00911	0.539	0.261	1.68498e-27	Basal 3
KPNA2	4.0433e-30	0.628688	1.99335	0.562	0.272	1.21299e-26	Basal 3
AGO3	4.41436e-30	0.628602	0.469463	0.492	0.252	1.32431e-26	Basal 3
ALDH3A1	1.17039e-29	0.62764	2.08091	0.523	0.229	3.51116e-26	Basal 3
PPP1R14B	1.74089e-29	0.627246	0.303256	0.653	0.432	5.22266e-26	Basal 3
SGO2	4.18077e-29	0.626373	3.67832	0.515	0.198	1.25423e-25	Basal 3
PRKDC	1.92e-28	0.624839	0.866454	0.536	0.322	5.75999e-25	Basal 3
TNFRSF19	2.3233e-28	0.624646	0.877173	0.505	0.262	6.96991e-25	Basal 3
HNRNPD	1.71865e-27	0.622601	1.96546	0.564	0.344	5.15595e-24	Basal 3
TPM3	1.80065e-27	0.622553	1.25445	0.582	0.366	5.40196e-24	Basal 3
ENDOG	2.04815e-27	0.62242	1.13576	0.509	0.255	6.14445e-24	Basal 3
MCM4	5.13493e-27	0.621468	2.35664	0.512	0.267	1.54048e-23	Basal 3
CENPU	1.33822e-26	0.620468	1.96921	0.527	0.251	4.01465e-23	Basal 3
GSTO1	5.23717e-26	0.61903	0.444202	0.517	0.276	1.57115e-22	Basal 3
TUBA1C	1.08777e-25	0.618252	0.792744	0.593	0.386	3.26332e-22	Basal 3
FJX1	5.97521e-25	0.61642	2.32964	0.46	0.208	1.79256e-21	Basal 3
GJB3	6.53947e-25	0.616322	0.441904	0.562	0.309	1.96184e-21	Basal 3
DTYMK	1.81685e-24	0.615208	0.743273	0.537	0.26	5.45055e-21	Basal 3
HIST1H1D	2.8656e-24	0.614708	2.56369	0.527	0.231	8.59681e-21	Basal 3
MRPL42	3.82423e-24	0.61439	2.18251	0.485	0.234	1.14727e-20	Basal 3
CKS2	8.01745e-24	0.613571	0.518755	0.523	0.293	2.40524e-20	Basal 3
DDB2	8.17649e-24	0.613549	0.532232	0.517	0.251	2.45295e-20	Basal 3
MYO9A	9.18567e-24	0.61342	1.26743	0.434	0.234	2.7557e-20	Basal 3
POLR2G	9.21789e-24	0.613416	1.35819	0.483	0.254	2.76537e-20	Basal 3
CCNB1	1.11511e-23	0.613204	3.92471	0.527	0.195	3.34532e-20	Basal 3
CRIP1	1.43336e-23	0.612924	0.745119	0.492	0.241	4.30008e-20	Basal 3
TKT	2.10105e-23	0.612496	1.85447	0.512	0.294	6.30314e-20	Basal 3
DNMT1	3.71882e-23	0.611854	1.53714	0.556	0.292	1.11565e-19	Basal 3
RAD21	4.13762e-23	0.611733	0.422834	0.515	0.305	1.24129e-19	Basal 3
CBX1	4.5248e-23	0.611632	0.938373	0.474	0.247	1.35744e-19	Basal 3
KIF22	1.01413e-22	0.610717	3.65646	0.528	0.28	3.04238e-19	Basal 3
C12orf75	1.04027e-20	0.605315	1.49147	0.486	0.253	3.12082e-17	Basal 3
EIF5A	3.00236e-20	0.60404	0.27341	0.512	0.358	9.00709e-17	Basal 3
RPL39L	1.67669e-19	0.601937	0.736263	0.504	0.231	5.03008e-16	Basal 3
TNFAIP8	1.72259e-19	0.601904	1.84769	0.486	0.268	5.16778e-16	Basal 3
RCC2	1.80163e-19	0.601849	0.859923	0.508	0.305	5.40489e-16	Basal 3
CCNB1IP1	4.27961e-19	0.600774	0.38674	0.454	0.26	1.28388e-15	Basal 3
ACSL4	7.74718e-19	0.60003	1.76625	0.455	0.246	2.32415e-15	Basal 3
CUEDC2	8.86082e-19	0.599861	1.49007	0.461	0.254	2.65825e-15	Basal 3
TMEM106C	2.72558e-18	0.598436	0.829154	0.52	0.263	8.17674e-15	Basal 3
WDFY2	2.78632e-18	0.598408	0.646535	0.458	0.259	8.35895e-15	Basal 3
FZD6	1.20587e-17	0.596518	1.4639	0.439	0.265	3.61761e-14	Basal 3
GPNMB	1.45186e-17	0.596276	1.61485	0.509	0.35	4.35557e-14	Basal 3
CENPX	3.60765e-17	0.59508	0.512512	0.493	0.296	1.0823e-13	Basal 3
SAPCD2	5.39301e-17	0.594548	2.87599	0.441	0.175	1.6179e-13	Basal 3
GDI2	1.07674e-16	0.593625	1.40202	0.479	0.325	3.23023e-13	Basal 3
ARL6IP1	1.08503e-16	0.593614	2.19746	0.523	0.319	3.25509e-13	Basal 3
TP53AIP1	1.17314e-16	0.59351	2.1343	0.509	0.246	3.51941e-13	Basal 3
RPA3	2.59391e-16	0.592438	0.307733	0.489	0.256	7.78173e-13	Basal 3
FHL2	4.96411e-16	0.591552	1.03808	0.511	0.285	1.48923e-12	Basal 3
PABPC4	5.92437e-16	0.59131	0.947972	0.476	0.263	1.77731e-12	Basal 3
NCOA7	6.39417e-16	0.591205	0.478824	0.491	0.325	1.91825e-12	Basal 3
STAT1	8.25828e-16	0.590852	0.90451	0.482	0.284	2.47748e-12	Basal 3
CAV2	1.8009e-15	0.589769	0.263684	0.434	0.275	5.4027e-12	Basal 3
GATA3	3.03395e-15	0.589037	0.511078	0.476	0.276	9.10186e-12	Basal 3
MT1G	5.95559e-15	0.588082	1.59931	0.505	0.267	1.78668e-11	Basal 3
FOS	8.32547e-15	0.412396	0.348379	0.301	0.442	2.49764e-11	Basal 3
IER5L	2.15438e-14	0.413767	0.637991	0.223	0.265	6.46315e-11	Basal 3
SKIL	2.34204e-14	0.413888	1.15357	0.199	0.27	7.02612e-11	Basal 3
POLE3	2.51591e-14	0.586008	0.842449	0.463	0.268	7.54774e-11	Basal 3
PDLIM1	3.38551e-14	0.585574	0.499632	0.504	0.32	1.01565e-10	Basal 3
JPT1	3.76097e-14	0.58542	2.68744	0.507	0.303	1.12829e-10	Basal 3
INSR	4.18811e-14	0.414738	0.664938	0.187	0.266	1.25643e-10	Basal 3
PLTP	4.32771e-14	0.585214	3.83274	0.474	0.285	1.29831e-10	Basal 3
WNT4	1.31383e-13	0.583567	1.56125	0.483	0.248	3.9415e-10	Basal 3
DHFR	1.75245e-13	0.583134	4.28709	0.502	0.28	5.25735e-10	Basal 3
SNAPC1	1.78619e-13	0.583105	3.28602	0.435	0.234	5.35857e-10	Basal 3
ABRACL	3.99906e-13	0.581883	2.15229	0.511	0.337	1.19972e-09	Basal 3
MUC20-OT1	4.48704e-13	0.581707	0.794437	0.39	0.284	1.34611e-09	Basal 3
NBL1	6.33898e-13	0.581177	0.591628	0.472	0.292	1.90169e-09	Basal 3
RERE	1.64457e-12	0.420305	1.51084	0.235	0.255	4.93371e-09	Basal 3
MOCS2	2.9158e-12	0.421208	2.91975	0.277	0.272	8.7474e-09	Basal 3
DNAJC9	3.52953e-12	0.578489	3.15697	0.47	0.234	1.05886e-08	Basal 3
OXR1	3.76672e-12	0.578385	0.287249	0.431	0.257	1.13002e-08	Basal 3
SDC2	6.96677e-12	0.5774	3.08814	0.399	0.243	2.09003e-08	Basal 3
YTHDC1	8.01588e-12	0.577173	0.8357	0.431	0.284	2.40476e-08	Basal 3
SLBP	2.62198e-11	0.575234	1.22156	0.442	0.264	7.86595e-08	Basal 3
BTG3	4.20015e-11	0.574449	0.841985	0.488	0.329	1.26004e-07	Basal 3
ARHGDIB	4.20742e-11	0.425554	0.428883	0.22	0.272	1.26223e-07	Basal 3
KLF13	4.42429e-11	0.574362	0.431819	0.472	0.327	1.32729e-07	Basal 3
DKK3	6.8441e-11	0.426373	0.792415	0.215	0.199	2.05323e-07	Basal 3
MYO5C	7.38552e-11	0.426502	2.02682	0.145	0.193	2.21566e-07	Basal 3
TWISTNB	8.48458e-11	0.573263	0.332287	0.47	0.308	2.54538e-07	Basal 3
BMP7	1.07571e-10	0.572858	1.57934	0.419	0.182	3.22712e-07	Basal 3
ARAP2	1.11896e-10	0.427209	1.72096	0.222	0.231	3.35689e-07	Basal 3
PGAM1	2.29327e-10	0.571554	1.24638	0.429	0.297	6.8798e-07	Basal 3
NEURL1B	3.87037e-10	0.570638	4.29776	0.455	0.226	1.16111e-06	Basal 3
WASHC4	9.79516e-10	0.568985	2.1078	0.352	0.206	2.93855e-06	Basal 3
STAG1	2.52316e-09	0.567261	1.61489	0.41	0.235	7.56949e-06	Basal 3
FSCN1	3.72866e-09	0.566537	0.897709	0.453	0.307	1.1186e-05	Basal 3
HIST2H2AC	3.94939e-09	0.56643	3.15638	0.394	0.184	1.18482e-05	Basal 3
PIGT	5.89499e-09	0.434322	1.54962	0.225	0.253	1.7685e-05	Basal 3
SLC16A1	1.26357e-08	0.564225	1.20265	0.492	0.319	3.79071e-05	Basal 3
EIF4EBP1	1.54944e-08	0.563831	0.438209	0.396	0.214	4.64833e-05	Basal 3
EIF4H	2.10816e-08	0.563231	0.456289	0.393	0.267	6.32447e-05	Basal 3
EZH2	2.32719e-08	0.563038	2.70058	0.457	0.279	6.98157e-05	Basal 3
EPC1	3.46391e-08	0.562253	0.963271	0.457	0.309	0.000103917	Basal 3
C12orf65	3.95062e-08	0.561992	4.068	0.453	0.269	0.000118519	Basal 3
BCL7C	7.12802e-08	0.560805	3.48675	0.422	0.288	0.000213841	Basal 3
TYW3	7.12854e-08	0.560805	1.92737	0.382	0.241	0.000213856	Basal 3
SLC2A1	8.38854e-08	0.560474	0.382541	0.429	0.285	0.000251656	Basal 3
SAMD4A	1.24228e-07	0.559668	1.76009	0.247	0.196	0.000372684	Basal 3
CDC42EP4	1.74716e-07	0.55896	1.7141	0.453	0.326	0.000524149	Basal 3
AGPAT2	1.9141e-07	0.558769	0.790147	0.4	0.263	0.000574231	Basal 3
TMEM263	3.04307e-07	0.55779	0.387717	0.403	0.23	0.00091292	Basal 3
MORF4L2	4.86606e-07	0.556783	0.477689	0.474	0.324	0.00145982	Basal 3
DBF4	7.79431e-07	0.555756	0.516028	0.45	0.263	0.00233829	Basal 3
ARHGAP24	8.46586e-07	0.555573	0.990898	0.412	0.291	0.00253976	Basal 3
BBOX1	1.01926e-06	0.444838	1.19872	0.209	0.279	0.00305778	Basal 3
COL7A1	1.25778e-06	0.554693	3.82653	0.444	0.264	0.00377335	Basal 3
WBP4	1.47956e-06	0.445672	0.967614	0.258	0.247	0.00443869	Basal 3
SHPRH	1.94704e-06	0.553706	0.785551	0.324	0.239	0.00584111	Basal 3
MCL1	2.26849e-06	0.553357	0.272638	0.455	0.365	0.00680548	Basal 3
LURAP1L	2.90447e-06	0.552788	0.511449	0.337	0.237	0.00871342	Basal 3
FBXO34	5.11112e-06	0.551464	2.23246	0.339	0.208	0.0153334	Basal 3
ITGB1	6.12159e-06	0.551035	0.300739	0.409	0.333	0.0183648	Basal 3
GNG11	1.47865e-05	0.451113	0.340939	0.153	0.261	0.0443595	Basal 3
HMG20B	1.51187e-05	0.548832	1.1812	0.4	0.271	0.0453561	Basal 3
ASS1	1.71217e-05	0.451478	0.82961	0.282	0.223	0.0513651	Basal 3
ZC3H18	1.98407e-05	0.548152	0.394115	0.321	0.2	0.0595222	Basal 3
PSMB8	2.42813e-05	0.54764	1.0508	0.419	0.284	0.0728438	Basal 3
VEGFB	4.19613e-05	0.54623	1.15925	0.355	0.283	0.125884	Basal 3
GINS2	7.61253e-05	0.544649	3.98975	0.442	0.234	0.228376	Basal 3
CERS2	8.5101e-05	0.544347	1.83703	0.311	0.196	0.255303	Basal 3
CERS5	9.54797e-05	0.544034	0.777271	0.371	0.229	0.286439	Basal 3
VASP	0.000132306	0.543135	0.340108	0.365	0.277	0.396919	Basal 3
HSPG2	0.000155579	0.542682	1.03482	0.292	0.212	0.466736	Basal 3
BNIP2	0.000159462	0.542612	0.689859	0.333	0.252	0.478387	Basal 3
CCNC	0.000171674	0.542404	1.09754	0.312	0.213	0.515021	Basal 3
PRPSAP1	0.000303206	0.459231	2.94605	0.235	0.247	0.909619	Basal 3
MED4	0.000323907	0.540576	2.276	0.355	0.253	0.971722	Basal 3
CKLF	0.000326943	0.540548	1.23378	0.434	0.316	0.980828	Basal 3
CTSK	0.00033061	0.459484	1.61927	0.248	0.229	0.99183	Basal 3
DUSP1	0.000392982	0.459996	3.49165	0.349	0.434	1	Basal 3
CIR1	0.000547637	0.460994	0.626622	0.236	0.275	1	Basal 3
ZNF644	0.000552321	0.46102	2.1373	0.285	0.298	1	Basal 3
SOS1	0.000594544	0.461244	5.07068	0.226	0.256	1	Basal 3
IKBIP	0.000619481	0.53863	0.592949	0.406	0.237	1	Basal 3
CDCA7	0.000712532	0.538198	1.29634	0.429	0.282	1	Basal 3
SLC40A1	0.000731432	0.461883	0.434817	0.187	0.27	1	Basal 3
RPL22L1	0.000765921	0.537974	0.284264	0.429	0.336	1	Basal 3
ACADVL	0.000796982	0.53785	0.976426	0.432	0.309	1	Basal 3
ADD1	0.00127812	0.536349	0.357368	0.345	0.24	1	Basal 3
NQO1	0.00187235	0.535095	1.37487	0.403	0.226	1	Basal 3
ODC1	0.00200231	0.465129	0.265694	0.267	0.297	1	Basal 3
SAR1B	0.00274632	0.533798	3.28265	0.349	0.259	1	Basal 3
KITLG	0.00401357	0.46753	0.637101	0.307	0.225	1	Basal 3
ABL2	0.00409689	0.532396	0.574738	0.279	0.245	1	Basal 3
COL6A1	0.00550739	0.531326	2.88684	0.289	0.244	1	Basal 3
TRIP12	0.0057663	0.468843	2.2105	0.269	0.251	1	Basal 3
CCSER2	0.00583808	0.468889	1.37279	0.234	0.27	1	Basal 3
SUN2	0.00647002	0.53073	0.434384	0.384	0.23	1	Basal 3
SERPINF1	0.0085898	0.529658	1.10592	0.314	0.264	1	Basal 3
GNAI1	0.00939453	0.529313	1.6809	0.353	0.276	1	Basal 3
VIM	0	0.894584	1.08896	0.935	0.279	0	Keratinocyte 1
IFITM3	0	0.796154	0.935257	0.764	0.285	0	Keratinocyte 1
CD74	2.03494e-258	0.758302	4.44045	0.694	0.285	6.10482e-255	Keratinocyte 1
CCL2	4.27324e-238	0.74785	4.20525	0.67	0.281	1.28197e-234	Keratinocyte 1
TMSB4X	8.54197e-235	0.74611	1.84969	0.758	0.399	2.56259e-231	Keratinocyte 1
TMSB10	9.99618e-234	0.745544	1.88082	0.774	0.384	2.99885e-230	Keratinocyte 1
ICAM1	5.50691e-227	0.741945	5.14509	0.651	0.196	1.65207e-223	Keratinocyte 1
CAV1	4.7572e-223	0.739818	3.61657	0.743	0.371	1.42716e-219	Keratinocyte 1
IGFBP7	4.4731e-217	0.736554	2.45574	0.653	0.252	1.34193e-213	Keratinocyte 1
KCTD12	1.43552e-214	0.735171	4.2521	0.615	0.201	4.30657e-211	Keratinocyte 1
IFI27	1.45124e-214	0.735168	3.63062	0.645	0.268	4.35372e-211	Keratinocyte 1
SOCS3	5.90503e-209	0.732043	4.17394	0.675	0.294	1.77151e-205	Keratinocyte 1
IGFBP4	3.94453e-201	0.727612	3.72288	0.626	0.211	1.18336e-197	Keratinocyte 1
RAMP2	1.48135e-195	0.724402	3.65541	0.612	0.197	4.44404e-192	Keratinocyte 1
HLA-E	1.57193e-195	0.724387	2.03474	0.686	0.332	4.7158e-192	Keratinocyte 1
KLF2	2.47885e-182	0.716598	2.64536	0.638	0.288	7.43655e-179	Keratinocyte 1
RCAN1	9.84574e-179	0.714425	3.74854	0.589	0.234	2.95372e-175	Keratinocyte 1
ADAMTS1	6.08554e-177	0.713335	5.10663	0.599	0.223	1.82566e-173	Keratinocyte 1
IFITM2	5.501e-175	0.712138	2.63521	0.627	0.249	1.6503e-171	Keratinocyte 1
HLA-DRB1	1.91777e-173	0.71119	3.83236	0.617	0.277	5.7533e-170	Keratinocyte 1
SLC2A3	4.04313e-171	0.709754	4.99742	0.568	0.182	1.21294e-167	Keratinocyte 1
TM4SF1	6.75236e-166	0.706488	4.51615	0.623	0.298	2.02571e-162	Keratinocyte 1
GSN	4.90519e-165	0.705945	3.75165	0.639	0.322	1.47156e-161	Keratinocyte 1
SLC9A3R2	1.28553e-164	0.70568	2.01041	0.561	0.199	3.85659e-161	Keratinocyte 1
HLA-DRA	1.46112e-163	0.705012	2.49512	0.581	0.256	4.38335e-160	Keratinocyte 1
B2M	7.55729e-159	0.701998	0.994624	0.698	0.393	2.26719e-155	Keratinocyte 1
TCF4	1.78237e-157	0.701112	1.38985	0.633	0.288	5.34712e-154	Keratinocyte 1
GNG11	4.04733e-156	0.700233	3.80473	0.594	0.216	1.2142e-152	Keratinocyte 1
CLU	7.58979e-154	0.69875	4.01642	0.568	0.243	2.27694e-150	Keratinocyte 1
CST3	8.49449e-144	0.69206	1.62858	0.634	0.3	2.54835e-140	Keratinocyte 1
HLA-B	4.51775e-139	0.688832	1.39702	0.685	0.417	1.35533e-135	Keratinocyte 1
S100A4	8.8976e-137	0.687245	2.09349	0.647	0.338	2.66928e-133	Keratinocyte 1
CXCL2	2.2521e-135	0.686268	0.884243	0.576	0.266	6.7563e-132	Keratinocyte 1
RGS16	2.04509e-131	0.683483	0.741753	0.575	0.254	6.13528e-128	Keratinocyte 1
FN1	4.08807e-130	0.682559	4.85565	0.468	0.144	1.22642e-126	Keratinocyte 1
CTGF	1.01129e-128	0.681563	2.27288	0.578	0.239	3.03387e-125	Keratinocyte 1
TIMP3	3.76019e-122	0.676794	0.912929	0.601	0.285	1.12806e-118	Keratinocyte 1
LMCD1	3.0742e-119	0.674639	3.2285	0.541	0.215	9.2226e-116	Keratinocyte 1
MGP	3.99708e-115	0.671548	4.32858	0.564	0.265	1.19912e-111	Keratinocyte 1
CAVIN1	1.33361e-114	0.671151	1.77068	0.597	0.318	4.00084e-111	Keratinocyte 1
HLA-C	4.66257e-112	0.669208	4.4704	0.638	0.379	1.39877e-108	Keratinocyte 1
ADIRF	5.08167e-109	0.666857	0.910119	0.588	0.309	1.5245e-105	Keratinocyte 1
SDCBP	3.0262e-103	0.662295	0.900174	0.56	0.3	9.07861e-100	Keratinocyte 1
S100A10	7.05029e-98	0.657937	0.876695	0.703	0.463	2.11509e-94	Keratinocyte 1
EMP1	3.50763e-88	0.649745	4.74931	0.549	0.329	1.05229e-84	Keratinocyte 1
SPARC	2.04048e-87	0.64908	3.99418	0.503	0.216	6.12144e-84	Keratinocyte 1
LGALS1	5.42384e-85	0.646951	0.81346	0.574	0.308	1.62715e-81	Keratinocyte 1
SNCG	1.5708e-84	0.646542	3.79932	0.476	0.167	4.71239e-81	Keratinocyte 1
LIFR	3.07456e-82	0.644496	2.19227	0.47	0.163	9.22368e-79	Keratinocyte 1
HLA-DPA1	5.63192e-82	0.644259	4.33235	0.455	0.181	1.68957e-78	Keratinocyte 1
GNAI2	2.80272e-81	0.64363	1.51454	0.543	0.302	8.40815e-78	Keratinocyte 1
TMEM204	2.82975e-79	0.641806	0.563401	0.45	0.189	8.48925e-76	Keratinocyte 1
NNMT	3.5478e-79	0.641716	2.41522	0.495	0.189	1.06434e-75	Keratinocyte 1
TMEM173	1.6236e-74	0.637377	2.609	0.435	0.172	4.87081e-71	Keratinocyte 1
STOM	3.61555e-74	0.637048	1.27481	0.499	0.258	1.08467e-70	Keratinocyte 1
SASH1	6.04375e-71	0.633959	1.28097	0.436	0.209	1.81312e-67	Keratinocyte 1
ELK3	1.97304e-70	0.633459	2.84871	0.417	0.177	5.91912e-67	Keratinocyte 1
LIMS1	9.86586e-70	0.632777	1.38602	0.497	0.297	2.95976e-66	Keratinocyte 1
TFF3	1.89715e-68	0.631516	2.36738	0.424	0.159	5.69146e-65	Keratinocyte 1
DEPP1	2.1392e-68	0.631464	3.39971	0.436	0.201	6.41759e-65	Keratinocyte 1
COL6A2	3.49907e-68	0.631253	1.72396	0.463	0.25	1.04972e-64	Keratinocyte 1
SERPING1	1.35863e-66	0.629671	1.80498	0.457	0.217	4.0759e-63	Keratinocyte 1
RRAD	2.78282e-66	0.629359	2.16386	0.436	0.215	8.34847e-63	Keratinocyte 1
TGFBR2	2.85888e-66	0.629347	3.86077	0.474	0.211	8.57665e-63	Keratinocyte 1
HLA-DPB1	3.02629e-65	0.628314	2.60353	0.442	0.192	9.07887e-62	Keratinocyte 1
APOD	1.83129e-64	0.627521	0.427076	0.445	0.199	5.49387e-61	Keratinocyte 1
FOXP1	1.21148e-63	0.626683	0.618081	0.502	0.305	3.63445e-60	Keratinocyte 1
TNS2	6.16269e-63	0.625957	1.05281	0.419	0.207	1.84881e-59	Keratinocyte 1
JUNB	6.34771e-63	0.625943	0.480593	0.618	0.44	1.90431e-59	Keratinocyte 1
MAP1B	2.6198e-62	0.625307	0.331102	0.441	0.218	7.85939e-59	Keratinocyte 1
ETS1	4.71619e-61	0.624	2.0268	0.43	0.188	1.41486e-57	Keratinocyte 1
KLF9	1.17554e-60	0.623584	2.52146	0.42	0.23	3.52662e-57	Keratinocyte 1
SPRY1	6.31223e-60	0.622815	5.45202	0.433	0.225	1.89367e-56	Keratinocyte 1
EFEMP1	1.90782e-59	0.622306	2.80647	0.44	0.237	5.72347e-56	Keratinocyte 1
TXNIP	3.55277e-59	0.622019	3.74517	0.537	0.331	1.06583e-55	Keratinocyte 1
BST2	4.79392e-59	0.621881	2.12629	0.427	0.203	1.43817e-55	Keratinocyte 1
HLA-A	4.3319e-58	0.620858	0.75277	0.543	0.34	1.29957e-54	Keratinocyte 1
CD99	7.77192e-58	0.620586	0.918266	0.545	0.325	2.33158e-54	Keratinocyte 1
ANKRD28	9.23496e-58	0.620505	2.03226	0.401	0.184	2.77049e-54	Keratinocyte 1
CYP1B1	8.55642e-57	0.619459	2.18848	0.413	0.162	2.56693e-53	Keratinocyte 1
CDC42EP3	3.25732e-56	0.618827	3.42145	0.435	0.209	9.77197e-53	Keratinocyte 1
PRSS23	1.39496e-55	0.618135	1.44211	0.392	0.195	4.18489e-52	Keratinocyte 1
MRAS	4.12344e-55	0.617617	0.75685	0.334	0.185	1.23703e-51	Keratinocyte 1
TACC1	8.75529e-54	0.616144	2.38744	0.409	0.192	2.62659e-50	Keratinocyte 1
BIRC3	3.65543e-53	0.615448	1.16825	0.397	0.214	1.09663e-49	Keratinocyte 1
ISG15	9.69565e-53	0.614971	0.909051	0.421	0.229	2.90869e-49	Keratinocyte 1
CX3CL1	1.7853e-52	0.614672	1.78442	0.305	0.167	5.35591e-49	Keratinocyte 1
FERMT2	3.97228e-52	0.614278	1.69441	0.396	0.165	1.19168e-48	Keratinocyte 1
ZBTB20	4.21492e-52	0.614249	0.756945	0.483	0.309	1.26447e-48	Keratinocyte 1
TNFSF10	1.59429e-51	0.613591	2.90167	0.429	0.262	4.78287e-48	Keratinocyte 1
PLSCR1	1.89482e-51	0.613505	0.394494	0.374	0.196	5.68446e-48	Keratinocyte 1
WWTR1	5.81361e-51	0.612947	0.276169	0.457	0.242	1.74408e-47	Keratinocyte 1
SOX7	6.01451e-51	0.61293	5.00679	0.426	0.261	1.80435e-47	Keratinocyte 1
CSRP2	1.29367e-50	0.612548	2.23423	0.448	0.267	3.881e-47	Keratinocyte 1
FXYD5	1.14474e-49	0.611451	2.21691	0.431	0.213	3.43421e-46	Keratinocyte 1
SOCS2	2.11535e-49	0.61114	4.29057	0.389	0.162	6.34604e-46	Keratinocyte 1
MYL9	5.40627e-49	0.610664	1.70985	0.4	0.206	1.62188e-45	Keratinocyte 1
FHL1	6.71179e-49	0.610554	1.14762	0.415	0.209	2.01354e-45	Keratinocyte 1
SGCE	6.21498e-48	0.609414	0.364751	0.368	0.178	1.86449e-44	Keratinocyte 1
PLCB4	1.05065e-47	0.609143	1.55339	0.256	0.151	3.15194e-44	Keratinocyte 1
ZBTB10	1.57398e-47	0.608935	3.30548	0.377	0.179	4.72193e-44	Keratinocyte 1
TNS1	5.04925e-47	0.60833	2.80896	0.356	0.178	1.51477e-43	Keratinocyte 1
SPTBN1	7.85878e-47	0.6081	1.91385	0.478	0.294	2.35763e-43	Keratinocyte 1
PODXL	1.48447e-46	0.607768	1.67561	0.416	0.173	4.45341e-43	Keratinocyte 1
CALD1	3.15087e-46	0.607374	1.25013	0.456	0.282	9.45261e-43	Keratinocyte 1
CXCL3	5.28848e-46	0.607103	2.85857	0.439	0.264	1.58654e-42	Keratinocyte 1
MYADM	5.58259e-46	0.607074	0.659848	0.446	0.254	1.67478e-42	Keratinocyte 1
AAED1	6.07692e-46	0.607029	2.25263	0.406	0.217	1.82308e-42	Keratinocyte 1
TIMP2	8.1748e-46	0.606873	1.15628	0.425	0.21	2.45244e-42	Keratinocyte 1
CTSH	2.24948e-45	0.606339	0.626755	0.412	0.204	6.74844e-42	Keratinocyte 1
LAMA4	1.2178e-44	0.605441	1.32997	0.417	0.21	3.65341e-41	Keratinocyte 1
PLSCR4	2.63064e-44	0.605029	1.31346	0.413	0.215	7.89192e-41	Keratinocyte 1
CDC42BPA	1.05069e-43	0.604284	3.37136	0.356	0.186	3.15208e-40	Keratinocyte 1
TSC22D1	2.05249e-43	0.603922	0.659788	0.454	0.311	6.15746e-40	Keratinocyte 1
NPDC1	4.69593e-43	0.603472	2.63337	0.38	0.197	1.40878e-39	Keratinocyte 1
AKT3	6.78265e-43	0.603272	3.79994	0.366	0.16	2.03479e-39	Keratinocyte 1
TIMP1	1.17907e-42	0.60297	1.06721	0.414	0.22	3.53721e-39	Keratinocyte 1
YPEL2	1.79153e-42	0.602742	1.41599	0.4	0.209	5.3746e-39	Keratinocyte 1
SRGN	2.02245e-41	0.601405	3.81637	0.435	0.238	6.06734e-38	Keratinocyte 1
PLPP1	3.27894e-41	0.601137	3.00249	0.423	0.25	9.83683e-38	Keratinocyte 1
KMT2E	3.51636e-41	0.601098	1.56091	0.495	0.333	1.05491e-37	Keratinocyte 1
IGFBP5	4.03807e-41	0.601021	2.38225	0.437	0.278	1.21142e-37	Keratinocyte 1
CCDC80	7.31346e-41	0.600689	2.54881	0.405	0.222	2.19404e-37	Keratinocyte 1
ITM2A	2.11058e-40	0.600095	3.11354	0.509	0.295	6.33175e-37	Keratinocyte 1
C1orf115	5.72481e-40	0.599533	0.513258	0.299	0.162	1.71744e-36	Keratinocyte 1
ACTN1	9.03605e-40	0.599274	0.837888	0.437	0.284	2.71082e-36	Keratinocyte 1
PARP14	2.06882e-39	0.598804	2.51046	0.377	0.237	6.20647e-36	Keratinocyte 1
AKAP12	3.17804e-39	0.598559	2.11516	0.389	0.138	9.53412e-36	Keratinocyte 1
ARHGAP21	1.62158e-38	0.597625	0.670465	0.369	0.231	4.86475e-35	Keratinocyte 1
IL1R1	7.60108e-38	0.59673	0.488636	0.376	0.229	2.28032e-34	Keratinocyte 1
KDM6B	8.69689e-38	0.596652	0.945659	0.495	0.331	2.60907e-34	Keratinocyte 1
CREM	9.50507e-38	0.5966	3.13744	0.387	0.227	2.85152e-34	Keratinocyte 1
TRIB2	9.86921e-38	0.596578	2.15172	0.338	0.175	2.96076e-34	Keratinocyte 1
IL6ST	1.59948e-37	0.596297	2.97062	0.439	0.257	4.79844e-34	Keratinocyte 1
APBB2	1.93961e-37	0.596184	1.80738	0.338	0.193	5.81882e-34	Keratinocyte 1
DAB2	3.0851e-37	0.595912	2.21419	0.372	0.161	9.2553e-34	Keratinocyte 1
MYH9	3.7482e-37	0.595798	1.96248	0.46	0.302	1.12446e-33	Keratinocyte 1
CCDC71L	6.12529e-37	0.595509	0.26425	0.403	0.25	1.83759e-33	Keratinocyte 1
SOD2	6.75918e-37	0.595451	0.439189	0.483	0.342	2.02776e-33	Keratinocyte 1
UACA	8.38558e-37	0.595324	0.369425	0.349	0.215	2.51568e-33	Keratinocyte 1
GPX8	1.45183e-36	0.595	0.336438	0.371	0.223	4.3555e-33	Keratinocyte 1
TNFAIP2	7.45994e-36	0.594026	0.647085	0.403	0.217	2.23798e-32	Keratinocyte 1
MEF2C	1.03244e-35	0.593832	3.38584	0.393	0.163	3.09731e-32	Keratinocyte 1
GNAS	1.1629e-35	0.59376	2.3261	0.516	0.365	3.48871e-32	Keratinocyte 1
NTN4	1.29037e-35	0.593698	1.50983	0.274	0.163	3.87112e-32	Keratinocyte 1
HSPG2	1.51261e-35	0.593603	3.86496	0.383	0.195	4.53782e-32	Keratinocyte 1
HYAL2	5.03264e-34	0.591474	2.65799	0.402	0.224	1.50979e-30	Keratinocyte 1
SP100	7.72024e-34	0.59121	1.0078	0.412	0.263	2.31607e-30	Keratinocyte 1
GYPC	8.08507e-34	0.591182	1.91837	0.388	0.181	2.42552e-30	Keratinocyte 1
PHLDA1	1.52177e-33	0.590791	1.55709	0.383	0.221	4.56531e-30	Keratinocyte 1
DUSP5	3.0685e-33	0.590356	4.33381	0.396	0.243	9.2055e-30	Keratinocyte 1
HIPK3	3.39278e-33	0.590293	0.686784	0.382	0.254	1.01783e-29	Keratinocyte 1
KLF7	3.58696e-33	0.590259	3.07343	0.385	0.211	1.07609e-29	Keratinocyte 1
PHF1	3.70989e-33	0.590238	0.464476	0.379	0.258	1.11297e-29	Keratinocyte 1
IFI16	3.80489e-33	0.590222	4.25589	0.437	0.27	1.14147e-29	Keratinocyte 1
SYNE3	5.78752e-33	0.58996	3.28873	0.353	0.18	1.73626e-29	Keratinocyte 1
MYO5C	9.6028e-33	0.589644	1.83382	0.291	0.179	2.88084e-29	Keratinocyte 1
LMNA	9.76901e-33	0.589633	0.448473	0.587	0.451	2.9307e-29	Keratinocyte 1
PDGFA	2.56296e-32	0.589026	2.10207	0.368	0.224	7.68887e-29	Keratinocyte 1
ISYNA1	2.71909e-32	0.588989	0.458744	0.358	0.238	8.15726e-29	Keratinocyte 1
DCN	3.167e-32	0.588893	1.91723	0.394	0.237	9.50099e-29	Keratinocyte 1
PSMB9	4.17777e-32	0.588717	3.09365	0.363	0.22	1.25333e-28	Keratinocyte 1
TSPAN4	5.02368e-32	0.5886	0.653022	0.388	0.218	1.50711e-28	Keratinocyte 1
ITGB1	5.50644e-32	0.588542	0.887122	0.463	0.321	1.65193e-28	Keratinocyte 1
PHLDB2	1.16224e-31	0.588067	0.48947	0.403	0.22	3.48672e-28	Keratinocyte 1
PROS1	2.58287e-31	0.587556	2.25663	0.328	0.19	7.74861e-28	Keratinocyte 1
SLIT3	2.81149e-31	0.587502	2.66619	0.354	0.187	8.43447e-28	Keratinocyte 1
RCN1	3.41874e-31	0.587376	1.16012	0.385	0.244	1.02562e-27	Keratinocyte 1
BACE2	4.87028e-31	0.587148	1.41169	0.376	0.204	1.46108e-27	Keratinocyte 1
HLA-DMA	5.93775e-31	0.58702	3.19598	0.39	0.223	1.78133e-27	Keratinocyte 1
ARHGAP29	6.33631e-31	0.586979	2.40279	0.389	0.23	1.90089e-27	Keratinocyte 1
LPIN2	6.78187e-31	0.586935	2.15399	0.36	0.212	2.03456e-27	Keratinocyte 1
TINAGL1	1.25373e-30	0.586537	1.40369	0.339	0.181	3.7612e-27	Keratinocyte 1
SERPINB6	2.09343e-30	0.586203	0.560361	0.373	0.23	6.2803e-27	Keratinocyte 1
CD151	4.58451e-30	0.585691	1.19786	0.38	0.269	1.37535e-26	Keratinocyte 1
CFD	7.49648e-30	0.585368	2.00802	0.382	0.26	2.24894e-26	Keratinocyte 1
LAP3	9.38226e-30	0.585221	1.14818	0.389	0.282	2.81468e-26	Keratinocyte 1
NPNT	1.93876e-29	0.584741	1.4065	0.283	0.18	5.81628e-26	Keratinocyte 1
ARPC1B	5.60337e-29	0.584035	2.40119	0.367	0.202	1.68101e-25	Keratinocyte 1
ENG	8.18552e-29	0.583781	4.98169	0.389	0.186	2.45566e-25	Keratinocyte 1
ROCK2	1.77549e-28	0.583261	0.602551	0.348	0.231	5.32646e-25	Keratinocyte 1
FBLN1	2.05316e-28	0.583163	0.712515	0.342	0.233	6.15947e-25	Keratinocyte 1
EDN1	3.07548e-28	0.58289	2.24268	0.366	0.23	9.22644e-25	Keratinocyte 1
RCAN2	6.36579e-28	0.582396	1.72525	0.266	0.173	1.90974e-24	Keratinocyte 1
TSPAN13	6.71623e-28	0.582359	2.08777	0.314	0.217	2.01487e-24	Keratinocyte 1
LRRN4CL	7.03389e-28	0.582328	2.94669	0.379	0.226	2.11017e-24	Keratinocyte 1
CMTM3	7.30535e-28	0.582302	1.74966	0.363	0.224	2.19161e-24	Keratinocyte 1
RAB32	1.0229e-27	0.582072	1.2738	0.358	0.211	3.06871e-24	Keratinocyte 1
ASAP1	1.51354e-27	0.581804	2.5254	0.406	0.249	4.54063e-24	Keratinocyte 1
PPP1R15B	2.27494e-27	0.581524	3.68265	0.369	0.22	6.82481e-24	Keratinocyte 1
SIRPA	5.36793e-27	0.580931	0.582505	0.341	0.213	1.61038e-23	Keratinocyte 1
PLIN2	5.39289e-27	0.580928	0.96037	0.392	0.281	1.61787e-23	Keratinocyte 1
FAM161A	7.19951e-27	0.580727	1.58463	0.256	0.177	2.15985e-23	Keratinocyte 1
IFI6	9.59693e-27	0.580527	3.08981	0.352	0.202	2.87908e-23	Keratinocyte 1
RHOU	1.8447e-26	0.58007	1.86306	0.271	0.164	5.53409e-23	Keratinocyte 1
SERPINE2	1.8468e-26	0.58007	3.87781	0.339	0.2	5.5404e-23	Keratinocyte 1
RILPL2	1.94723e-26	0.580033	2.52273	0.336	0.206	5.8417e-23	Keratinocyte 1
C1R	1.98864e-26	0.580018	0.656832	0.372	0.255	5.96592e-23	Keratinocyte 1
DNAJA1	2.12408e-26	0.579972	0.519846	0.507	0.387	6.37224e-23	Keratinocyte 1
CFLAR	4.0427e-26	0.579519	0.917952	0.39	0.277	1.21281e-22	Keratinocyte 1
HLA-DQB1	4.19919e-26	0.579492	3.86188	0.408	0.257	1.25976e-22	Keratinocyte 1
PTPN12	4.55482e-26	0.579435	0.353366	0.37	0.232	1.36645e-22	Keratinocyte 1
PRPSAP1	7.11138e-26	0.57912	0.513008	0.32	0.237	2.13341e-22	Keratinocyte 1
ARID5B	7.44303e-26	0.579087	0.826042	0.448	0.311	2.23291e-22	Keratinocyte 1
FKBP1A	1.63705e-25	0.578526	0.580973	0.498	0.373	4.91115e-22	Keratinocyte 1
KITLG	1.70047e-25	0.578499	1.40832	0.348	0.215	5.10142e-22	Keratinocyte 1
JMJD1C	2.38148e-25	0.578258	2.91277	0.388	0.261	7.14443e-22	Keratinocyte 1
WARS	2.60966e-25	0.578193	1.43938	0.314	0.191	7.82898e-22	Keratinocyte 1
IFIH1	6.18697e-25	0.577571	2.55253	0.291	0.195	1.85609e-21	Keratinocyte 1
ITGA6	6.48832e-25	0.577537	3.1171	0.389	0.272	1.94649e-21	Keratinocyte 1
CTSS	6.56841e-25	0.577528	1.66159	0.388	0.238	1.97052e-21	Keratinocyte 1
MYL12A	8.50631e-25	0.577341	1.0679	0.502	0.369	2.55189e-21	Keratinocyte 1
SAV1	9.56367e-25	0.577256	0.986074	0.361	0.25	2.8691e-21	Keratinocyte 1
LRRFIP1	1.09335e-24	0.577159	0.368912	0.447	0.336	3.28005e-21	Keratinocyte 1
DENND4A	1.32394e-24	0.57702	0.715117	0.314	0.203	3.97182e-21	Keratinocyte 1
PDLIM1	1.68095e-24	0.576846	1.17562	0.453	0.313	5.04286e-21	Keratinocyte 1
CNOT6L	1.68448e-24	0.576844	0.893903	0.336	0.259	5.05345e-21	Keratinocyte 1
MGLL	2.9185e-24	0.576442	1.60593	0.396	0.222	8.7555e-21	Keratinocyte 1
EPB41L2	2.95295e-24	0.576433	3.57725	0.373	0.201	8.85886e-21	Keratinocyte 1
TAPBP	3.08821e-24	0.576401	0.387883	0.373	0.271	9.26463e-21	Keratinocyte 1
EGFL7	3.86571e-24	0.576236	3.08789	0.405	0.234	1.15971e-20	Keratinocyte 1
PRCP	4.70224e-24	0.576092	1.15103	0.362	0.231	1.41067e-20	Keratinocyte 1
LEPROT	5.03148e-24	0.576042	0.342007	0.398	0.291	1.50944e-20	Keratinocyte 1
ANXA5	6.03261e-24	0.575908	0.34131	0.448	0.315	1.80978e-20	Keratinocyte 1
RBPMS	6.52194e-24	0.57585	1.14323	0.28	0.153	1.95658e-20	Keratinocyte 1
LUZP1	1.0083e-23	0.575528	0.838996	0.365	0.256	3.02489e-20	Keratinocyte 1
XAF1	1.47019e-23	0.575247	0.801742	0.346	0.237	4.41057e-20	Keratinocyte 1
VPS13C	1.52886e-23	0.575218	2.03251	0.333	0.221	4.58658e-20	Keratinocyte 1
SERPINH1	1.73936e-23	0.575122	2.55203	0.349	0.217	5.21808e-20	Keratinocyte 1
AIF1L	3.2293e-23	0.574659	0.792687	0.264	0.143	9.68791e-20	Keratinocyte 1
ID3	7.62315e-23	0.574012	2.30146	0.454	0.326	2.28695e-19	Keratinocyte 1
NRP2	1.36966e-22	0.573567	0.999078	0.365	0.206	4.10897e-19	Keratinocyte 1
TPM4	1.48265e-22	0.573507	0.303223	0.482	0.357	4.44795e-19	Keratinocyte 1
PIK3IP1	1.97458e-22	0.573288	1.09167	0.348	0.258	5.92374e-19	Keratinocyte 1
FAM111B	2.23022e-22	0.573195	3.52694	0.274	0.219	6.69067e-19	Keratinocyte 1
MX2	2.74305e-22	0.573037	2.10031	0.333	0.205	8.22915e-19	Keratinocyte 1
CCDC50	3.26605e-22	0.572903	0.300269	0.368	0.24	9.79815e-19	Keratinocyte 1
DSG2	4.34829e-22	0.572682	0.518761	0.237	0.218	1.30449e-18	Keratinocyte 1
CD81	6.40072e-22	0.572384	0.637942	0.539	0.408	1.92022e-18	Keratinocyte 1
MLXIP	2.33705e-21	0.571375	2.05693	0.34	0.236	7.01114e-18	Keratinocyte 1
SH3BP5	3.09853e-21	0.571154	1.54243	0.352	0.215	9.29558e-18	Keratinocyte 1
MT2A	3.26385e-21	0.571113	0.948419	0.479	0.354	9.79156e-18	Keratinocyte 1
IFIT3	4.15872e-21	0.570922	2.68404	0.346	0.229	1.24762e-17	Keratinocyte 1
DDHD1	8.79348e-21	0.570329	2.32375	0.364	0.244	2.63804e-17	Keratinocyte 1
ECE1	1.60634e-20	0.569848	1.90211	0.389	0.212	4.81901e-17	Keratinocyte 1
ZC3HAV1	1.90663e-20	0.56971	1.22736	0.382	0.262	5.71989e-17	Keratinocyte 1
FOSL2	3.15169e-20	0.569306	1.9824	0.402	0.293	9.45506e-17	Keratinocyte 1
IL33	4.9074e-20	0.568947	2.66384	0.37	0.207	1.47222e-16	Keratinocyte 1
NAMPT	5.78674e-20	0.568814	1.86369	0.441	0.333	1.73602e-16	Keratinocyte 1
VAMP5	7.00012e-20	0.568659	3.01607	0.377	0.209	2.10004e-16	Keratinocyte 1
NTRK2	7.97806e-20	0.568552	0.66558	0.4	0.288	2.39342e-16	Keratinocyte 1
MKL2	9.21081e-20	0.568435	1.52015	0.342	0.231	2.76324e-16	Keratinocyte 1
AKR1C3	1.56352e-19	0.568001	3.34724	0.359	0.203	4.69055e-16	Keratinocyte 1
CCPG1	1.66985e-19	0.567947	0.979189	0.339	0.237	5.00954e-16	Keratinocyte 1
TPM3	2.4911e-19	0.567617	0.502663	0.491	0.362	7.47331e-16	Keratinocyte 1
CSRP1	2.90073e-19	0.567491	0.623974	0.287	0.259	8.70218e-16	Keratinocyte 1
DAPL1	2.91443e-19	0.432513	1.62939	0.201	0.324	8.74329e-16	Keratinocyte 1
OSTM1	4.54844e-19	0.567117	2.13437	0.297	0.204	1.36453e-15	Keratinocyte 1
SYNJ2	5.23069e-19	0.567001	1.44659	0.353	0.24	1.56921e-15	Keratinocyte 1
LACTB	1.02223e-18	0.56644	2.06725	0.356	0.243	3.06668e-15	Keratinocyte 1
CCSAP	1.28731e-18	0.433754	1.01173	0.154	0.263	3.86192e-15	Keratinocyte 1
DKK3	1.46584e-18	0.566136	2.48456	0.313	0.186	4.39751e-15	Keratinocyte 1
MAML2	1.51803e-18	0.566106	1.73282	0.308	0.221	4.55409e-15	Keratinocyte 1
CNKSR3	1.59657e-18	0.566064	3.26975	0.416	0.273	4.78972e-15	Keratinocyte 1
C2orf40	2.48734e-18	0.565688	1.88838	0.335	0.23	7.46201e-15	Keratinocyte 1
VMP1	3.36189e-18	0.565431	0.368618	0.44	0.331	1.00857e-14	Keratinocyte 1
OSMR	4.93854e-18	0.565102	2.11377	0.386	0.266	1.48156e-14	Keratinocyte 1
NEURL1B	5.99485e-18	0.564935	0.558155	0.342	0.224	1.79845e-14	Keratinocyte 1
CFL2	6.14239e-18	0.564914	2.56854	0.329	0.211	1.84272e-14	Keratinocyte 1
FILIP1L	9.62982e-18	0.564526	0.578156	0.438	0.279	2.88895e-14	Keratinocyte 1
CPNE8	1.06581e-17	0.564439	1.32321	0.308	0.164	3.19742e-14	Keratinocyte 1
NFATC2	1.31775e-17	0.564254	1.5863	0.376	0.209	3.95326e-14	Keratinocyte 1
TNFRSF19	1.54675e-17	0.435885	1.38082	0.171	0.285	4.64024e-14	Keratinocyte 1
BMPR2	1.66505e-17	0.564051	1.69307	0.357	0.249	4.99515e-14	Keratinocyte 1
TSHZ2	2.14365e-17	0.56383	1.12271	0.34	0.226	6.43095e-14	Keratinocyte 1
CLIC4	2.19024e-17	0.563811	0.816658	0.391	0.25	6.57073e-14	Keratinocyte 1
LAMB2	2.29143e-17	0.563772	0.936316	0.312	0.207	6.8743e-14	Keratinocyte 1
PDPN	2.64368e-17	0.563647	1.51813	0.336	0.233	7.93104e-14	Keratinocyte 1
IER5	3.36361e-17	0.563435	1.50509	0.362	0.297	1.00908e-13	Keratinocyte 1
CYR61	4.01175e-17	0.56328	2.64855	0.362	0.234	1.20353e-13	Keratinocyte 1
LAMC1	4.52576e-17	0.563173	2.6064	0.362	0.208	1.35773e-13	Keratinocyte 1
NOSTRIN	4.54706e-17	0.563169	3.78037	0.17	0.145	1.36412e-13	Keratinocyte 1
CDC42EP5	6.26286e-17	0.562886	0.792075	0.317	0.186	1.87886e-13	Keratinocyte 1
APLP2	6.8085e-17	0.562812	0.263985	0.389	0.305	2.04255e-13	Keratinocyte 1
SOD3	8.45327e-17	0.562619	3.22893	0.366	0.256	2.53598e-13	Keratinocyte 1
VEZF1	8.47876e-17	0.562616	1.40928	0.313	0.226	2.54363e-13	Keratinocyte 1
MSN	1.04954e-16	0.562426	1.65025	0.423	0.301	3.14861e-13	Keratinocyte 1
B4GALT1	1.05518e-16	0.562421	0.458652	0.368	0.299	3.16553e-13	Keratinocyte 1
APOL6	1.13134e-16	0.562359	2.80835	0.377	0.286	3.39402e-13	Keratinocyte 1
TMEM47	1.31265e-16	0.562226	0.361407	0.317	0.182	3.93794e-13	Keratinocyte 1
LIMD2	1.52404e-16	0.562092	0.506084	0.293	0.199	4.57211e-13	Keratinocyte 1
CTBP2	1.59453e-16	0.562051	2.21869	0.286	0.216	4.78358e-13	Keratinocyte 1
IFNAR1	2.55376e-16	0.561626	0.941479	0.319	0.231	7.66128e-13	Keratinocyte 1
HLA-F	2.93607e-16	0.5615	2.70554	0.348	0.259	8.80821e-13	Keratinocyte 1
FTX	3.17264e-16	0.561429	0.345057	0.294	0.208	9.51791e-13	Keratinocyte 1
MAGI1	3.33471e-16	0.561384	3.55016	0.265	0.192	1.00041e-12	Keratinocyte 1
CRTAP	3.34596e-16	0.561381	0.757987	0.381	0.267	1.00379e-12	Keratinocyte 1
HES4	4.10659e-16	0.561195	0.974334	0.301	0.224	1.23198e-12	Keratinocyte 1
AP1S2	4.54231e-16	0.561103	2.77137	0.337	0.197	1.36269e-12	Keratinocyte 1
RHOC	8.98089e-16	0.560478	2.21232	0.388	0.28	2.69427e-12	Keratinocyte 1
AC058791.1	1.05544e-15	0.560329	3.00296	0.363	0.228	3.16631e-12	Keratinocyte 1
MAT2A	1.31097e-15	0.560128	0.710595	0.36	0.276	3.9329e-12	Keratinocyte 1
PTPRM	1.48609e-15	0.560012	1.93826	0.309	0.15	4.45828e-12	Keratinocyte 1
PKIG	2.04928e-15	0.559713	0.865348	0.327	0.207	6.14785e-12	Keratinocyte 1
EDNRB	2.05308e-15	0.559711	0.274766	0.311	0.164	6.15925e-12	Keratinocyte 1
C19orf48	2.61039e-15	0.440514	1.55668	0.178	0.299	7.83118e-12	Keratinocyte 1
RAPGEF5	2.88513e-15	0.559393	1.91947	0.336	0.2	8.65539e-12	Keratinocyte 1
SWAP70	3.0394e-15	0.559344	2.00591	0.346	0.228	9.11821e-12	Keratinocyte 1
SPCS3	3.82733e-15	0.559127	0.659732	0.343	0.283	1.1482e-11	Keratinocyte 1
SLMAP	4.46965e-15	0.558981	0.341695	0.333	0.254	1.34089e-11	Keratinocyte 1
SERPINB1	5.83147e-15	0.558729	1.79923	0.328	0.256	1.74944e-11	Keratinocyte 1
MAP2K3	6.73609e-15	0.558592	1.09759	0.349	0.282	2.02083e-11	Keratinocyte 1
GMFG	6.9254e-15	0.558566	1.95388	0.363	0.2	2.07762e-11	Keratinocyte 1
TUBA1A	7.63744e-15	0.558472	0.748361	0.392	0.293	2.29123e-11	Keratinocyte 1
SHOC2	9.8395e-15	0.558231	0.26976	0.313	0.264	2.95185e-11	Keratinocyte 1
AKAP13	1.40475e-14	0.557889	1.48208	0.425	0.324	4.21424e-11	Keratinocyte 1
TAGLN2	1.52413e-14	0.557811	0.68904	0.521	0.446	4.5724e-11	Keratinocyte 1
CRIP2	1.65284e-14	0.557733	0.360957	0.471	0.348	4.95853e-11	Keratinocyte 1
SERPINF1	1.90774e-14	0.557594	0.610339	0.359	0.255	5.72322e-11	Keratinocyte 1
PAM	2.29253e-14	0.557416	0.409715	0.337	0.21	6.8776e-11	Keratinocyte 1
FLOT1	3.0895e-14	0.557126	1.1268	0.294	0.193	9.2685e-11	Keratinocyte 1
EPHX1	3.45475e-14	0.557017	1.32255	0.314	0.231	1.03642e-10	Keratinocyte 1
DIXDC1	3.49026e-14	0.557007	4.07174	0.352	0.239	1.04708e-10	Keratinocyte 1
MIDN	4.40839e-14	0.556779	0.558519	0.425	0.342	1.32252e-10	Keratinocyte 1
CTSL	4.46199e-14	0.556767	0.58836	0.316	0.236	1.3386e-10	Keratinocyte 1
MAN1A1	4.92097e-14	0.556671	2.02337	0.342	0.219	1.47629e-10	Keratinocyte 1
TNFAIP3	4.97182e-14	0.556661	0.400025	0.455	0.366	1.49155e-10	Keratinocyte 1
VWA1	6.30259e-14	0.556428	0.855274	0.314	0.231	1.89078e-10	Keratinocyte 1
PSAP	7.52778e-14	0.556252	0.350877	0.427	0.335	2.25834e-10	Keratinocyte 1
HIVEP1	1.26332e-13	0.555738	0.420919	0.324	0.223	3.78997e-10	Keratinocyte 1
CDC42SE2	1.49241e-13	0.555572	2.01551	0.309	0.234	4.47724e-10	Keratinocyte 1
FST	1.58309e-13	0.555513	0.855576	0.306	0.204	4.74928e-10	Keratinocyte 1
CDKN1C	1.73974e-13	0.555418	3.08973	0.359	0.266	5.21923e-10	Keratinocyte 1
ADD3	2.16132e-13	0.5552	0.534735	0.36	0.286	6.48395e-10	Keratinocyte 1
HLTF	2.26988e-13	0.555151	0.43002	0.228	0.204	6.80965e-10	Keratinocyte 1
AP2B1	2.3378e-13	0.555121	0.818869	0.31	0.233	7.0134e-10	Keratinocyte 1
ROCK1	2.40676e-13	0.555092	0.353938	0.365	0.269	7.22029e-10	Keratinocyte 1
ARMCX1	2.42551e-13	0.555084	0.38594	0.316	0.201	7.27654e-10	Keratinocyte 1
AC016831.5	2.44263e-13	0.555077	1.29087	0.325	0.176	7.3279e-10	Keratinocyte 1
NDRG1	2.46848e-13	0.555066	0.337722	0.404	0.319	7.40545e-10	Keratinocyte 1
HABP4	2.63446e-13	0.555	2.42015	0.271	0.173	7.90338e-10	Keratinocyte 1
CAVIN3	2.7283e-13	0.554965	1.3111	0.35	0.23	8.18489e-10	Keratinocyte 1
MLEC	2.72883e-13	0.554965	1.42508	0.325	0.271	8.1865e-10	Keratinocyte 1
POLE4	2.81231e-13	0.554934	0.391238	0.372	0.272	8.43693e-10	Keratinocyte 1
NUAK1	3.53855e-13	0.554701	2.25496	0.353	0.217	1.06157e-09	Keratinocyte 1
CTDSPL	5.73333e-13	0.445791	0.930463	0.228	0.312	1.72e-09	Keratinocyte 1
TYMP	5.86091e-13	0.554187	2.33867	0.344	0.281	1.75827e-09	Keratinocyte 1
NIN	6.25546e-13	0.55412	1.32883	0.286	0.222	1.87664e-09	Keratinocyte 1
CTSZ	6.83054e-13	0.554029	1.15099	0.326	0.206	2.04916e-09	Keratinocyte 1
SPG7	6.92072e-13	0.554016	0.944721	0.32	0.253	2.07622e-09	Keratinocyte 1
RB1CC1	9.62582e-13	0.553676	0.705916	0.376	0.293	2.88774e-09	Keratinocyte 1
CCDC88A	1.0417e-12	0.553594	2.95366	0.354	0.24	3.12509e-09	Keratinocyte 1
RIPK2	1.13565e-12	0.553504	0.40852	0.255	0.213	3.40695e-09	Keratinocyte 1
SELENOW	1.16612e-12	0.553477	0.368234	0.503	0.424	3.49836e-09	Keratinocyte 1
NFIB	1.19818e-12	0.553449	0.451219	0.412	0.337	3.59455e-09	Keratinocyte 1
NFKB1	1.24934e-12	0.553405	0.553495	0.341	0.267	3.74803e-09	Keratinocyte 1
ANXA11	1.4218e-12	0.553271	0.632442	0.346	0.277	4.2654e-09	Keratinocyte 1
PPP1R18	1.53275e-12	0.553192	2.70482	0.409	0.27	4.59825e-09	Keratinocyte 1
RNF130	2.20178e-12	0.552813	1.58421	0.307	0.211	6.60535e-09	Keratinocyte 1
PLAC9	2.21385e-12	0.552807	2.34655	0.349	0.238	6.64156e-09	Keratinocyte 1
CEBPD	3.21752e-12	0.552413	0.264944	0.507	0.43	9.65257e-09	Keratinocyte 1
KRT14	3.32865e-12	0.447623	0.372464	0.38	0.461	9.98594e-09	Keratinocyte 1
CDC27	3.63187e-12	0.552284	2.8789	0.314	0.231	1.08956e-08	Keratinocyte 1
CYTOR	3.64914e-12	0.552279	0.77924	0.351	0.241	1.09474e-08	Keratinocyte 1
DOCK9	4.1996e-12	0.55213	1.59516	0.362	0.256	1.25988e-08	Keratinocyte 1
ERN1	4.5875e-12	0.552036	1.60133	0.319	0.242	1.37625e-08	Keratinocyte 1
ZNF267	7.12233e-12	0.551565	4.8166	0.313	0.203	2.1367e-08	Keratinocyte 1
LTBP4	8.66117e-12	0.551354	0.943137	0.328	0.245	2.59835e-08	Keratinocyte 1
BIRC2	8.76697e-12	0.551341	1.03137	0.282	0.23	2.63009e-08	Keratinocyte 1
BBOX1	1.05427e-11	0.448858	0.259508	0.173	0.288	3.16281e-08	Keratinocyte 1
KIAA0355	1.50137e-11	0.550757	3.05175	0.297	0.188	4.50411e-08	Keratinocyte 1
COX7A1	1.57549e-11	0.550704	0.505809	0.331	0.211	4.72647e-08	Keratinocyte 1
MAP4K4	1.84914e-11	0.550529	2.25109	0.345	0.252	5.54742e-08	Keratinocyte 1
MYLIP	1.9276e-11	0.550484	1.20566	0.368	0.283	5.78279e-08	Keratinocyte 1
EVA1B	1.96806e-11	0.550461	0.473325	0.352	0.22	5.90417e-08	Keratinocyte 1
TLN1	1.9803e-11	0.550454	0.694623	0.337	0.252	5.9409e-08	Keratinocyte 1
SNTB2	2.50458e-11	0.550195	0.588186	0.377	0.241	7.51374e-08	Keratinocyte 1
PHACTR2	3.68055e-11	0.549769	1.5304	0.315	0.209	1.10417e-07	Keratinocyte 1
NDUFAF3	4.12818e-11	0.549641	0.689543	0.283	0.238	1.23846e-07	Keratinocyte 1
LIMA1	4.94866e-11	0.549439	0.833562	0.388	0.314	1.4846e-07	Keratinocyte 1
SIGIRR	6.58424e-11	0.549118	0.659524	0.294	0.193	1.97527e-07	Keratinocyte 1
ERGIC2	6.61386e-11	0.549113	0.887149	0.331	0.282	1.98416e-07	Keratinocyte 1
FEZ2	6.6461e-11	0.549107	2.48969	0.334	0.239	1.99383e-07	Keratinocyte 1
ITGB4	7.65132e-11	0.548948	0.312256	0.316	0.255	2.2954e-07	Keratinocyte 1
ABL2	8.07875e-11	0.548887	0.832739	0.316	0.238	2.42362e-07	Keratinocyte 1
C21orf91	9.31192e-11	0.548726	0.681366	0.297	0.242	2.79358e-07	Keratinocyte 1
UBA6	9.85552e-11	0.548661	2.21069	0.338	0.261	2.95666e-07	Keratinocyte 1
MBNL1	1.0962e-10	0.54854	0.318729	0.453	0.349	3.28861e-07	Keratinocyte 1
NPIPB5	1.09796e-10	0.548538	1.02213	0.305	0.228	3.29387e-07	Keratinocyte 1
COL18A1	1.11781e-10	0.548518	4.5717	0.349	0.24	3.35343e-07	Keratinocyte 1
CAV2	1.25375e-10	0.548387	1.16462	0.35	0.273	3.76124e-07	Keratinocyte 1
MORF4L1	1.31153e-10	0.548335	0.365128	0.454	0.356	3.93459e-07	Keratinocyte 1
RPS27L	1.40887e-10	0.548254	0.291092	0.443	0.364	4.22661e-07	Keratinocyte 1
TGFB1I1	1.42461e-10	0.548241	0.707316	0.376	0.252	4.27382e-07	Keratinocyte 1
CTSC	1.70625e-10	0.548034	3.90574	0.342	0.257	5.11874e-07	Keratinocyte 1
PCMTD2	1.95503e-10	0.547877	0.352247	0.264	0.216	5.86508e-07	Keratinocyte 1
PELI2	2.17783e-10	0.547752	0.914079	0.35	0.261	6.53349e-07	Keratinocyte 1
RNF152	2.33217e-10	0.547673	2.23976	0.256	0.241	6.99652e-07	Keratinocyte 1
UTRN	2.34825e-10	0.547665	0.615846	0.368	0.261	7.04474e-07	Keratinocyte 1
VASN	2.52539e-10	0.54758	0.322616	0.346	0.281	7.57616e-07	Keratinocyte 1
TLCD2	2.6818e-10	0.54751	2.4652	0.35	0.256	8.0454e-07	Keratinocyte 1
SLC29A1	2.82659e-10	0.547449	1.92997	0.305	0.208	8.47976e-07	Keratinocyte 1
REV3L	4.21221e-10	0.546982	3.51737	0.354	0.253	1.26366e-06	Keratinocyte 1
WNK1	4.54724e-10	0.546892	0.686846	0.377	0.317	1.36417e-06	Keratinocyte 1
EIF2AK2	4.87732e-10	0.54681	0.806714	0.296	0.234	1.4632e-06	Keratinocyte 1
UCP2	5.11383e-10	0.546754	2.7749	0.309	0.23	1.53415e-06	Keratinocyte 1
SAMD4A	6.02915e-10	0.546559	0.951384	0.284	0.188	1.80874e-06	Keratinocyte 1
EHMT1	7.72177e-10	0.546265	1.84688	0.277	0.235	2.31653e-06	Keratinocyte 1
DDIT4	8.19143e-10	0.546194	0.321679	0.34	0.285	2.45743e-06	Keratinocyte 1
ANO6	8.62151e-10	0.546133	1.18917	0.314	0.21	2.58645e-06	Keratinocyte 1
USP53	8.67024e-10	0.546126	0.858027	0.325	0.262	2.60107e-06	Keratinocyte 1
CRYBG3	9.5447e-10	0.546011	3.4215	0.31	0.232	2.86341e-06	Keratinocyte 1
FNIP2	1.07045e-09	0.545874	0.953107	0.339	0.244	3.21134e-06	Keratinocyte 1
FYN	1.21782e-09	0.545718	0.887	0.354	0.229	3.65346e-06	Keratinocyte 1
EFHD2	1.63265e-09	0.545363	1.46152	0.314	0.259	4.89794e-06	Keratinocyte 1
CFDP1	1.85954e-09	0.545205	0.459952	0.32	0.265	5.57862e-06	Keratinocyte 1
FCGRT	1.89349e-09	0.545183	0.582612	0.395	0.294	5.68047e-06	Keratinocyte 1
KIFAP3	2.11532e-09	0.545047	0.802364	0.305	0.258	6.34597e-06	Keratinocyte 1
FGFR2	2.26652e-09	0.455037	1.15612	0.151	0.249	6.79956e-06	Keratinocyte 1
PTTG1IP	2.30185e-09	0.544944	0.715193	0.314	0.261	6.90555e-06	Keratinocyte 1
HNRNPU	2.3537e-09	0.544916	0.273449	0.442	0.379	7.06111e-06	Keratinocyte 1
GULP1	2.7288e-09	0.544735	1.02731	0.282	0.208	8.1864e-06	Keratinocyte 1
TMEM131	2.72949e-09	0.544734	1.68358	0.261	0.227	8.18846e-06	Keratinocyte 1
ARHGDIB	3.13083e-09	0.544565	1.63059	0.344	0.261	9.39248e-06	Keratinocyte 1
BCL2	3.28825e-09	0.544504	1.94916	0.3	0.237	9.86475e-06	Keratinocyte 1
BBX	3.33536e-09	0.544487	1.39829	0.322	0.258	1.00061e-05	Keratinocyte 1
RASAL2	3.58331e-09	0.544398	1.59112	0.344	0.268	1.07499e-05	Keratinocyte 1
AZIN1	3.75498e-09	0.54434	2.0811	0.289	0.236	1.12649e-05	Keratinocyte 1
GSDMD	3.94082e-09	0.54428	1.94883	0.291	0.217	1.18225e-05	Keratinocyte 1
HIST1H4C	4.70089e-09	0.45594	0.536972	0.287	0.353	1.41027e-05	Keratinocyte 1
GJA1	5.83315e-09	0.543789	1.74277	0.381	0.323	1.74994e-05	Keratinocyte 1
GAS7	6.37253e-09	0.543678	1.26389	0.3	0.214	1.91176e-05	Keratinocyte 1
HSPD1	6.92191e-09	0.543574	0.269521	0.409	0.359	2.07657e-05	Keratinocyte 1
PEA15	7.84255e-09	0.543416	3.48474	0.352	0.247	2.35277e-05	Keratinocyte 1
LAMB1	8.20187e-09	0.543359	0.585719	0.302	0.224	2.46056e-05	Keratinocyte 1
P4HA1	1.23704e-08	0.542835	1.11131	0.299	0.235	3.71113e-05	Keratinocyte 1
ZFAND5	1.36202e-08	0.542711	0.647232	0.439	0.348	4.08607e-05	Keratinocyte 1
RHOB	1.62254e-08	0.542485	0.484454	0.408	0.349	4.86761e-05	Keratinocyte 1
CDKN1A	1.76283e-08	0.542378	0.718107	0.449	0.371	5.2885e-05	Keratinocyte 1
COL17A1	1.82553e-08	0.542332	0.383475	0.316	0.297	5.47659e-05	Keratinocyte 1
SIK2	1.97233e-08	0.542232	0.923087	0.207	0.179	5.917e-05	Keratinocyte 1
RABEP1	2.14654e-08	0.542122	0.635284	0.3	0.263	6.43962e-05	Keratinocyte 1
PRKD3	2.55727e-08	0.541893	0.686159	0.33	0.237	7.67182e-05	Keratinocyte 1
EFNB1	2.93683e-08	0.458289	1.70419	0.249	0.336	8.8105e-05	Keratinocyte 1
COPS3	3.45806e-08	0.458504	0.481413	0.219	0.282	0.000103742	Keratinocyte 1
HR	3.46729e-08	0.458508	1.7512	0.176	0.278	0.000104019	Keratinocyte 1
SQSTM1	4.47707e-08	0.541153	0.55135	0.449	0.367	0.000134312	Keratinocyte 1
PCGF5	5.57231e-08	0.54086	2.33655	0.279	0.221	0.000167169	Keratinocyte 1
MFN2	7.19742e-08	0.540515	0.540715	0.252	0.232	0.000215922	Keratinocyte 1
SMC2	8.09954e-08	0.459645	1.10804	0.198	0.265	0.000242986	Keratinocyte 1
RPS6KA2	8.68785e-08	0.54026	1.22596	0.29	0.166	0.000260635	Keratinocyte 1
CLEC2B	9.41583e-08	0.54015	0.28928	0.392	0.333	0.000282475	Keratinocyte 1
MAPKAP1	9.51832e-08	0.540135	0.521937	0.28	0.242	0.000285549	Keratinocyte 1
ZNF652	9.8582e-08	0.540087	2.07026	0.289	0.265	0.000295746	Keratinocyte 1
TRAM1	1.09857e-07	0.539939	2.73776	0.337	0.274	0.00032957	Keratinocyte 1
CADM1	1.13259e-07	0.460103	1.94408	0.172	0.253	0.000339776	Keratinocyte 1
C4orf48	1.27407e-07	0.539736	0.920459	0.286	0.203	0.00038222	Keratinocyte 1
FARP2	2.07443e-07	0.460941	3.12926	0.221	0.31	0.000622328	Keratinocyte 1
GBP1	2.10905e-07	0.539035	1.45869	0.319	0.269	0.000632714	Keratinocyte 1
DDX17	2.16051e-07	0.539002	0.800539	0.422	0.363	0.000648152	Keratinocyte 1
PIP4K2A	2.34465e-07	0.538887	0.689335	0.271	0.199	0.000703395	Keratinocyte 1
CISD1	2.43819e-07	0.461168	1.27956	0.213	0.283	0.000731456	Keratinocyte 1
SNX9	2.58946e-07	0.538747	0.898592	0.335	0.261	0.000776837	Keratinocyte 1
PHACTR1	2.76799e-07	0.538653	2.87195	0.296	0.233	0.000830398	Keratinocyte 1
OSBPL1A	3.29007e-07	0.538408	1.33152	0.281	0.241	0.000987021	Keratinocyte 1
DOCK1	3.71546e-07	0.538235	2.30254	0.262	0.214	0.00111464	Keratinocyte 1
ASXL1	4.06836e-07	0.538105	0.482653	0.286	0.23	0.00122051	Keratinocyte 1
GRN	4.27698e-07	0.538033	0.660833	0.356	0.308	0.00128309	Keratinocyte 1
TBC1D15	4.39749e-07	0.537993	0.728822	0.294	0.247	0.00131925	Keratinocyte 1
SCRG1	4.60492e-07	0.537927	3.07967	0.225	0.189	0.00138148	Keratinocyte 1
SENP7	5.88255e-07	0.537573	1.72075	0.24	0.213	0.00176477	Keratinocyte 1
IFI44	6.5825e-07	0.537409	0.567225	0.277	0.246	0.00197475	Keratinocyte 1
NCOA1	6.71142e-07	0.537381	1.15641	0.315	0.267	0.00201343	Keratinocyte 1
HDGFL3	7.10322e-07	0.537298	3.48534	0.291	0.182	0.00213096	Keratinocyte 1
MUM1	7.56118e-07	0.537207	1.20515	0.277	0.226	0.00226835	Keratinocyte 1
MIGA1	7.96647e-07	0.53713	1.43797	0.236	0.205	0.00238994	Keratinocyte 1
COL4A3BP	8.20372e-07	0.537087	3.3554	0.312	0.255	0.00246112	Keratinocyte 1
PALMD	8.68844e-07	0.537003	0.306848	0.372	0.323	0.00260653	Keratinocyte 1
POLR3GL	9.20289e-07	0.536918	1.40217	0.297	0.259	0.00276087	Keratinocyte 1
GOLGA7	9.55189e-07	0.536863	0.437148	0.286	0.257	0.00286557	Keratinocyte 1
CHD6	1.09312e-06	0.536663	0.327541	0.289	0.244	0.00327937	Keratinocyte 1
ABI2	1.09625e-06	0.536659	0.656685	0.302	0.248	0.00328874	Keratinocyte 1
BCCIP	1.55863e-06	0.463867	0.905032	0.18	0.259	0.0046759	Keratinocyte 1
CBL	1.63345e-06	0.536062	0.729043	0.285	0.22	0.00490034	Keratinocyte 1
SGMS2	1.67784e-06	0.536022	0.722477	0.317	0.25	0.00503351	Keratinocyte 1
TAF7	1.78206e-06	0.535931	4.35328	0.305	0.288	0.00534619	Keratinocyte 1
SULF2	2.33433e-06	0.53552	0.439724	0.293	0.231	0.007003	Keratinocyte 1
PIK3R3	2.48244e-06	0.535426	2.15604	0.28	0.195	0.00744731	Keratinocyte 1
ILVBL	2.86371e-06	0.464794	0.388726	0.225	0.308	0.00859114	Keratinocyte 1
ZNF148	3.20239e-06	0.535033	1.66939	0.337	0.285	0.00960716	Keratinocyte 1
ITPRIPL2	3.36044e-06	0.534959	1.92499	0.32	0.237	0.0100813	Keratinocyte 1
LMAN1	3.62699e-06	0.53484	0.414338	0.336	0.314	0.010881	Keratinocyte 1
TRIP11	3.64382e-06	0.534833	1.69175	0.297	0.255	0.0109315	Keratinocyte 1
RAB27A	3.65203e-06	0.534829	2.81961	0.362	0.288	0.0109561	Keratinocyte 1
GINS2	3.89865e-06	0.534727	1.47345	0.248	0.243	0.011696	Keratinocyte 1
AAK1	4.29841e-06	0.534574	1.22321	0.29	0.229	0.0128952	Keratinocyte 1
RNF213	4.71498e-06	0.534429	1.28471	0.325	0.27	0.0141449	Keratinocyte 1
AIDA	5.21318e-06	0.534271	2.08913	0.32	0.235	0.0156395	Keratinocyte 1
S100B	5.30441e-06	0.534243	1.29036	0.245	0.172	0.0159132	Keratinocyte 1
GOLGA8A	5.61715e-06	0.534153	1.77677	0.328	0.286	0.0168515	Keratinocyte 1
MUC20-OT1	7.13406e-06	0.533771	1.02223	0.321	0.285	0.0214022	Keratinocyte 1
MAP3K8	7.25531e-06	0.533744	0.442223	0.317	0.281	0.0217659	Keratinocyte 1
DNAJB4	7.25853e-06	0.533744	0.726381	0.339	0.244	0.0217756	Keratinocyte 1
SDCCAG8	7.34617e-06	0.533724	3.17275	0.29	0.247	0.0220385	Keratinocyte 1
RHOBTB3	8.58769e-06	0.533473	1.17142	0.239	0.205	0.0257631	Keratinocyte 1
ATXN1	8.69097e-06	0.533454	3.39087	0.277	0.249	0.0260729	Keratinocyte 1
TNPO1	9.63609e-06	0.533287	0.608805	0.313	0.272	0.0289083	Keratinocyte 1
PLA2G16	1.0048e-05	0.533218	1.09388	0.328	0.229	0.0301439	Keratinocyte 1
JADE1	1.01135e-05	0.533208	1.87766	0.276	0.268	0.0303405	Keratinocyte 1
USP34	1.04345e-05	0.533157	0.568586	0.305	0.265	0.0313035	Keratinocyte 1
JDP2	1.07256e-05	0.533112	2.4304	0.256	0.229	0.0321769	Keratinocyte 1
HSPH1	1.08907e-05	0.533087	0.334228	0.371	0.332	0.0326721	Keratinocyte 1
DST	1.28854e-05	0.532812	0.838301	0.377	0.352	0.0386562	Keratinocyte 1
PFKFB3	1.37839e-05	0.5327	3.20883	0.291	0.236	0.0413517	Keratinocyte 1
SETX	1.45701e-05	0.532609	0.394233	0.287	0.246	0.0437104	Keratinocyte 1
MARCKSL1	1.64022e-05	0.532412	0.85677	0.376	0.332	0.0492065	Keratinocyte 1
SNHG7	1.70628e-05	0.532347	0.32784	0.417	0.358	0.0511885	Keratinocyte 1
PTP4A2	2.01026e-05	0.532072	0.542992	0.388	0.324	0.0603077	Keratinocyte 1
BORCS7	2.12489e-05	0.531979	1.54342	0.294	0.267	0.0637468	Keratinocyte 1
MSH6	2.33807e-05	0.531817	0.363426	0.252	0.213	0.070142	Keratinocyte 1
MRPS5	2.34304e-05	0.531814	0.683404	0.288	0.268	0.0702911	Keratinocyte 1
ARL4C	2.80307e-05	0.531509	0.911616	0.314	0.265	0.0840921	Keratinocyte 1
SPART	2.99472e-05	0.531396	3.16197	0.237	0.218	0.0898417	Keratinocyte 1
NSUN6	3.10673e-05	0.531333	1.5341	0.251	0.219	0.0932018	Keratinocyte 1
NEMF	3.35093e-05	0.468797	1.97089	0.205	0.257	0.100528	Keratinocyte 1
AKR1B1	3.45726e-05	0.531149	2.19414	0.283	0.214	0.103718	Keratinocyte 1
PTMS	3.48923e-05	0.531133	0.547754	0.438	0.375	0.104677	Keratinocyte 1
ZNF462	3.54434e-05	0.531106	2.1975	0.249	0.206	0.10633	Keratinocyte 1
SUMO3	3.67021e-05	0.531046	2.81272	0.296	0.265	0.110106	Keratinocyte 1
KIAA1671	5.00786e-05	0.530504	1.33985	0.258	0.217	0.150236	Keratinocyte 1
ANKRD17	6.32096e-05	0.530092	0.270812	0.29	0.262	0.189629	Keratinocyte 1
QKI	6.50671e-05	0.53004	0.699295	0.379	0.322	0.195201	Keratinocyte 1
MIER1	7.06615e-05	0.529893	1.95759	0.313	0.297	0.211984	Keratinocyte 1
HCG18	7.13526e-05	0.529876	1.04368	0.267	0.231	0.214058	Keratinocyte 1
TGFBI	7.16935e-05	0.529867	1.31713	0.305	0.271	0.21508	Keratinocyte 1
MAP4	7.32271e-05	0.529829	0.589326	0.363	0.314	0.219681	Keratinocyte 1
GSTM3	8.29596e-05	0.470396	3.32375	0.265	0.31	0.248879	Keratinocyte 1
DOCK5	8.33394e-05	0.529596	0.64548	0.234	0.191	0.250018	Keratinocyte 1
MAPK1IP1L	8.40286e-05	0.470419	3.10787	0.222	0.27	0.252086	Keratinocyte 1
CTNNAL1	8.62511e-05	0.529534	1.23208	0.312	0.221	0.258753	Keratinocyte 1
C19orf12	8.68203e-05	0.529522	1.94014	0.276	0.235	0.260461	Keratinocyte 1
FAM107B	9.22479e-05	0.529412	1.89612	0.344	0.279	0.276744	Keratinocyte 1
SRSF7	9.52689e-05	0.529354	1.04073	0.432	0.396	0.285807	Keratinocyte 1
CASP3	0.000106788	0.529145	0.293256	0.27	0.238	0.320364	Keratinocyte 1
ERF	0.00011046	0.470917	0.977648	0.232	0.262	0.331381	Keratinocyte 1
MXRA7	0.000140715	0.528636	2.07582	0.269	0.213	0.422145	Keratinocyte 1
MIB2	0.000142826	0.471392	0.351782	0.197	0.273	0.428479	Keratinocyte 1
TIA1	0.000148061	0.528541	2.9432	0.248	0.251	0.444183	Keratinocyte 1
RNF115	0.000166804	0.528318	0.533308	0.259	0.219	0.500411	Keratinocyte 1
FAM114A1	0.000170696	0.528274	1.72559	0.256	0.223	0.512087	Keratinocyte 1
TRIM69	0.000174105	0.528237	0.712445	0.274	0.24	0.522314	Keratinocyte 1
REL	0.000178729	0.528188	0.281432	0.42	0.384	0.536187	Keratinocyte 1
NXN	0.000179881	0.528176	0.437927	0.27	0.247	0.539644	Keratinocyte 1
DGKH	0.000181428	0.528159	1.41504	0.236	0.207	0.544284	Keratinocyte 1
FNDC3B	0.000183859	0.528134	1.37766	0.305	0.224	0.551576	Keratinocyte 1
SPTSSB	0.00019136	0.528058	0.539366	0.239	0.24	0.574081	Keratinocyte 1
TAP2	0.000202087	0.472045	2.11814	0.215	0.264	0.606262	Keratinocyte 1
NHLRC3	0.000206279	0.527916	0.371374	0.274	0.242	0.618837	Keratinocyte 1
LSM2	0.000216887	0.52782	1.32697	0.323	0.295	0.650662	Keratinocyte 1
NASP	0.000224479	0.527755	4.39255	0.326	0.291	0.673436	Keratinocyte 1
BZW1	0.000235461	0.527663	0.596622	0.399	0.342	0.706382	Keratinocyte 1
GSTO1	0.000251685	0.527535	0.506014	0.345	0.28	0.755056	Keratinocyte 1
CSRNP1	0.000290142	0.52726	1.57308	0.334	0.284	0.870427	Keratinocyte 1
TPX2	0.000366513	0.473198	1.29507	0.137	0.21	1	Keratinocyte 1
MFSD10	0.000410804	0.526576	2.28268	0.288	0.265	1	Keratinocyte 1
FRMD4A	0.000437764	0.526449	2.90285	0.26	0.214	1	Keratinocyte 1
COL27A1	0.000447074	0.526407	2.04611	0.25	0.231	1	Keratinocyte 1
LAMTOR1	0.000450248	0.526393	0.373552	0.345	0.317	1	Keratinocyte 1
HOMER2	0.000472168	0.526298	0.783369	0.176	0.216	1	Keratinocyte 1
RETSAT	0.000474816	0.473714	1.54693	0.262	0.31	1	Keratinocyte 1
MYOF	0.000520232	0.526102	1.37489	0.3	0.264	1	Keratinocyte 1
IFI35	0.000535404	0.526044	0.41612	0.294	0.261	1	Keratinocyte 1
MDM2	0.000605243	0.525795	2.138	0.273	0.261	1	Keratinocyte 1
PXDC1	0.000612949	0.525769	0.447505	0.307	0.255	1	Keratinocyte 1
ATP13A3	0.000614561	0.525764	2.92355	0.257	0.19	1	Keratinocyte 1
NEO1	0.000627513	0.474279	3.62509	0.187	0.265	1	Keratinocyte 1
TCEAL3	0.000683131	0.525547	2.09572	0.258	0.255	1	Keratinocyte 1
CASP1	0.000879351	0.474978	0.690946	0.169	0.238	1	Keratinocyte 1
NAV1	0.000898437	0.524977	1.26189	0.32	0.242	1	Keratinocyte 1
MED13L	0.000919514	0.524929	0.442999	0.373	0.312	1	Keratinocyte 1
LAMA3	0.000978271	0.475202	0.751115	0.211	0.249	1	Keratinocyte 1
FAM3C	0.00101395	0.524722	2.86927	0.28	0.258	1	Keratinocyte 1
ECHS1	0.00120696	0.524351	1.81891	0.285	0.287	1	Keratinocyte 1
COTL1	0.00130354	0.524185	2.87594	0.304	0.227	1	Keratinocyte 1
ILK	0.00131186	0.524171	0.551025	0.283	0.242	1	Keratinocyte 1
LINC01315	0.00143239	0.523981	0.586772	0.253	0.254	1	Keratinocyte 1
UBL3	0.00143774	0.476027	0.25569	0.245	0.289	1	Keratinocyte 1
MCM3	0.00144757	0.523958	1.37869	0.319	0.262	1	Keratinocyte 1
REEP3	0.00145377	0.523948	0.512527	0.29	0.274	1	Keratinocyte 1
USP48	0.00153537	0.523829	2.03805	0.25	0.239	1	Keratinocyte 1
ADARB1	0.00160913	0.523726	2.44658	0.261	0.239	1	Keratinocyte 1
KIAA0930	0.00161011	0.523725	2.22362	0.313	0.299	1	Keratinocyte 1
CYGB	0.00162534	0.523704	1.73141	0.308	0.232	1	Keratinocyte 1
ELMSAN1	0.00193317	0.523321	1.50711	0.288	0.249	1	Keratinocyte 1
SLC25A23	0.00197051	0.476722	0.321122	0.191	0.244	1	Keratinocyte 1
HIVEP2	0.00204391	0.523196	3.04844	0.253	0.208	1	Keratinocyte 1
FAM241A	0.00218374	0.476952	0.435304	0.286	0.263	1	Keratinocyte 1
PPP1R2	0.00219187	0.52304	0.361464	0.308	0.265	1	Keratinocyte 1
SOCS6	0.00234084	0.477109	1.0028	0.196	0.253	1	Keratinocyte 1
ZNF770	0.00247583	0.477236	0.471933	0.182	0.268	1	Keratinocyte 1
YWHAH	0.00257356	0.522676	0.2813	0.343	0.322	1	Keratinocyte 1
BMP2	0.00265424	0.522605	1.63977	0.359	0.311	1	Keratinocyte 1
DLX5	0.00270266	0.477436	1.12007	0.184	0.259	1	Keratinocyte 1
KCNAB2	0.00281083	0.477526	0.268726	0.168	0.198	1	Keratinocyte 1
BEX4	0.0028111	0.522473	1.03825	0.235	0.233	1	Keratinocyte 1
SMARCA2	0.00299142	0.52233	0.876775	0.28	0.268	1	Keratinocyte 1
MYO1E	0.00303504	0.477703	0.867865	0.213	0.223	1	Keratinocyte 1
DIP2C	0.00305585	0.522281	1.50905	0.252	0.222	1	Keratinocyte 1
MYO5A	0.00314811	0.477788	0.258004	0.199	0.214	1	Keratinocyte 1
THSD4	0.00370214	0.521833	1.372	0.214	0.226	1	Keratinocyte 1
RECQL	0.00415994	0.478443	0.587582	0.241	0.261	1	Keratinocyte 1
CTNNA1	0.00445203	0.521394	0.735294	0.327	0.313	1	Keratinocyte 1
RSRC1	0.004547	0.521344	1.80307	0.304	0.274	1	Keratinocyte 1
TTF1	0.00456429	0.478665	1.70303	0.239	0.288	1	Keratinocyte 1
OFD1	0.00473262	0.521248	0.27614	0.278	0.272	1	Keratinocyte 1
DDIT3	0.00519133	0.478976	1.11485	0.247	0.287	1	Keratinocyte 1
PMPCB	0.00541562	0.52092	0.491075	0.281	0.269	1	Keratinocyte 1
ALAS1	0.00548106	0.520891	1.60501	0.265	0.261	1	Keratinocyte 1
DNAJC9	0.00601995	0.520661	1.86369	0.251	0.244	1	Keratinocyte 1
MT1E	0.00620878	0.479416	0.705237	0.283	0.323	1	Keratinocyte 1
GBP2	0.00658708	0.520438	0.528083	0.288	0.274	1	Keratinocyte 1
HPS4	0.00691019	0.520318	0.950174	0.255	0.236	1	Keratinocyte 1
CDKN1B	0.00713261	0.479761	0.645009	0.195	0.261	1	Keratinocyte 1
TSPAN15	0.00739595	0.520148	0.532315	0.252	0.173	1	Keratinocyte 1
GADD45G	0.00819121	0.480111	1.32977	0.202	0.269	1	Keratinocyte 1
LGALS3BP	0.00826443	0.519866	2.12512	0.266	0.248	1	Keratinocyte 1
NSRP1	0.00833026	0.519846	0.250188	0.268	0.272	1	Keratinocyte 1
TNFSF9	0.00841336	0.519821	2.44752	0.287	0.276	1	Keratinocyte 1
ARAP2	0.00872712	0.519727	0.367333	0.222	0.232	1	Keratinocyte 1
GPAA1	0.00900973	0.480355	0.566037	0.187	0.249	1	Keratinocyte 1
VIM	4.93235e-305	0.979078	4.44652	1	0.326	1.4797e-301	Melanocyte
TYRP1	6.78857e-288	0.965325	7.02111	0.96	0.276	2.03657e-284	Melanocyte
PMEL	5.30782e-265	0.946295	6.30013	0.937	0.286	1.59234e-261	Melanocyte
CD63	2.40966e-239	0.923956	6.42561	0.945	0.379	7.22898e-236	Melanocyte
MLANA	5.93589e-225	0.910894	5.86147	0.906	0.274	1.78077e-221	Melanocyte
S100A4	1.83857e-207	0.89444	4.87816	0.956	0.35	5.5157e-204	Melanocyte
APOD	2.3333e-204	0.891448	2.03201	0.889	0.202	6.99989e-201	Melanocyte
MITF	3.72526e-203	0.890282	6.79421	0.887	0.25	1.11758e-199	Melanocyte
FTH1	3.03604e-201	0.888423	4.25321	0.935	0.431	9.10811e-198	Melanocyte
PLP1	4.06901e-196	0.88339	4.38195	0.872	0.277	1.2207e-192	Melanocyte
FTL	8.17563e-190	0.877112	5.85342	0.903	0.414	2.45269e-186	Melanocyte
RRAD	4.21089e-172	0.858883	0.488435	0.891	0.215	1.26327e-168	Melanocyte
LGALS1	4.14383e-165	0.851427	3.42863	0.884	0.317	1.24315e-161	Melanocyte
EMP3	7.22337e-162	0.847916	6.17052	0.834	0.222	2.16701e-158	Melanocyte
S100A10	1.74988e-144	0.828452	2.20452	0.884	0.475	5.24964e-141	Melanocyte
ITM2A	2.0901e-141	0.824886	2.17184	0.893	0.298	6.2703e-138	Melanocyte
IFI27	8.44597e-141	0.824178	2.02007	0.802	0.291	2.53379e-137	Melanocyte
S100A6	6.88384e-130	0.811175	2.62953	0.851	0.412	2.06515e-126	Melanocyte
HLA-E	1.06188e-128	0.809726	2.06186	0.809	0.355	3.18563e-125	Melanocyte
PMP22	1.69609e-120	0.799533	3.06245	0.821	0.276	5.08827e-117	Melanocyte
TMSB10	3.06681e-120	0.799208	1.94932	0.847	0.411	9.20044e-117	Melanocyte
QPCT	1.72662e-106	0.781278	3.29494	0.777	0.216	5.17987e-103	Melanocyte
IFITM2	4.12684e-97	0.768366	2.29049	0.752	0.274	1.23805e-93	Melanocyte
NTRK2	4.38591e-86	0.752345	2.68486	0.725	0.285	1.31577e-82	Melanocyte
HPGD	4.74313e-83	0.747756	4.80552	0.681	0.195	1.42294e-79	Melanocyte
CST3	1.80544e-82	0.746869	1.24141	0.723	0.322	5.41632e-79	Melanocyte
CDC42EP3	1.26198e-80	0.744027	3.27224	0.719	0.216	3.78594e-77	Melanocyte
KRTCAP3	2.75053e-80	0.743502	0.598042	0.666	0.239	8.25158e-77	Melanocyte
MRPL44	9.625e-79	0.741092	0.919005	0.704	0.267	2.8875e-75	Melanocyte
NPC2	2.32009e-77	0.738915	1.99856	0.784	0.393	6.96026e-74	Melanocyte
TIMP2	2.76933e-77	0.738793	1.32742	0.714	0.216	8.308e-74	Melanocyte
PRKAR1A	8.33217e-76	0.736441	0.457661	0.685	0.288	2.49965e-72	Melanocyte
CPEB4	1.28758e-75	0.736138	1.14859	0.731	0.312	3.86274e-72	Melanocyte
SDCBP	1.08328e-74	0.734653	0.926214	0.737	0.313	3.24985e-71	Melanocyte
ACOX1	5.10756e-73	0.731941	0.316178	0.643	0.256	1.53227e-69	Melanocyte
BACE2	4.58341e-71	0.728736	2.74266	0.719	0.205	1.37502e-67	Melanocyte
S100A13	7.93133e-71	0.728342	4.97884	0.725	0.261	2.3794e-67	Melanocyte
SOCS3	1.83499e-69	0.726072	2.71332	0.727	0.321	5.50497e-66	Melanocyte
KANK2	4.24447e-69	0.725462	2.16309	0.672	0.233	1.27334e-65	Melanocyte
CD99	3.14199e-68	0.724	1.9366	0.727	0.336	9.42596e-65	Melanocyte
HCG18	7.8626e-67	0.721628	0.286355	0.613	0.221	2.35878e-63	Melanocyte
CD59	3.22142e-66	0.720581	1.38003	0.725	0.337	9.66427e-63	Melanocyte
CLEC11A	3.15716e-64	0.717143	4.19473	0.662	0.242	9.47149e-61	Melanocyte
ZEB2	8.6748e-64	0.716378	2.80008	0.697	0.187	2.60244e-60	Melanocyte
USP8	9.58238e-63	0.714548	1.24707	0.66	0.263	2.87471e-59	Melanocyte
CRYAB	1.15272e-62	0.714407	0.690356	0.708	0.36	3.45815e-59	Melanocyte
MFSD12	4.09712e-62	0.713434	4.20638	0.697	0.265	1.22913e-58	Melanocyte
KIT	1.00513e-61	0.712743	4.8748	0.662	0.17	3.0154e-58	Melanocyte
PKN1	1.57985e-59	0.708806	0.404144	0.626	0.174	4.73955e-56	Melanocyte
SP100	2.37059e-59	0.708487	3.49446	0.628	0.267	7.11176e-56	Melanocyte
SNCA	8.66881e-59	0.707464	3.15012	0.698	0.228	2.60064e-55	Melanocyte
CPQ	1.57393e-56	0.703309	1.84869	0.656	0.211	4.72179e-53	Melanocyte
TRPM1	1.96709e-56	0.703129	3.97024	0.67	0.185	5.90126e-53	Melanocyte
ELF2	3.68182e-56	0.702623	2.90099	0.643	0.273	1.10455e-52	Melanocyte
CCDC25	1.25695e-51	0.69399	1.02365	0.569	0.268	3.77086e-48	Melanocyte
SUDS3	4.43676e-51	0.692921	0.263306	0.647	0.313	1.33103e-47	Melanocyte
SRSF4	4.57501e-51	0.692895	1.49468	0.613	0.259	1.3725e-47	Melanocyte
SCRG1	1.07137e-50	0.30783	0.508809	0.227	0.192	3.21412e-47	Melanocyte
TDRD3	1.18191e-50	0.692087	0.937979	0.643	0.248	3.54574e-47	Melanocyte
SRSF8	1.38376e-46	0.683918	0.50653	0.595	0.252	4.15128e-43	Melanocyte
SLC44A1	7.31983e-45	0.680348	0.497934	0.622	0.306	2.19595e-41	Melanocyte
ATP6V0E1	1.06613e-43	0.677898	0.756659	0.656	0.36	3.19838e-40	Melanocyte
GMPR	1.22763e-43	0.677768	1.29156	0.624	0.172	3.68288e-40	Melanocyte
GPR155	2.56274e-42	0.674945	0.951061	0.643	0.246	7.68821e-39	Melanocyte
IFITM3	3.22945e-42	0.674728	4.09879	0.63	0.327	9.68834e-39	Melanocyte
ITGB1	4.4199e-42	0.674434	1.39291	0.635	0.326	1.32597e-38	Melanocyte
CYB561A3	5.89604e-42	0.674163	5.15935	0.634	0.255	1.76881e-38	Melanocyte
INPP4B	1.56828e-41	0.673241	0.807821	0.643	0.158	4.70484e-38	Melanocyte
MLEC	3.33236e-41	0.672527	0.784916	0.634	0.264	9.99707e-38	Melanocyte
ZNF652	4.6094e-41	0.672218	0.300108	0.616	0.255	1.38282e-37	Melanocyte
MDK	7.84903e-41	0.671711	0.962122	0.416	0.212	2.35471e-37	Melanocyte
NIFK	9.8519e-41	0.671494	2.15112	0.611	0.297	2.95557e-37	Melanocyte
CEP72	1.18051e-40	0.671322	5.36774	0.641	0.224	3.54154e-37	Melanocyte
CRYL1	1.31571e-40	0.671218	0.550192	0.601	0.237	3.94712e-37	Melanocyte
PIP4K2A	2.79064e-40	0.670497	1.60857	0.588	0.193	8.37193e-37	Melanocyte
ASAH1	1.21947e-39	0.669075	1.07914	0.647	0.293	3.6584e-36	Melanocyte
CELF2	1.24178e-39	0.669057	2.9153	0.643	0.197	3.72533e-36	Melanocyte
MARCKSL1	2.85142e-39	0.66825	1.66216	0.67	0.325	8.55427e-36	Melanocyte
CREB1	8.02266e-39	0.667241	0.631134	0.548	0.257	2.4068e-35	Melanocyte
CTSA	1.06341e-38	0.666964	2.73034	0.582	0.296	3.19023e-35	Melanocyte
NR3C1	1.49387e-38	0.666631	1.02658	0.615	0.305	4.48161e-35	Melanocyte
SNHG7	1.50095e-38	0.666626	2.70082	0.66	0.354	4.50286e-35	Melanocyte
ZNF638	3.40952e-38	0.665818	1.32378	0.552	0.279	1.02286e-34	Melanocyte
COPB1	6.0399e-38	0.665253	0.307672	0.525	0.261	1.81197e-34	Melanocyte
MAP1B	1.63426e-37	0.664264	1.73254	0.552	0.231	4.90277e-34	Melanocyte
SEC62	1.85517e-37	0.664137	0.857064	0.634	0.334	5.56552e-34	Melanocyte
PRMT2	2.02153e-37	0.664052	0.57461	0.615	0.3	6.06459e-34	Melanocyte
S100A1	2.24614e-37	0.663946	1.20971	0.559	0.192	6.73842e-34	Melanocyte
BSG	2.6906e-37	0.663766	0.611655	0.63	0.317	8.07181e-34	Melanocyte
CD81	9.14315e-37	0.662539	1.13544	0.677	0.413	2.74294e-33	Melanocyte
LIMA1	1.52808e-36	0.662021	0.639336	0.569	0.314	4.58424e-33	Melanocyte
CYSTM1	1.54625e-36	0.662009	4.55102	0.635	0.264	4.63876e-33	Melanocyte
TPM3	9.79012e-36	0.660134	1.26644	0.641	0.367	2.93704e-32	Melanocyte
ANXA5	1.09853e-35	0.660016	0.912086	0.647	0.318	3.29558e-32	Melanocyte
COX20	3.6058e-35	0.658796	2.56449	0.561	0.308	1.08174e-31	Melanocyte
ST3GAL6	8.00174e-35	0.657972	1.45769	0.599	0.236	2.40052e-31	Melanocyte
MIF	2.6059e-34	0.656745	3.19314	0.534	0.291	7.81769e-31	Melanocyte
LMNA	4.09156e-34	0.656273	1.95519	0.677	0.458	1.22747e-30	Melanocyte
SCAMP2	1.22587e-33	0.65512	0.824523	0.51	0.229	3.6776e-30	Melanocyte
UBL3	1.38894e-33	0.654989	1.27875	0.59	0.273	4.16683e-30	Melanocyte
MED13L	1.1281e-32	0.652762	0.38026	0.544	0.31	3.3843e-29	Melanocyte
MXI1	1.26293e-32	0.652641	0.798077	0.595	0.273	3.78878e-29	Melanocyte
IFNAR1	3.15279e-32	0.651658	0.368382	0.506	0.231	9.45838e-29	Melanocyte
TTF1	3.89647e-32	0.348571	0.619489	0.185	0.286	1.16894e-28	Melanocyte
SRPK2	6.7765e-32	0.650831	0.268214	0.548	0.263	2.03295e-28	Melanocyte
DUT	3.11418e-31	0.649168	0.387391	0.597	0.344	9.34255e-28	Melanocyte
ARGLU1	3.84664e-31	0.648937	0.581106	0.557	0.342	1.15399e-27	Melanocyte
SGK1	5.58631e-31	0.648526	3.98376	0.569	0.362	1.67589e-27	Melanocyte
AZIN1	7.67401e-31	0.648177	0.683838	0.473	0.234	2.3022e-27	Melanocyte
DOCK10	1.36073e-30	0.352457	0.840012	0.282	0.255	4.08218e-27	Melanocyte
TBC1D16	1.70867e-30	0.647291	2.17257	0.616	0.294	5.12601e-27	Melanocyte
HLA-A	2.40613e-30	0.64691	1.50079	0.616	0.353	7.21838e-27	Melanocyte
SLC3A2	4.65883e-30	0.646174	1.08589	0.624	0.367	1.39765e-26	Melanocyte
SELENOW	2.98525e-29	0.644082	1.199	0.647	0.425	8.95575e-26	Melanocyte
MGST3	3.04428e-29	0.64406	0.685822	0.616	0.37	9.13283e-26	Melanocyte
TFAP2B	4.20986e-29	0.643691	3.08451	0.613	0.219	1.26296e-25	Melanocyte
AP1S2	7.91261e-29	0.642972	1.32598	0.576	0.199	2.37378e-25	Melanocyte
NR2F2	1.70594e-28	0.642092	0.38115	0.466	0.247	5.11782e-25	Melanocyte
CDK2	2.57426e-28	0.641618	4.07208	0.588	0.22	7.72278e-25	Melanocyte
CALR	4.69447e-28	0.640923	1.02513	0.523	0.362	1.40834e-24	Melanocyte
OSTM1	8.80608e-28	0.640192	3.44938	0.586	0.201	2.64182e-24	Melanocyte
EID1	1.45546e-27	0.639605	0.775823	0.641	0.371	4.36637e-24	Melanocyte
SERPINE2	1.50063e-27	0.63957	1.43542	0.609	0.201	4.5019e-24	Melanocyte
ZMYND8	1.61386e-27	0.639484	0.686953	0.531	0.291	4.84158e-24	Melanocyte
UBTF	3.53309e-27	0.638564	2.51733	0.498	0.269	1.05993e-23	Melanocyte
RPS27L	4.93192e-27	0.63817	1.24923	0.595	0.364	1.47958e-23	Melanocyte
NUCB1	2.19222e-26	0.636396	2.86207	0.544	0.299	6.57665e-23	Melanocyte
FRZB	2.99704e-26	0.636021	1.83033	0.59	0.193	8.99111e-23	Melanocyte
DPYSL2	3.462e-26	0.635848	0.413767	0.603	0.227	1.0386e-22	Melanocyte
SH3BGRL	4.23819e-26	0.635605	0.698814	0.573	0.304	1.27146e-22	Melanocyte
SPTSSA	5.773e-26	0.635232	0.518305	0.546	0.33	1.7319e-22	Melanocyte
CALU	5.94117e-26	0.635197	0.284859	0.517	0.275	1.78235e-22	Melanocyte
TUBB2B	6.61631e-26	0.635067	2.90281	0.576	0.206	1.98489e-22	Melanocyte
AK2	1.26634e-25	0.634281	3.67448	0.527	0.259	3.79902e-22	Melanocyte
GABARAPL2	2.52155e-25	0.633441	0.681775	0.529	0.305	7.56465e-22	Melanocyte
GSTK1	5.60624e-25	0.63246	0.492706	0.477	0.305	1.68187e-21	Melanocyte
FMN1	5.68374e-25	0.632443	0.699633	0.599	0.195	1.70512e-21	Melanocyte
B2M	1.50305e-24	0.63124	1.46388	0.624	0.419	4.50916e-21	Melanocyte
SPAG7	1.76116e-24	0.631043	1.8747	0.513	0.279	5.28349e-21	Melanocyte
2007-09-01	3.35374e-23	0.627322	0.568051	0.531	0.324	1.00612e-19	Melanocyte
MAP9	3.76386e-23	0.372826	1.5305	0.244	0.22	1.12916e-19	Melanocyte
HMG20B	4.45769e-23	0.626957	1.35903	0.595	0.265	1.33731e-19	Melanocyte
HACD3	1.69411e-22	0.625231	1.19747	0.55	0.294	5.08232e-19	Melanocyte
CAVIN3	2.32085e-22	0.624821	2.32478	0.576	0.231	6.96254e-19	Melanocyte
FLOT1	2.57371e-22	0.624686	1.05675	0.481	0.195	7.72113e-19	Melanocyte
SUN2	3.24824e-22	0.624381	0.395061	0.473	0.229	9.74473e-19	Melanocyte
RAB32	3.41375e-22	0.624316	2.20043	0.578	0.214	1.02413e-18	Melanocyte
MUM1	4.73186e-22	0.623887	0.556948	0.529	0.221	1.41956e-18	Melanocyte
RNF43	5.70562e-22	0.376359	0.662612	0.261	0.222	1.71169e-18	Melanocyte
SRM	7.68987e-22	0.623247	3.75777	0.466	0.227	2.30696e-18	Melanocyte
GNAI2	7.74489e-22	0.623237	0.81141	0.563	0.32	2.32347e-18	Melanocyte
KIDINS220	2.25556e-21	0.621816	0.786543	0.552	0.257	6.76667e-18	Melanocyte
SVIL	2.32935e-21	0.621773	0.477553	0.227	0.273	6.98804e-18	Melanocyte
MEF2C	2.37039e-21	0.621749	0.709037	0.546	0.175	7.11117e-18	Melanocyte
TMEM106B	2.42019e-21	0.621722	1.00977	0.517	0.294	7.26057e-18	Melanocyte
GPNMB	2.708e-21	0.621571	0.994608	0.605	0.349	8.12401e-18	Melanocyte
CAPG	2.82825e-21	0.621513	1.25017	0.544	0.337	8.48474e-18	Melanocyte
RPS6KA2	4.43197e-21	0.620909	3.93106	0.534	0.167	1.32959e-17	Melanocyte
VAMP2	1.05409e-20	0.619736	1.41348	0.559	0.278	3.16227e-17	Melanocyte
CGGBP1	8.17872e-20	0.616917	0.942209	0.475	0.255	2.45362e-16	Melanocyte
DAB2	2.20748e-19	0.615527	0.294969	0.469	0.173	6.62244e-16	Melanocyte
EIF2AK2	2.22332e-19	0.384483	0.841313	0.26	0.24	6.66995e-16	Melanocyte
PLTP	6.8969e-19	0.613911	2.2648	0.534	0.285	2.06907e-15	Melanocyte
CUEDC2	8.79033e-19	0.613564	0.261526	0.481	0.255	2.6371e-15	Melanocyte
CHCHD6	8.91883e-19	0.613544	4.04151	0.565	0.251	2.67565e-15	Melanocyte
ARL2	9.04877e-19	0.613523	3.24409	0.573	0.279	2.71463e-15	Melanocyte
DNAJC15	1.78373e-18	0.612546	3.84809	0.534	0.28	5.35118e-15	Melanocyte
TMEM173	2.60674e-18	0.611997	2.25333	0.508	0.19	7.82021e-15	Melanocyte
BRI3	4.44422e-18	0.61122	1.09644	0.555	0.36	1.33327e-14	Melanocyte
COX7A2	7.41498e-18	0.610469	0.289407	0.586	0.416	2.2245e-14	Melanocyte
ATOX1	1.79861e-17	0.609158	0.269002	0.548	0.315	5.39583e-14	Melanocyte
TTC3	1.84834e-17	0.609117	1.18187	0.578	0.312	5.54501e-14	Melanocyte
SMIM29	2.08234e-17	0.608939	0.804526	0.532	0.256	6.24702e-14	Melanocyte
LGALS3	4.27586e-17	0.607861	0.764658	0.624	0.435	1.28276e-13	Melanocyte
KLF6	6.24662e-17	0.607289	1.25765	0.628	0.456	1.87399e-13	Melanocyte
COMT	7.37515e-17	0.607037	0.616973	0.548	0.319	2.21254e-13	Melanocyte
TSPAN15	8.92572e-17	0.393253	0.708131	0.273	0.179	2.67771e-13	Melanocyte
GNAS	1.07095e-16	0.60647	0.26579	0.59	0.374	3.21284e-13	Melanocyte
GNAI1	1.59727e-16	0.605858	0.434086	0.508	0.271	4.7918e-13	Melanocyte
EPS15	2.91832e-16	0.60493	0.921465	0.531	0.245	8.75495e-13	Melanocyte
MBP	4.98292e-16	0.604099	0.369512	0.555	0.237	1.49488e-12	Melanocyte
STMN3	8.81386e-16	0.396794	0.638389	0.281	0.283	2.64416e-12	Melanocyte
OSBPL9	1.04552e-15	0.602937	0.325845	0.525	0.225	3.13657e-12	Melanocyte
ADGRG1	1.0641e-15	0.60291	1.74104	0.574	0.256	3.19229e-12	Melanocyte
PRKD3	1.63085e-15	0.602234	2.29333	0.515	0.238	4.89254e-12	Melanocyte
SLC39A8	1.63404e-15	0.602231	3.56499	0.397	0.202	4.90211e-12	Melanocyte
PON2	1.64578e-15	0.60222	1.0232	0.534	0.242	4.93734e-12	Melanocyte
FUS	1.65135e-15	0.602214	0.623375	0.609	0.432	4.95404e-12	Melanocyte
SPPL2A	3.54171e-15	0.600997	0.506069	0.454	0.284	1.06251e-11	Melanocyte
EIF4EBP1	4.278e-15	0.399307	1.11374	0.252	0.221	1.2834e-11	Melanocyte
CCDC82	6.2482e-15	0.600081	1.41654	0.464	0.208	1.87446e-11	Melanocyte
NR4A2	1.15803e-14	0.599077	0.266794	0.529	0.323	3.47408e-11	Melanocyte
DBF4	1.72771e-14	0.401579	0.413418	0.242	0.272	5.18313e-11	Melanocyte
AHI1	1.79728e-14	0.598356	2.75644	0.464	0.211	5.39184e-11	Melanocyte
HERC2	2.54431e-14	0.597781	0.405494	0.5	0.261	7.63292e-11	Melanocyte
RNH1	2.70391e-14	0.597681	0.260695	0.563	0.409	8.11172e-11	Melanocyte
STXBP6	4.99747e-14	0.596657	1.58832	0.552	0.243	1.49924e-10	Melanocyte
CFAP36	7.82298e-14	0.595903	0.721319	0.464	0.248	2.34689e-10	Melanocyte
SOX5	7.88877e-14	0.595889	0.950643	0.485	0.224	2.36663e-10	Melanocyte
RPL39L	1.11162e-13	0.595308	0.263065	0.452	0.236	3.33485e-10	Melanocyte
YTHDC1	1.32314e-13	0.595012	0.714755	0.439	0.286	3.96943e-10	Melanocyte
GYPC	1.57641e-13	0.594713	0.338397	0.565	0.191	4.72924e-10	Melanocyte
SDF4	1.75959e-13	0.594525	0.430253	0.5	0.285	5.27877e-10	Melanocyte
GSTP1	2.15812e-13	0.594175	1.35805	0.639	0.492	6.47436e-10	Melanocyte
TIMM10	3.57203e-13	0.593306	2.21615	0.382	0.261	1.07161e-09	Melanocyte
CERS5	5.37043e-13	0.592596	0.553602	0.496	0.226	1.61113e-09	Melanocyte
NIN	5.50854e-13	0.592552	0.530345	0.485	0.22	1.65256e-09	Melanocyte
IFI6	6.42395e-13	0.592283	0.743484	0.513	0.208	1.92719e-09	Melanocyte
CCDC50	1.04602e-12	0.591425	0.4908	0.439	0.247	3.13805e-09	Melanocyte
AP2B1	1.10597e-12	0.591327	0.528375	0.458	0.234	3.31792e-09	Melanocyte
HLA-B	1.13619e-12	0.591279	1.09948	0.563	0.442	3.40857e-09	Melanocyte
PLXNC1	1.8605e-12	0.590402	1.33245	0.544	0.201	5.58151e-09	Melanocyte
IFIT2	2.09692e-12	0.409812	0.569794	0.313	0.268	6.29075e-09	Melanocyte
GOLIM4	3.74343e-12	0.589144	0.826724	0.403	0.26	1.12303e-08	Melanocyte
TFAP2A	3.99756e-12	0.589025	1.75831	0.508	0.342	1.19927e-08	Melanocyte
DUOX1	4.01796e-12	0.410984	0.959833	0.103	0.248	1.20539e-08	Melanocyte
PAG1	5.26206e-12	0.588525	0.868843	0.542	0.245	1.57862e-08	Melanocyte
MORF4L1	6.15148e-12	0.58824	1.07949	0.531	0.361	1.84544e-08	Melanocyte
MAGED2	1.12639e-11	0.587127	1.4561	0.532	0.27	3.37918e-08	Melanocyte
PTEN	1.36711e-11	0.586767	1.23701	0.51	0.287	4.10133e-08	Melanocyte
CABLES1	1.96411e-11	0.413909	1.345	0.328	0.227	5.89234e-08	Melanocyte
SMAD2	2.02612e-11	0.586033	0.647892	0.429	0.304	6.07835e-08	Melanocyte
PTP4A2	2.05344e-11	0.586008	0.404915	0.468	0.326	6.16033e-08	Melanocyte
BEX4	2.11551e-11	0.585952	3.0768	0.487	0.224	6.34653e-08	Melanocyte
AC007325.4	3.00629e-11	0.58529	1.472	0.548	0.322	9.01886e-08	Melanocyte
AKAP13	6.06667e-11	0.583954	0.460498	0.462	0.33	1.82e-07	Melanocyte
NECAP2	6.44042e-11	0.583839	0.371239	0.429	0.255	1.93213e-07	Melanocyte
ZNF106	6.76886e-11	0.583743	1.12996	0.513	0.251	2.03066e-07	Melanocyte
CREBRF	7.26329e-11	0.583608	0.713126	0.492	0.313	2.17899e-07	Melanocyte
IFI35	1.43006e-10	0.417707	1.07924	0.309	0.263	4.29019e-07	Melanocyte
ATP6V0B	2.06321e-10	0.581573	0.437394	0.523	0.362	6.18964e-07	Melanocyte
RAP1A	2.10454e-10	0.581534	3.40394	0.41	0.292	6.31361e-07	Melanocyte
CKB	2.4341e-10	0.418754	0.356312	0.359	0.397	7.3023e-07	Melanocyte
HSP90B1	2.49784e-10	0.581195	0.709669	0.456	0.365	7.49353e-07	Melanocyte
QKI	2.61004e-10	0.581108	0.773032	0.502	0.322	7.83012e-07	Melanocyte
RILPL2	3.7142e-10	0.580405	1.0191	0.405	0.214	1.11426e-06	Melanocyte
RABGAP1	4.5436e-10	0.580001	0.254282	0.445	0.285	1.36308e-06	Melanocyte
IRF1	6.91694e-10	0.579153	0.336799	0.437	0.381	2.07508e-06	Melanocyte
IFFO2	1.24492e-09	0.577951	0.370996	0.359	0.338	3.73476e-06	Melanocyte
SPATS2L	1.54205e-09	0.577509	0.435487	0.532	0.315	4.62616e-06	Melanocyte
C19orf12	1.55567e-09	0.577491	0.269998	0.483	0.231	4.667e-06	Melanocyte
TTYH3	2.40967e-09	0.42342	1.4429	0.353	0.242	7.22902e-06	Melanocyte
CRIP2	2.7017e-09	0.42366	0.355999	0.321	0.363	8.1051e-06	Melanocyte
YWHAH	3.62204e-09	0.575721	0.524214	0.481	0.319	1.08661e-05	Melanocyte
ODF2L	4.42203e-09	0.575298	0.485673	0.504	0.219	1.32661e-05	Melanocyte
CTNNA1	5.85575e-09	0.574698	0.428742	0.473	0.309	1.75673e-05	Melanocyte
RAB27A	9.93816e-09	0.573555	1.42332	0.513	0.288	2.98145e-05	Melanocyte
CTSZ	1.07752e-08	0.573379	2.94663	0.508	0.209	3.23255e-05	Melanocyte
DNAJC13	1.13923e-08	0.573257	0.288134	0.504	0.288	3.41768e-05	Melanocyte
CTSF	1.40781e-08	0.572794	0.583446	0.508	0.203	4.22344e-05	Melanocyte
JUND	1.49638e-08	0.572659	0.585881	0.553	0.463	4.48915e-05	Melanocyte
MT-CYB	2.14481e-08	0.571863	0.329513	0.611	0.526	6.43442e-05	Melanocyte
CAVIN1	3.08502e-08	0.57105	0.329759	0.427	0.345	9.25507e-05	Melanocyte
GRN	4.1924e-08	0.570357	0.45263	0.504	0.306	0.000125772	Melanocyte
ZBTB20	4.21344e-08	0.570345	0.873681	0.494	0.322	0.000126403	Melanocyte
IFI44	4.49032e-08	0.570201	0.482549	0.481	0.242	0.00013471	Melanocyte
SLC1A4	5.93882e-08	0.569562	2.66642	0.525	0.222	0.000178164	Melanocyte
AIF1L	6.60887e-08	0.430683	0.572335	0.368	0.148	0.000198266	Melanocyte
LONRF1	7.85955e-08	0.568917	0.360648	0.391	0.248	0.000235787	Melanocyte
ADAR	9.33966e-08	0.568516	0.86274	0.447	0.27	0.00028019	Melanocyte
MPC1	1.04705e-07	0.56825	0.41544	0.46	0.3	0.000314115	Melanocyte
GSTO1	1.21337e-07	0.567905	1.04919	0.504	0.279	0.000364011	Melanocyte
CISD1	1.26765e-07	0.567802	0.731342	0.515	0.267	0.000380296	Melanocyte
RABAC1	1.37652e-07	0.567608	0.394643	0.519	0.352	0.000412955	Melanocyte
PCSK1N	1.38845e-07	0.432412	0.883002	0.359	0.255	0.000416534	Melanocyte
RHOQ	2.22955e-07	0.566463	2.82133	0.481	0.241	0.000668864	Melanocyte
AGPAT2	2.95794e-07	0.565783	1.12684	0.527	0.26	0.000887383	Melanocyte
TUBB	3.07129e-07	0.565692	0.376915	0.531	0.396	0.000921386	Melanocyte
ABCA5	3.86989e-07	0.56513	0.638466	0.496	0.247	0.00116097	Melanocyte
BOD1L1	4.25111e-07	0.5649	0.682189	0.414	0.27	0.00127533	Melanocyte
FXYD5	4.88824e-07	0.435442	1.71215	0.323	0.233	0.00146647	Melanocyte
SELENOK	5.97234e-07	0.564063	0.274596	0.471	0.344	0.0017917	Melanocyte
ZFAND5	6.81565e-07	0.563735	0.907896	0.483	0.353	0.00204469	Melanocyte
EPC1	7.61621e-07	0.563458	1.07717	0.424	0.311	0.00228486	Melanocyte
P2RX7	9.91362e-07	0.437204	0.423824	0.368	0.235	0.00297409	Melanocyte
DYNLL2	1.01752e-06	0.56273	0.980235	0.466	0.285	0.00305256	Melanocyte
ETNK1	1.17083e-06	0.562374	0.352974	0.37	0.266	0.00351249	Melanocyte
PYCARD	1.54857e-06	0.56166	0.270086	0.435	0.323	0.00464571	Melanocyte
ARMC9	1.61561e-06	0.438449	1.4057	0.372	0.304	0.00484683	Melanocyte
PRSS23	1.67827e-06	0.561453	0.255016	0.441	0.208	0.0050348	Melanocyte
PDIA3	2.14398e-06	0.560819	0.656933	0.454	0.351	0.00643194	Melanocyte
TMEM147	3.45783e-06	0.559564	2.25921	0.498	0.318	0.0103735	Melanocyte
MTRNR2L8	3.78421e-06	0.559325	0.825039	0.487	0.359	0.0113526	Melanocyte
NME4	3.80538e-06	0.44069	0.550582	0.321	0.228	0.0114162	Melanocyte
SND1	4.09819e-06	0.559112	0.638771	0.347	0.277	0.0122946	Melanocyte
CD44	4.15545e-06	0.559075	0.677252	0.464	0.373	0.0124663	Melanocyte
DYNC1LI2	4.57475e-06	0.558818	1.31486	0.437	0.288	0.0137242	Melanocyte
SPTBN1	6.28777e-06	0.557959	0.542195	0.5	0.307	0.0188633	Melanocyte
BBX	7.77856e-06	0.557378	0.907252	0.447	0.258	0.0233357	Melanocyte
KIAA0930	9.56567e-06	0.556808	0.260002	0.45	0.295	0.028697	Melanocyte
CCDC66	9.63705e-06	0.443213	1.06322	0.29	0.228	0.0289112	Melanocyte
RRBP1	1.0589e-05	0.556526	0.399254	0.431	0.283	0.0317671	Melanocyte
SLC43A3	1.38182e-05	0.444219	1.99668	0.288	0.219	0.0414547	Melanocyte
ST3GAL5	1.41255e-05	0.444281	0.550092	0.37	0.27	0.0423766	Melanocyte
CAPN2	1.45531e-05	0.555635	0.369918	0.399	0.253	0.0436593	Melanocyte
LARP7	1.63041e-05	0.555313	0.369131	0.38	0.262	0.0489124	Melanocyte
SIRPA	2.21522e-05	0.445563	0.959875	0.324	0.223	0.0664566	Melanocyte
RB1	2.41471e-05	0.554188	1.02312	0.452	0.241	0.0724413	Melanocyte
GNPTAB	2.61041e-05	0.553963	0.733019	0.485	0.249	0.0783124	Melanocyte
FYN	2.72715e-05	0.553835	1.64209	0.485	0.234	0.0818144	Melanocyte
MPZL1	2.88629e-05	0.55367	2.06855	0.317	0.262	0.0865887	Melanocyte
MAP3K20	3.32298e-05	0.553258	0.255375	0.414	0.253	0.0996893	Melanocyte
VEPH1	3.59735e-05	0.553024	1.07441	0.517	0.213	0.10792	Melanocyte
NECTIN2	8.03822e-05	0.449397	2.87311	0.164	0.274	0.241147	Melanocyte
TGFB1I1	8.15045e-05	0.550561	0.571745	0.473	0.258	0.244514	Melanocyte
FSCN1	8.17219e-05	0.550552	0.352634	0.487	0.307	0.245166	Melanocyte
HEXA	9.65169e-05	0.449962	0.379704	0.366	0.236	0.289551	Melanocyte
CCDC107	0.000101861	0.45013	0.536592	0.338	0.264	0.305582	Melanocyte
ERICH1	0.000112379	0.549563	0.725321	0.49	0.259	0.337138	Melanocyte
TYW3	0.000114771	0.549497	2.52307	0.326	0.244	0.344313	Melanocyte
FCGRT	0.000144632	0.548766	0.763569	0.483	0.299	0.433897	Melanocyte
C9orf3	0.000154583	0.548554	1.09682	0.508	0.324	0.463749	Melanocyte
NINJ1	0.000159002	0.548464	0.350848	0.443	0.285	0.477006	Melanocyte
MARCKS	0.000166558	0.548316	0.456423	0.519	0.433	0.499675	Melanocyte
FAM213A	0.000185607	0.547967	3.24924	0.286	0.336	0.55682	Melanocyte
ARMCX1	0.000186492	0.452048	1.28418	0.315	0.209	0.559477	Melanocyte
CTSB	0.000186589	0.54795	0.284603	0.479	0.285	0.559768	Melanocyte
GPX8	0.00020194	0.547694	1.38562	0.464	0.231	0.605819	Melanocyte
RETSAT	0.000241464	0.547111	0.460297	0.485	0.299	0.724393	Melanocyte
HPS4	0.000354666	0.454165	0.648342	0.328	0.235	1	Melanocyte
FDFT1	0.000388754	0.545526	0.438834	0.471	0.289	1	Melanocyte
LRRN4CL	0.000401201	0.454581	1.31518	0.361	0.238	1	Melanocyte
TNFRSF14	0.000463183	0.45507	0.338558	0.368	0.215	1	Melanocyte
ESRRA	0.000647874	0.45623	0.302645	0.227	0.239	1	Melanocyte
CHADL	0.000713175	0.456568	1.23845	0.395	0.22	1	Melanocyte
SIGIRR	0.00078605	0.543088	1.40515	0.485	0.194	1	Melanocyte
ODC1	0.000855441	0.542787	0.297712	0.294	0.296	1	Melanocyte
ROCK1	0.000879514	0.542688	0.94004	0.431	0.274	1	Melanocyte
SEL1L	0.000901595	0.542599	0.860384	0.408	0.248	1	Melanocyte
DDX6	0.000950459	0.54241	0.263215	0.359	0.312	1	Melanocyte
INO80D	0.0014442	0.540881	0.301352	0.273	0.231	1	Melanocyte
ATP6V1B2	0.00209043	0.539488	1.11773	0.462	0.228	1	Melanocyte
ARID1B	0.00210207	0.539466	0.543961	0.437	0.329	1	Melanocyte
CLIP1	0.00214267	0.539393	0.394578	0.378	0.314	1	Melanocyte
ASXL1	0.00259035	0.53866	0.36203	0.433	0.229	1	Melanocyte
GLMP	0.00298288	0.461893	0.320629	0.384	0.221	1	Melanocyte
CBX3	0.00304555	0.538025	1.47368	0.408	0.314	1	Melanocyte
LRRFIP1	0.00319238	0.537839	1.29122	0.431	0.345	1	Melanocyte
REEP5	0.00343743	0.537544	0.26865	0.389	0.348	1	Melanocyte
SLC16A1	0.00438478	0.536562	0.271065	0.471	0.321	1	Melanocyte
CCDC14	0.00490383	0.536102	1.87705	0.345	0.229	1	Melanocyte
KCNAB2	0.00636115	0.464985	2.14357	0.412	0.187	1	Melanocyte
STAM	0.00671094	0.534788	0.298238	0.427	0.23	1	Melanocyte
WARS	0.00723944	0.534464	0.774657	0.401	0.197	1	Melanocyte
STAT2	0.00799199	0.534038	0.707368	0.378	0.253	1	Melanocyte
CTNNB1	0.00813943	0.466041	0.514218	0.344	0.36	1	Melanocyte
MCM3	0.00843601	0.533803	2.42207	0.347	0.265	1	Melanocyte
PGAM1	0.00934097	0.533357	1.88896	0.357	0.301	1	Melanocyte
CHMP1B	0.00937567	0.46666	0.350297	0.294	0.342	1	Melanocyte
KRT2	0	0.972195	5.22305	0.988	0.216	0	SupBasal 2
KRTDAP	0	0.958709	7.46311	0.977	0.277	0	SupBasal 2
FABP5	0	0.952844	6.83753	0.964	0.264	0	SupBasal 2
DMKN	0	0.946905	6.89929	0.982	0.333	0	SupBasal 2
CALML5	0	0.945296	6.97617	0.962	0.247	0	SupBasal 2
KRT10	0	0.938762	4.21775	0.982	0.325	0	SupBasal 2
SPINK5	0	0.935251	4.56931	0.941	0.221	0	SupBasal 2
TMEM45A	0	0.902904	6.31266	0.921	0.285	0	SupBasal 2
PERP	0	0.9029	4.25809	0.938	0.382	0	SupBasal 2
HOPX	0	0.887664	10.08	0.874	0.282	0	SupBasal 2
HSPB1	0	0.861173	3.91312	0.897	0.415	0	SupBasal 2
LY6G6C	0	0.854455	5.24589	0.836	0.213	0	SupBasal 2
SBSN	0	0.843669	6.35595	0.824	0.245	0	SupBasal 2
LYPD3	0	0.826356	4.3755	0.85	0.33	0	SupBasal 2
CSTA	0	0.826058	7.75527	0.802	0.269	0	SupBasal 2
LGALS7B	0	0.824588	4.04309	0.872	0.353	0	SupBasal 2
DYNLL1	0	0.819439	2.22268	0.85	0.407	0	SupBasal 2
SULT2B1	0	0.816499	8.02319	0.772	0.182	0	SupBasal 2
KLK7	1.16353e-303	0.811329	4.3289	0.764	0.19	3.49059e-300	SupBasal 2
DGAT2	5.87703e-303	0.810965	6.55157	0.736	0.167	1.76311e-299	SupBasal 2
DSG1	1.26813e-295	0.807151	4.18228	0.806	0.31	3.8044e-292	SupBasal 2
TACSTD2	7.68231e-295	0.806741	1.44333	0.846	0.378	2.30469e-291	SupBasal 2
SQLE	6.91148e-292	0.805189	5.85762	0.754	0.222	2.07344e-288	SupBasal 2
SCEL	1.46875e-291	0.805016	4.99497	0.764	0.207	4.40625e-288	SupBasal 2
CLIC3	1.45494e-286	0.802372	6.31597	0.725	0.161	4.36483e-283	SupBasal 2
CPM	1.3773e-276	0.797022	5.63082	0.696	0.192	4.13189e-273	SupBasal 2
GAN	7.14005e-273	0.795004	6.41026	0.754	0.245	2.14201e-269	SupBasal 2
CNFN	3.29396e-271	0.794096	7.19722	0.66	0.132	9.88187e-268	SupBasal 2
TMEM99	2.15662e-267	0.792003	6.21509	0.695	0.146	6.46987e-264	SupBasal 2
SLPI	3.81552e-265	0.790763	4.33185	0.784	0.319	1.14466e-261	SupBasal 2
BLMH	1.44429e-249	0.782021	7.85216	0.663	0.149	4.33287e-246	SupBasal 2
CD55	1.92865e-249	0.781949	3.52296	0.794	0.336	5.78595e-246	SupBasal 2
DSC1	1.36565e-245	0.779746	4.1094	0.732	0.212	4.09696e-242	SupBasal 2
POF1B	2.12924e-241	0.777327	7.19446	0.666	0.137	6.38772e-238	SupBasal 2
TPRG1	1.53883e-235	0.77391	6.27801	0.646	0.165	4.61648e-232	SupBasal 2
LGALSL	2.46544e-233	0.772613	3.3434	0.756	0.31	7.39632e-230	SupBasal 2
EMP2	1.70291e-224	0.767352	2.91457	0.785	0.381	5.10873e-221	SupBasal 2
TM7SF2	1.0278e-220	0.765069	6.2621	0.635	0.171	3.08341e-217	SupBasal 2
GLTP	8.29959e-218	0.763301	5.13948	0.72	0.296	2.48988e-214	SupBasal 2
NCCRP1	2.32733e-217	0.763027	6.07965	0.637	0.161	6.98199e-214	SupBasal 2
TUBA4A	9.88652e-210	0.758325	4.45532	0.699	0.284	2.96596e-206	SupBasal 2
MSMO1	2.201e-199	0.751806	4.58968	0.701	0.261	6.60301e-196	SupBasal 2
SDR16C5	1.57173e-195	0.749335	4.97588	0.666	0.218	4.71519e-192	SupBasal 2
ELOVL4	9.08615e-195	0.748843	4.79827	0.678	0.195	2.72584e-191	SupBasal 2
LAMTOR4	4.31634e-189	0.74515	3.02164	0.725	0.353	1.2949e-185	SupBasal 2
MBOAT2	1.15507e-187	0.744213	3.89997	0.575	0.195	3.46522e-184	SupBasal 2
F3	3.50981e-180	0.739239	6.65362	0.583	0.203	1.05294e-176	SupBasal 2
EPPK1	3.70951e-179	0.73855	3.31407	0.643	0.192	1.11285e-175	SupBasal 2
KLK11	4.53898e-176	0.736462	5.16373	0.641	0.209	1.3617e-172	SupBasal 2
FGFBP1	1.1668e-168	0.731372	2.16509	0.725	0.344	3.5004e-165	SupBasal 2
CCSAP	5.44499e-168	0.730907	2.69765	0.582	0.221	1.6335e-164	SupBasal 2
SCD	6.70502e-168	0.730844	1.31201	0.445	0.16	2.01151e-164	SupBasal 2
SERPINB2	1.07788e-166	0.730003	3.4067	0.742	0.303	3.23363e-163	SupBasal 2
CEBPA	2.76157e-164	0.728315	3.61673	0.642	0.232	8.2847e-161	SupBasal 2
METRNL	1.28426e-159	0.725007	4.70498	0.654	0.266	3.85279e-156	SupBasal 2
CLDN1	1.3131e-152	0.719945	1.60696	0.73	0.337	3.93929e-149	SupBasal 2
TUBB4B	1.08921e-149	0.717803	2.09869	0.745	0.425	3.26764e-146	SupBasal 2
SH3KBP1	1.20972e-143	0.713298	5.38289	0.497	0.188	3.62916e-140	SupBasal 2
C3orf52	6.86926e-143	0.71273	4.63227	0.623	0.188	2.06078e-139	SupBasal 2
CEBPB	8.47707e-142	0.711904	1.77874	0.722	0.398	2.54312e-138	SupBasal 2
MAL2	5.31247e-139	0.709773	1.87886	0.637	0.273	1.59374e-135	SupBasal 2
CSNK2B	6.73154e-139	0.709695	5.27371	0.643	0.325	2.01946e-135	SupBasal 2
C5orf46	4.00072e-138	0.709101	5.86111	0.459	0.17	1.20022e-134	SupBasal 2
RDH12	2.43086e-133	0.705394	3.70936	0.584	0.15	7.29258e-130	SupBasal 2
DEGS2	1.01622e-131	0.704122	4.82243	0.608	0.205	3.04865e-128	SupBasal 2
KLK5	5.33016e-131	0.703555	2.17782	0.637	0.293	1.59905e-127	SupBasal 2
HMGCR	2.34285e-129	0.702255	3.6645	0.556	0.218	7.02855e-126	SupBasal 2
TUBA1C	1.3636e-128	0.701647	1.98643	0.681	0.369	4.09079e-125	SupBasal 2
PRDM1	9.75818e-128	0.700965	1.99102	0.623	0.244	2.92745e-124	SupBasal 2
ELOVL7	1.82657e-124	0.698333	4.12395	0.544	0.179	5.47972e-121	SupBasal 2
CTNNBIP1	2.05193e-120	0.695026	3.19447	0.636	0.291	6.15578e-117	SupBasal 2
JUP	2.29911e-118	0.693331	1.87615	0.667	0.362	6.89733e-115	SupBasal 2
PDZK1IP1	1.19364e-117	0.692736	6.4825	0.574	0.221	3.58093e-114	SupBasal 2
SFN	8.59705e-116	0.691183	0.783897	0.721	0.429	2.57911e-112	SupBasal 2
MUC15	2.14416e-115	0.690849	1.79563	0.548	0.179	6.43247e-112	SupBasal 2
MYH14	3.1e-115	0.690714	3.83131	0.543	0.226	9.29999e-112	SupBasal 2
UBR4	3.90969e-114	0.689785	3.6136	0.593	0.259	1.17291e-110	SupBasal 2
KLK1	4.26308e-114	0.689753	5.32716	0.619	0.256	1.27892e-110	SupBasal 2
TMEM40	6.86737e-110	0.68616	2.31484	0.627	0.247	2.06021e-106	SupBasal 2
RNF39	5.42573e-108	0.684516	2.10676	0.544	0.198	1.62772e-104	SupBasal 2
SLC16A10	8.40317e-107	0.683478	3.16087	0.561	0.206	2.52095e-103	SupBasal 2
AVPI1	9.32988e-106	0.682561	4.61204	0.59	0.29	2.79896e-102	SupBasal 2
KCNK1	1.81929e-102	0.679645	2.31794	0.533	0.188	5.45788e-99	SupBasal 2
RHOD	4.9245e-102	0.679258	3.91704	0.579	0.242	1.47735e-98	SupBasal 2
SERPINB5	3.22191e-101	0.678526	1.90479	0.656	0.34	9.66573e-98	SupBasal 2
HMGCS1	1.09974e-99	0.677142	2.98431	0.609	0.305	3.29921e-96	SupBasal 2
SDCBP2	7.74273e-98	0.67546	4.12961	0.562	0.225	2.32282e-94	SupBasal 2
PHLDA2	3.12933e-97	0.674904	2.06451	0.676	0.383	9.38799e-94	SupBasal 2
ELOVL1	2.87639e-94	0.672164	5.44089	0.534	0.276	8.62918e-91	SupBasal 2
DHCR24	6.26377e-94	0.671848	5.06905	0.571	0.259	1.87913e-90	SupBasal 2
RORA	7.27951e-94	0.671787	5.38472	0.608	0.317	2.18385e-90	SupBasal 2
KRT23	2.62247e-93	0.671266	3.08479	0.514	0.256	7.86742e-90	SupBasal 2
CLTB	5.7269e-93	0.670948	1.58498	0.653	0.384	1.71807e-89	SupBasal 2
DAPL1	2.03703e-92	0.67043	1.78261	0.6	0.283	6.1111e-89	SupBasal 2
CASP14	7.61543e-92	0.66989	5.19167	0.581	0.219	2.28463e-88	SupBasal 2
RAI14	8.25383e-92	0.669857	1.2424	0.438	0.189	2.47615e-88	SupBasal 2
GRHL1	1.39159e-91	0.669643	2.09502	0.508	0.222	4.17476e-88	SupBasal 2
WFDC5	9.47586e-90	0.6679	6.43253	0.503	0.176	2.84276e-86	SupBasal 2
BNIP3	4.3747e-88	0.666301	1.06183	0.469	0.229	1.31241e-84	SupBasal 2
CMTM6	1.43916e-87	0.665802	4.67931	0.524	0.272	4.31747e-84	SupBasal 2
KRT80	3.38512e-87	0.665442	2.48544	0.529	0.186	1.01554e-83	SupBasal 2
DHCR7	1.75513e-85	0.66377	3.27362	0.426	0.225	5.26538e-82	SupBasal 2
RARG	2.71175e-85	0.663585	2.35908	0.538	0.255	8.13526e-82	SupBasal 2
RAB25	1.68257e-83	0.661817	2.63854	0.607	0.329	5.0477e-80	SupBasal 2
EVPL	3.73428e-82	0.660477	4.23342	0.515	0.242	1.12028e-78	SupBasal 2
PKP1	1.82817e-81	0.659786	1.12055	0.623	0.336	5.4845e-78	SupBasal 2
VAT1	2.6799e-79	0.657596	5.22491	0.446	0.216	8.03971e-76	SupBasal 2
ALDH3B2	2.87831e-79	0.657565	4.10795	0.485	0.22	8.63492e-76	SupBasal 2
RNH1	3.94698e-79	0.657425	1.50979	0.637	0.393	1.18409e-75	SupBasal 2
EPS8L1	1.33947e-78	0.656883	2.80298	0.351	0.188	4.01842e-75	SupBasal 2
ATP11B	1.27402e-77	0.65588	2.59929	0.497	0.228	3.82206e-74	SupBasal 2
DLX5	2.33645e-77	0.655609	2.63644	0.535	0.224	7.00934e-74	SupBasal 2
KIF21A	1.83984e-76	0.654682	2.47337	0.507	0.224	5.51953e-73	SupBasal 2
PDLIM2	3.39804e-75	0.653363	5.48016	0.505	0.261	1.01941e-71	SupBasal 2
SMIM5	1.86958e-74	0.652587	4.61015	0.479	0.19	5.60873e-71	SupBasal 2
TUBA1A	6.69867e-74	0.652003	1.22357	0.514	0.284	2.0096e-70	SupBasal 2
CHP2	1.27807e-73	0.651707	1.59747	0.479	0.183	3.83421e-70	SupBasal 2
DBI	2.2061e-73	0.651456	0.86274	0.615	0.371	6.61831e-70	SupBasal 2
UGCG	2.82383e-73	0.651342	1.83539	0.509	0.248	8.47148e-70	SupBasal 2
GGH	2.39747e-72	0.650355	4.55905	0.542	0.213	7.1924e-69	SupBasal 2
[truncated: 3,138 more rows]

## Sheet: Fibroblast
Gene	p_val	auc	avg_log2FC	pct.1	pct.2	p_val_adj	cluster
PTPRC	0	0.679271	1.60889	0.384	0.152	0	Fib1
ACAP1	0	0.659869	0.592615	0.442	0.222	0	Fib1
CD37	0	0.649809	4.91512	0.354	0.169	0	Fib1
AC025164.1	0	0.632903	0.589116	0.415	0.219	0	Fib1
CLEC2D	0	0.626545	0.332215	0.37	0.204	0	Fib1
ANKRD44	6.08309e-303	0.621069	1.18255	0.404	0.241	1.82493e-299	Fib1
NR2F1	7.07376e-298	0.620046	2.28496	0.484	0.314	2.12213e-294	Fib1
BTG1	4.71008e-296	0.619675	2.10652	0.44	0.306	1.41303e-292	Fib1
ZNF331	9.8042e-293	0.618997	0.853621	0.338	0.231	2.94126e-289	Fib1
DNAJB1	8.1142e-291	0.618604	0.280361	0.439	0.317	2.43426e-287	Fib1
COTL1	1.40244e-288	0.618143	1.16874	0.362	0.233	4.20733e-285	Fib1
MME	2.11548e-282	0.616862	1.50431	0.432	0.319	6.34645e-279	Fib1
POU3F1	1.20044e-276	0.615656	0.661565	0.418	0.258	3.60132e-273	Fib1
PMAIP1	6.47692e-271	0.614442	0.420774	0.357	0.208	1.94308e-267	Fib1
MICALL2	9.19321e-240	0.607606	1.9578	0.389	0.286	2.75796e-236	Fib1
TSPYL2	2.26119e-233	0.606149	0.260201	0.334	0.244	6.78358e-230	Fib1
JMY	3.67193e-221	0.603309	0.309506	0.379	0.265	1.10158e-217	Fib1
BCL11B	5.19277e-218	0.602563	3.59292	0.324	0.206	1.55783e-214	Fib1
REL	1.16682e-209	0.60056	0.347955	0.391	0.286	3.50045e-206	Fib1
AL135925.1	4.23259e-201	0.598465	1.28461	0.47	0.334	1.26978e-197	Fib1
RDH5	8.46479e-196	0.597144	0.556903	0.384	0.293	2.53944e-192	Fib1
TTN	2.22973e-193	0.596536	0.504469	0.386	0.22	6.68919e-190	Fib1
HERC5	2.71648e-193	0.596514	0.364019	0.363	0.267	8.14945e-190	Fib1
GTDC1	1.57875e-191	0.596068	3.22756	0.412	0.303	4.73626e-188	Fib1
HS3ST6	4.32762e-188	0.595192	0.656043	0.256	0.284	1.29829e-184	Fib1
FRMD6-AS1	5.12494e-188	0.595173	2.4102	0.354	0.281	1.53748e-184	Fib1
ATP2B1-AS1	1.087e-180	0.593279	3.80558	0.367	0.271	3.26101e-177	Fib1
GPSM1	2.76108e-177	0.592386	0.671069	0.322	0.276	8.28324e-174	Fib1
FIGN	3.06826e-177	0.592374	0.59916	0.394	0.316	9.20479e-174	Fib1
CNOT6L	1.53618e-174	0.591659	0.900043	0.338	0.258	4.60854e-171	Fib1
PAXBP1	1.89476e-174	0.591635	2.0401	0.398	0.283	5.68429e-171	Fib1
AC016831.5	6.45561e-170	0.590423	0.676237	0.329	0.252	1.93668e-166	Fib1
CDC42SE2	1.35785e-169	0.590336	1.29282	0.356	0.233	4.07354e-166	Fib1
HCG18	9.32164e-166	0.589295	0.347059	0.352	0.25	2.79649e-162	Fib1
TNFSF14	9.76898e-165	0.589017	1.013	0.253	0.228	2.93069e-161	Fib1
ANKRD36	1.70575e-162	0.588401	0.828123	0.382	0.29	5.11724e-159	Fib1
HLA-DQB1	5.24612e-162	0.588267	0.475954	0.326	0.204	1.57384e-158	Fib1
AL450998.2	4.92699e-160	0.587721	1.76468	0.4	0.3	1.4781e-156	Fib1
ZMAT1	1.36608e-155	0.586479	2.95405	0.391	0.304	4.09825e-152	Fib1
TTC39C	3.02254e-151	0.585246	0.429462	0.335	0.266	9.06763e-148	Fib1
COL8A2	1.0556e-149	0.584804	0.60902	0.405	0.32	3.1668e-146	Fib1
DDIT3	3.99236e-148	0.58435	0.257818	0.414	0.329	1.19771e-144	Fib1
ZNF91	3.04578e-145	0.583514	3.2712	0.41	0.301	9.13734e-142	Fib1
PCDHB16	7.70494e-144	0.583104	1.55961	0.361	0.314	2.31148e-140	Fib1
RETREG1	1.03458e-141	0.582478	0.66353	0.348	0.319	3.10375e-138	Fib1
SAT1	1.96641e-138	0.581504	0.316816	0.451	0.334	5.89922e-135	Fib1
ATP6V1E2	3.6369e-137	0.581125	0.523018	0.382	0.299	1.09107e-133	Fib1
HIST1H1C	3.19056e-134	0.580237	0.307479	0.389	0.282	9.57167e-131	Fib1
PTMA	4.73979e-133	0.579881	0.251762	0.488	0.387	1.42194e-129	Fib1
MTHFR	4.25866e-132	0.579589	3.51009	0.338	0.289	1.2776e-128	Fib1
MIR222HG	3.08906e-129	0.57871	0.740309	0.364	0.268	9.26719e-126	Fib1
RAB30-AS1	4.51083e-129	0.578659	0.396939	0.399	0.296	1.35325e-125	Fib1
HIST1H1E	8.5501e-129	0.578573	2.21332	0.314	0.239	2.56503e-125	Fib1
IRF8	2.03268e-127	0.578145	1.23867	0.245	0.268	6.09805e-124	Fib1
RASA2	3.04514e-126	0.577778	0.906549	0.408	0.315	9.13541e-123	Fib1
UBE2S	8.46588e-125	0.577325	1.04529	0.363	0.319	2.53976e-121	Fib1
PARP9	1.03379e-124	0.577298	1.46971	0.329	0.288	3.10138e-121	Fib1
MALAT1	2.42892e-124	0.577181	4.65163	0.49	0.394	7.28676e-121	Fib1
GBP3	5.14311e-123	0.576761	0.371296	0.326	0.297	1.54293e-119	Fib1
RLF	7.68456e-123	0.576706	0.274261	0.319	0.265	2.30537e-119	Fib1
CKS2	1.3871e-121	0.576306	3.26932	0.317	0.198	4.16131e-118	Fib1
ECHDC2	2.27857e-121	0.576238	0.445007	0.346	0.298	6.83571e-118	Fib1
PLK3	2.28665e-121	0.576237	1.43957	0.372	0.3	6.85994e-118	Fib1
CBX4	2.78115e-121	0.57621	0.337229	0.332	0.268	8.34345e-118	Fib1
FAM20C	5.56419e-120	0.575793	0.28985	0.283	0.289	1.66926e-116	Fib1
PGAP1	1.59391e-119	0.575646	3.72869	0.332	0.277	4.78173e-116	Fib1
MICU3	2.60632e-119	0.575577	0.324262	0.395	0.325	7.81897e-116	Fib1
NR4A3	1.44909e-118	0.575337	1.45156	0.315	0.224	4.34727e-115	Fib1
PIK3R3	3.113e-118	0.57523	1.64076	0.295	0.214	9.33901e-115	Fib1
POLR2J3.1	8.35124e-118	0.575091	0.68342	0.391	0.316	2.50537e-114	Fib1
TTC39B	1.9441e-117	0.574972	0.442458	0.354	0.292	5.8323e-114	Fib1
CD83	4.70346e-117	0.574847	0.476776	0.292	0.194	1.41104e-113	Fib1
CCDC84	7.38991e-116	0.574457	0.978655	0.398	0.306	2.21697e-112	Fib1
HBB	2.77402e-114	0.573941	0.548231	0.434	0.339	8.32207e-111	Fib1
CEMIP2	1.23483e-113	0.573727	1.9631	0.325	0.236	3.70448e-110	Fib1
YAF2	2.94501e-112	0.573271	0.878018	0.417	0.332	8.83504e-109	Fib1
SYNE2	1.299e-110	0.572723	1.81945	0.405	0.295	3.897e-107	Fib1
KHDC4	1.06058e-109	0.572417	3.36956	0.393	0.303	3.18173e-106	Fib1
TDRD3	1.9696e-109	0.572326	0.263109	0.378	0.305	5.90881e-106	Fib1
RAB3GAP2	3.50259e-109	0.572242	0.57143	0.401	0.319	1.05078e-105	Fib1
NUSAP1	7.73234e-109	0.572126	2.44653	0.276	0.157	2.3197e-105	Fib1
IFI44	4.67581e-108	0.571862	0.63548	0.351	0.286	1.40274e-104	Fib1
NXF1	8.60431e-108	0.571772	0.852362	0.349	0.291	2.58129e-104	Fib1
USP46	2.65146e-107	0.571606	2.96604	0.332	0.286	7.95439e-104	Fib1
ANGPTL4	1.29258e-106	0.571372	0.653688	0.288	0.268	3.87773e-103	Fib1
HMGB2	3.11228e-106	0.571242	4.75077	0.373	0.305	9.33684e-103	Fib1
ZC3H8	1.70575e-102	0.569953	0.708133	0.333	0.273	5.11725e-99	Fib1
PLEKHH2	3.10222e-102	0.569863	0.907392	0.391	0.348	9.30666e-99	Fib1
METTL14	3.43079e-101	0.569498	3.99319	0.336	0.297	1.02924e-97	Fib1
SNRNP48	1.93104e-99	0.568883	0.966362	0.383	0.308	5.79311e-96	Fib1
CCDC14	3.76093e-99	0.568781	0.370254	0.335	0.3	1.12828e-95	Fib1
ZNF37A	9.16742e-99	0.568644	0.652388	0.37	0.317	2.75023e-95	Fib1
FOXO1	1.64821e-98	0.568553	1.49224	0.38	0.323	4.94462e-95	Fib1
PHACTR1	4.03086e-97	0.568059	0.834892	0.335	0.293	1.20926e-93	Fib1
CLK4	4.14311e-95	0.567336	0.89751	0.323	0.285	1.24293e-91	Fib1
IFIT1	7.66771e-95	0.567239	0.950533	0.268	0.274	2.30031e-91	Fib1
DCP2	3.13006e-94	0.567018	0.619306	0.325	0.277	9.39018e-91	Fib1
IVNS1ABP	9.90316e-94	0.566836	0.296341	0.33	0.259	2.97095e-90	Fib1
KIAA2026	3.42873e-93	0.566639	0.531486	0.382	0.323	1.02862e-89	Fib1
SECISBP2	1.18981e-92	0.566442	0.378731	0.359	0.302	3.56942e-89	Fib1
RALGAPA1	2.1304e-91	0.565981	0.524276	0.361	0.314	6.3912e-88	Fib1
SESN1	2.91083e-91	0.565931	1.30049	0.306	0.268	8.73248e-88	Fib1
NPAT	1.42384e-87	0.564556	0.471362	0.313	0.279	4.27152e-84	Fib1
RASSF5	2.00778e-87	0.564499	3.94748	0.267	0.247	6.02335e-84	Fib1
TNRC6C	1.0569e-86	0.564227	0.610022	0.397	0.338	3.1707e-83	Fib1
DOCK7	3.11952e-86	0.564049	0.330271	0.351	0.323	9.35856e-83	Fib1
ARL4A	6.66001e-85	0.563542	1.95818	0.343	0.281	1.998e-81	Fib1
FAR1	7.5327e-85	0.563521	0.75447	0.358	0.31	2.25981e-81	Fib1
FAM84A	1.00969e-83	0.563088	1.03619	0.331	0.259	3.02908e-80	Fib1
SOCS5	8.3685e-83	0.562733	0.340474	0.341	0.308	2.51055e-79	Fib1
RBM26	8.72696e-83	0.562726	0.416122	0.355	0.312	2.61809e-79	Fib1
POLR2A	3.74429e-82	0.56248	0.354635	0.345	0.32	1.12329e-78	Fib1
ZNF141	1.10713e-81	0.562297	1.38447	0.306	0.249	3.32138e-78	Fib1
TRAK2	1.3571e-81	0.562262	0.287373	0.358	0.303	4.0713e-78	Fib1
EML4	1.2512e-80	0.561884	0.529006	0.349	0.292	3.7536e-77	Fib1
KLF11	1.6799e-80	0.561834	0.891066	0.326	0.281	5.03971e-77	Fib1
RPL41	5.53395e-79	0.561234	0.436595	0.5	0.432	1.66018e-75	Fib1
CWF19L2	1.84582e-78	0.561026	0.427602	0.393	0.325	5.53747e-75	Fib1
BRD2	2.84461e-78	0.560951	0.619947	0.449	0.391	8.53382e-75	Fib1
JPT1	2.87245e-78	0.56095	2.23906	0.333	0.273	8.61736e-75	Fib1
RPS18	3.11842e-78	0.560935	0.279305	0.505	0.42	9.35527e-75	Fib1
ERICH1	8.90439e-78	0.560753	0.461817	0.354	0.303	2.67132e-74	Fib1
NEAT1	1.32092e-77	0.560685	1.74263	0.5	0.415	3.96275e-74	Fib1
MTR	1.60987e-77	0.56065	0.492273	0.338	0.311	4.82962e-74	Fib1
BAZ1A	4.8561e-77	0.560458	2.40116	0.379	0.329	1.45683e-73	Fib1
RPS27	5.73437e-77	0.560429	0.327468	0.474	0.395	1.72031e-73	Fib1
SNED1	6.88937e-77	0.560396	5.23167	0.321	0.349	2.06681e-73	Fib1
ZC3HAV1	1.63189e-76	0.560246	1.13893	0.351	0.323	4.89566e-73	Fib1
TAF15	7.60076e-76	0.559975	0.537279	0.363	0.311	2.28023e-72	Fib1
ADAMTS4	1.14776e-75	0.559903	0.804661	0.301	0.256	3.44328e-72	Fib1
NFATC3	1.62602e-75	0.559841	0.508412	0.359	0.295	4.87805e-72	Fib1
JAK2	1.73076e-75	0.55983	2.5023	0.269	0.251	5.19229e-72	Fib1
ETS1	4.37346e-75	0.559666	0.834334	0.377	0.302	1.31204e-71	Fib1
SP110	3.10824e-74	0.559318	0.299074	0.313	0.299	9.32471e-71	Fib1
ANKRD37	5.74076e-74	0.559209	0.452653	0.324	0.256	1.72223e-70	Fib1
TRIM13	3.84319e-73	0.558869	0.648253	0.304	0.287	1.15296e-69	Fib1
SUGP2	1.78419e-72	0.558593	0.5836	0.34	0.302	5.35258e-69	Fib1
SRSF7	2.20719e-72	0.558555	4.48507	0.443	0.374	6.62156e-69	Fib1
HSPA8	3.90887e-72	0.558451	2.17737	0.441	0.372	1.17266e-68	Fib1
RPLP1	7.85787e-72	0.558325	0.252888	0.478	0.415	2.35736e-68	Fib1
CNTLN	6.62471e-71	0.557938	0.398036	0.393	0.346	1.98741e-67	Fib1
EZH1	1.05382e-70	0.557853	0.6507	0.382	0.329	3.16145e-67	Fib1
SMAD3	1.19685e-70	0.55783	0.389657	0.382	0.351	3.59055e-67	Fib1
RNF169	2.49419e-70	0.557696	0.392495	0.27	0.262	7.48257e-67	Fib1
SHPRH	7.843e-70	0.557486	0.622727	0.351	0.308	2.3529e-66	Fib1
CYLD	2.32765e-69	0.557286	1.20263	0.377	0.326	6.98296e-66	Fib1
ZNF397	2.499e-69	0.557273	0.445342	0.31	0.281	7.497e-66	Fib1
CYCS	4.73835e-69	0.557155	1.39891	0.383	0.347	1.4215e-65	Fib1
CBLB	5.1746e-69	0.557138	0.509128	0.322	0.309	1.55238e-65	Fib1
NAP1L4	8.62283e-69	0.557044	0.369104	0.379	0.329	2.58685e-65	Fib1
NBEAL1	6.37942e-68	0.556672	1.69387	0.35	0.32	1.91383e-64	Fib1
ANKLE2	9.72677e-68	0.556594	1.07353	0.365	0.317	2.91803e-64	Fib1
DDI2	1.06515e-67	0.556577	0.590753	0.291	0.277	3.19544e-64	Fib1
MCC	1.29788e-67	0.55654	0.564894	0.331	0.298	3.89364e-64	Fib1
MAFB	1.01697e-66	0.556154	1.23273	0.446	0.406	3.05092e-63	Fib1
PLCG2	1.12313e-66	0.556136	1.14656	0.472	0.398	3.36938e-63	Fib1
USP15	1.27658e-66	0.556112	0.895397	0.352	0.326	3.82973e-63	Fib1
RANBP2	2.20228e-66	0.556009	0.931629	0.332	0.275	6.60685e-63	Fib1
NET1	1.31615e-65	0.555671	0.478234	0.298	0.279	3.94845e-62	Fib1
NUMB	1.02226e-64	0.555281	0.332581	0.388	0.342	3.06678e-61	Fib1
SMC4	1.03206e-64	0.555279	0.307926	0.289	0.246	3.09619e-61	Fib1
TMEM18	1.2453e-64	0.555243	0.795218	0.37	0.342	3.73591e-61	Fib1
PLEKHA1	6.03176e-64	0.554941	3.96326	0.356	0.314	1.80953e-60	Fib1
DDX39B	6.55294e-64	0.554925	0.850075	0.338	0.301	1.96588e-60	Fib1
TFAM	7.77521e-64	0.554892	0.684182	0.375	0.339	2.33256e-60	Fib1
AHI1	8.49388e-62	0.553982	0.621998	0.424	0.392	2.54816e-58	Fib1
CDC42BPA	2.011e-61	0.553814	0.921623	0.344	0.312	6.033e-58	Fib1
KDM2A	4.69477e-61	0.553647	0.35257	0.387	0.337	1.40843e-57	Fib1
PPP2R5C	1.04232e-60	0.55349	0.861106	0.347	0.315	3.12695e-57	Fib1
ZMYM2	1.09103e-60	0.553481	0.426407	0.366	0.339	3.2731e-57	Fib1
RICTOR	6.79485e-60	0.553119	0.713854	0.35	0.314	2.03845e-56	Fib1
ITGA5	8.29425e-60	0.553079	0.403786	0.365	0.34	2.48828e-56	Fib1
INTS6	9.12493e-60	0.55306	2.02424	0.386	0.354	2.73748e-56	Fib1
PPP4R3A	2.20184e-59	0.552885	0.536052	0.334	0.3	6.60551e-56	Fib1
AKT3	2.60676e-59	0.552851	0.528595	0.41	0.36	7.82029e-56	Fib1
RSRP1	1.10728e-58	0.552562	4.39156	0.437	0.386	3.32185e-55	Fib1
WDR60	1.60013e-58	0.552488	1.19102	0.372	0.348	4.80038e-55	Fib1
CCDC130	2.24848e-58	0.552419	0.521915	0.306	0.276	6.74544e-55	Fib1
COX19	4.60547e-58	0.552275	0.556638	0.272	0.259	1.38164e-54	Fib1
MX2	5.38589e-58	0.552243	0.619116	0.32	0.314	1.61577e-54	Fib1
SPG7	1.58433e-57	0.552025	1.19307	0.379	0.336	4.75299e-54	Fib1
KIF13A	1.83191e-57	0.551996	0.353257	0.343	0.32	5.49573e-54	Fib1
GON4L	9.69745e-57	0.551656	1.14885	0.309	0.297	2.90923e-53	Fib1
TLK1	1.69495e-56	0.551542	0.443209	0.347	0.31	5.08486e-53	Fib1
IRS2	2.51055e-56	0.551462	0.560064	0.34	0.323	7.53165e-53	Fib1
CCAR1	2.75268e-56	0.551443	0.272196	0.326	0.313	8.25805e-53	Fib1
SNAI2	2.22803e-55	0.551012	3.75069	0.322	0.345	6.6841e-52	Fib1
CISD1	4.15865e-55	0.550883	0.455101	0.312	0.313	1.2476e-51	Fib1
TET2	1.16595e-54	0.550669	0.471174	0.322	0.265	3.49786e-51	Fib1
PIM3	2.18726e-54	0.550538	0.355844	0.351	0.329	6.56177e-51	Fib1
PLXND1	2.52196e-54	0.550508	0.870668	0.328	0.3	7.56589e-51	Fib1
AGL	2.88432e-54	0.55048	0.294404	0.324	0.312	8.65297e-51	Fib1
TAF11	4.55866e-54	0.550384	0.560264	0.335	0.304	1.3676e-50	Fib1
ZNF292	5.52546e-54	0.550344	0.763434	0.392	0.37	1.65764e-50	Fib1
ANKRD29	1.29627e-53	0.550165	1.33602	0.31	0.231	3.88882e-50	Fib1
FUS	3.08364e-53	0.549983	0.418423	0.449	0.387	9.25091e-50	Fib1
KIAA1109	3.37977e-53	0.549963	0.314552	0.358	0.329	1.01393e-49	Fib1
HS6ST1	9.69847e-53	0.54974	0.78555	0.295	0.291	2.90954e-49	Fib1
SAMD1	1.13391e-52	0.549707	0.915753	0.33	0.313	3.40172e-49	Fib1
MSH6	4.84158e-52	0.549398	0.421064	0.347	0.311	1.45247e-48	Fib1
RDH10	8.23317e-52	0.549285	3.14201	0.334	0.297	2.46995e-48	Fib1
CPM	3.36944e-51	0.548982	2.8011	0.293	0.173	1.01083e-47	Fib1
CPLANE1	8.3387e-51	0.548787	0.28398	0.366	0.33	2.50161e-47	Fib1
ITSN2	1.57934e-50	0.548649	0.603048	0.329	0.283	4.73802e-47	Fib1
CREB1	2.00295e-50	0.548597	0.848131	0.342	0.329	6.00884e-47	Fib1
VPS13D	2.61309e-50	0.548539	0.881704	0.327	0.279	7.83928e-47	Fib1
INSIG1	3.44094e-50	0.548479	0.916403	0.33	0.302	1.03228e-46	Fib1
CEBPZ	4.91481e-50	0.548402	0.513	0.379	0.342	1.47444e-46	Fib1
EFNB2	6.76578e-50	0.548332	0.370202	0.269	0.274	2.02974e-46	Fib1
CDKN2AIP	7.37912e-50	0.548313	0.262029	0.311	0.294	2.21374e-46	Fib1
IRAK1	7.99928e-50	0.548296	0.511602	0.334	0.315	2.39978e-46	Fib1
LPIN1	2.38037e-49	0.548057	0.45609	0.279	0.264	7.14112e-46	Fib1
GSE1	4.08798e-49	0.547938	2.93742	0.308	0.276	1.22639e-45	Fib1
ZSWIM6	6.42642e-49	0.547839	0.339831	0.308	0.282	1.92793e-45	Fib1
WDFY2	2.86813e-48	0.547508	3.67395	0.356	0.329	8.6044e-45	Fib1
CMTR2	3.76578e-48	0.547447	0.460554	0.328	0.294	1.12973e-44	Fib1
HELZ	5.28611e-48	0.547372	0.793261	0.318	0.306	1.58583e-44	Fib1
TTC19	8.73019e-48	0.54726	4.45648	0.318	0.289	2.61906e-44	Fib1
RIF1	2.13026e-47	0.547061	1.79295	0.378	0.36	6.39079e-44	Fib1
AAK1	2.46152e-47	0.547029	0.617234	0.374	0.336	7.38456e-44	Fib1
PHLDA1	8.31281e-47	0.546755	2.49746	0.335	0.33	2.49384e-43	Fib1
C1orf35	8.5391e-47	0.546749	0.257911	0.338	0.315	2.56173e-43	Fib1
PTCD3	1.08315e-46	0.546695	0.303178	0.338	0.314	3.24944e-43	Fib1
ETV6	1.63345e-46	0.546602	1.39418	0.316	0.295	4.90034e-43	Fib1
TMA16	2.40009e-46	0.546515	1.8475	0.35	0.328	7.20027e-43	Fib1
DIXDC1	1.68206e-45	0.546072	0.582739	0.355	0.352	5.04617e-42	Fib1
RBM6	2.1971e-45	0.546011	4.63721	0.354	0.329	6.59131e-42	Fib1
CENPF	9.96344e-45	0.545663	0.262448	0.329	0.25	2.98903e-41	Fib1
NFKB2	1.46222e-44	0.545575	0.347792	0.324	0.312	4.38666e-41	Fib1
CLOCK	1.71623e-43	0.545002	0.259813	0.298	0.293	5.14868e-40	Fib1
GPATCH2L	2.80959e-43	0.544886	0.443376	0.306	0.31	8.42877e-40	Fib1
MCM3	3.9497e-43	0.544806	0.50803	0.3	0.272	1.18491e-39	Fib1
NEO1	4.00931e-43	0.544803	0.38541	0.279	0.299	1.20279e-39	Fib1
USP1	1.15927e-42	0.544552	0.282236	0.352	0.339	3.47781e-39	Fib1
SMG1	4.00696e-42	0.544258	0.253107	0.37	0.331	1.20209e-38	Fib1
SGK1	4.96313e-42	0.544207	0.577132	0.392	0.332	1.48894e-38	Fib1
LCOR	5.30719e-42	0.544191	0.355797	0.363	0.329	1.59216e-38	Fib1
BHLHE40	9.96198e-42	0.544041	0.342012	0.352	0.336	2.98859e-38	Fib1
PCF11	1.77832e-41	0.543902	1.00061	0.348	0.329	5.33497e-38	Fib1
TSC22D2	1.99174e-41	0.543875	0.631556	0.318	0.302	5.97522e-38	Fib1
CALCRL	8.83967e-41	0.543516	0.535388	0.355	0.278	2.6519e-37	Fib1
NRDC	9.15389e-41	0.543507	4.40426	0.347	0.329	2.74617e-37	Fib1
MORC3	1.45722e-40	0.543394	0.271269	0.327	0.325	4.37166e-37	Fib1
UBE3A	2.10609e-40	0.543305	0.298153	0.373	0.367	6.31826e-37	Fib1
PPP1R10	9.40423e-40	0.54294	1.42058	0.371	0.35	2.82127e-36	Fib1
CAPN7	1.16096e-39	0.542888	0.575769	0.33	0.309	3.48287e-36	Fib1
RBM5	1.22114e-39	0.542875	0.252359	0.361	0.348	3.66341e-36	Fib1
RSBN1	1.53424e-39	0.542819	0.420802	0.307	0.315	4.60272e-36	Fib1
PHF11	4.11777e-39	0.542576	0.358957	0.333	0.332	1.23533e-35	Fib1
TOB2	6.30628e-39	0.54247	1.59273	0.32	0.325	1.89189e-35	Fib1
IDS	6.6347e-39	0.542458	4.81842	0.368	0.362	1.99041e-35	Fib1
SAP30	1.80588e-38	0.542209	0.991258	0.308	0.295	5.41765e-35	Fib1
NFIL3	2.42307e-38	0.542135	0.593156	0.319	0.328	7.26922e-35	Fib1
EBPL	1.01195e-37	0.541777	0.726686	0.333	0.327	3.03585e-34	Fib1
RPL22L1	1.41361e-37	0.541692	2.21531	0.374	0.362	4.24084e-34	Fib1
HNRNPL	1.49334e-37	0.541678	0.317307	0.376	0.367	4.48001e-34	Fib1
SLCO3A1	1.49987e-37	0.541677	0.853264	0.299	0.318	4.49962e-34	Fib1
MPHOSPH10	1.53259e-37	0.541672	0.993806	0.374	0.361	4.59777e-34	Fib1
H2AFZ	1.92915e-37	0.541614	1.8754	0.402	0.351	5.78744e-34	Fib1
VPS36	5.58106e-37	0.541344	0.461984	0.386	0.36	1.67432e-33	Fib1
MEF2C	6.60491e-37	0.541301	2.70926	0.365	0.3	1.98147e-33	Fib1
FGF7	2.15605e-36	0.540999	0.450532	0.403	0.423	6.46816e-33	Fib1
CD68	2.42593e-36	0.540968	3.20665	0.333	0.349	7.27779e-33	Fib1
SOD2	2.6906e-36	0.540942	1.30697	0.366	0.351	8.07181e-33	Fib1
KANSL1	5.66148e-36	0.54075	0.416209	0.372	0.367	1.69844e-32	Fib1
PDLIM3	8.11761e-36	0.540657	1.39414	0.35	0.329	2.43528e-32	Fib1
LUZP1	1.18637e-35	0.540559	1.30571	0.366	0.349	3.55912e-32	Fib1
RRP15	2.25184e-35	0.540392	0.92693	0.33	0.326	6.75553e-32	Fib1
EHBP1	2.26958e-35	0.54039	0.498449	0.368	0.36	6.80874e-32	Fib1
SETD2	4.16278e-35	0.540232	0.552209	0.359	0.336	1.24883e-31	Fib1
FBXW7	6.19962e-35	0.540127	0.361307	0.387	0.375	1.85989e-31	Fib1
CELF1	1.05553e-34	0.539987	0.897273	0.34	0.328	3.16658e-31	Fib1
YME1L1	1.73447e-34	0.539857	0.999359	0.361	0.356	5.20341e-31	Fib1
HNRNPU	2.64151e-34	0.539745	1.28948	0.433	0.393	7.92454e-31	Fib1
EMX2	4.3589e-34	0.539613	0.272647	0.291	0.329	1.30767e-30	Fib1
ADNP	5.02273e-34	0.539575	1.13012	0.34	0.326	1.50682e-30	Fib1
CYTOR	5.25011e-34	0.539563	3.03133	0.315	0.318	1.57503e-30	Fib1
FAM208B	1.31878e-33	0.539317	0.733666	0.308	0.311	3.95634e-30	Fib1
PLEKHG2	1.35398e-33	0.53931	0.504571	0.262	0.273	4.06194e-30	Fib1
SPEN	1.50874e-33	0.539281	0.685634	0.38	0.36	4.52621e-30	Fib1
MAP3K8	1.78441e-33	0.539236	0.251287	0.321	0.321	5.35322e-30	Fib1
CSNK2A1	6.14017e-33	0.538904	0.961588	0.352	0.352	1.84205e-29	Fib1
CRYBG3	1.2811e-32	0.538704	2.31047	0.34	0.331	3.84331e-29	Fib1
PER1	1.51714e-32	0.538658	0.27782	0.338	0.326	4.55141e-29	Fib1
SAMD4A	1.80443e-32	0.538611	3.08453	0.32	0.325	5.41329e-29	Fib1
ATXN3	2.99211e-32	0.538473	0.817095	0.356	0.342	8.97632e-29	Fib1
FNBP4	7.66432e-32	0.538215	1.1903	0.371	0.362	2.2993e-28	Fib1
SRGAP2	8.31714e-32	0.538193	0.257471	0.264	0.276	2.49514e-28	Fib1
BAG5	1.38372e-31	0.538052	0.294797	0.335	0.329	4.15116e-28	Fib1
KCNQ1OT1	1.54725e-31	0.538022	1.07332	0.36	0.365	4.64176e-28	Fib1
IER2	1.65542e-31	0.538003	0.730376	0.452	0.418	4.96627e-28	Fib1
KMT2E	2.65205e-31	0.537872	1.17026	0.433	0.402	7.95614e-28	Fib1
ATXN1	6.33645e-31	0.53763	0.284355	0.337	0.344	1.90094e-27	Fib1
SOS2	1.58189e-30	0.537373	1.22023	0.316	0.301	4.74566e-27	Fib1
UGCG	2.09886e-30	0.537294	0.427046	0.27	0.301	6.29658e-27	Fib1
TRIM22	4.04938e-30	0.537108	0.703452	0.314	0.322	1.21481e-26	Fib1
FAT1	1.08591e-29	0.536827	1.25533	0.365	0.345	3.25772e-26	Fib1
CYYR1	1.49135e-29	0.463263	0.273126	0.272	0.22	4.47404e-26	Fib1
NKTR	3.73729e-29	0.536473	0.923298	0.399	0.39	1.12119e-25	Fib1
EIF3J	5.50709e-29	0.536361	0.506148	0.371	0.347	1.65213e-25	Fib1
LDB2	6.61309e-29	0.536308	1.09891	0.33	0.347	1.98393e-25	Fib1
MYSM1	9.8674e-29	0.536192	0.298413	0.326	0.313	2.96022e-25	Fib1
YTHDC1	1.29178e-28	0.536114	0.782515	0.364	0.345	3.87534e-25	Fib1
FER	1.48896e-28	0.536073	0.374604	0.341	0.324	4.46688e-25	Fib1
MEF2A	1.61633e-28	0.536049	0.534163	0.402	0.392	4.849e-25	Fib1
PTPN2	4.60387e-28	0.535742	0.722824	0.269	0.274	1.38116e-24	Fib1
PHLDB1	6.77242e-28	0.535629	0.394213	0.371	0.372	2.03172e-24	Fib1
UBR2	1.07601e-27	0.535492	0.623999	0.36	0.346	3.22804e-24	Fib1
NCBP3	1.12245e-27	0.53548	0.698803	0.334	0.328	3.36735e-24	Fib1
IRX2	1.17119e-27	0.535467	0.417287	0.407	0.406	3.51357e-24	Fib1
ARHGAP5	1.27586e-27	0.535442	0.930878	0.354	0.351	3.82759e-24	Fib1
SNHG9	1.33529e-27	0.535428	0.492339	0.305	0.309	4.00586e-24	Fib1
ZFAND5	1.95122e-27	0.535315	0.736885	0.419	0.408	5.85365e-24	Fib1
KRTDAP	3.02575e-27	0.535185	0.689236	0.42	0.315	9.07724e-24	Fib1
TRPM7	3.04038e-27	0.535183	0.326635	0.304	0.305	9.12113e-24	Fib1
ADAM10	3.10516e-27	0.535177	1.26572	0.29	0.295	9.31548e-24	Fib1
TCAF1	3.68649e-27	0.535126	0.324537	0.287	0.319	1.10595e-23	Fib1
DPYSL3	5.14316e-27	0.535026	0.56636	0.351	0.37	1.54295e-23	Fib1
LMCD1	5.22415e-27	0.535021	0.447552	0.357	0.315	1.56724e-23	Fib1
TNRC6A	6.6769e-27	0.534948	0.788018	0.354	0.357	2.00307e-23	Fib1
GPATCH8	1.32606e-26	0.534741	0.311784	0.349	0.347	3.97818e-23	Fib1
WBP4	4.76192e-26	0.534352	0.345836	0.345	0.345	1.42858e-22	Fib1
RUFY3	1.51172e-25	0.533998	1.18923	0.386	0.372	4.53517e-22	Fib1
PYCARD	1.64219e-25	0.533972	0.631085	0.326	0.34	4.92658e-22	Fib1
RYK	2.62004e-25	0.533827	0.4236	0.372	0.372	7.86012e-22	Fib1
SERTAD1	4.02323e-25	0.533694	0.672418	0.368	0.374	1.20697e-21	Fib1
FKBP5	4.11873e-25	0.533687	0.938301	0.352	0.345	1.23562e-21	Fib1
PPP4R3B	9.27772e-25	0.533433	4.68558	0.316	0.316	2.78332e-21	Fib1
MRNIP	1.19953e-24	0.533352	2.51054	0.269	0.286	3.59859e-21	Fib1
THOC2	2.77805e-24	0.533087	0.44973	0.359	0.362	8.33415e-21	Fib1
CHD4	4.76931e-24	0.532915	0.435142	0.395	0.392	1.43079e-20	Fib1
TOB1	6.35767e-24	0.532823	3.23521	0.367	0.355	1.9073e-20	Fib1
CYP20A1	1.89995e-23	0.532472	0.473917	0.328	0.338	5.69986e-20	Fib1
NFYB	2.30997e-23	0.532409	0.390989	0.346	0.348	6.92991e-20	Fib1
PITPNC1	2.44017e-23	0.532391	0.352142	0.262	0.287	7.32051e-20	Fib1
TRIM69	3.29439e-23	0.532293	0.590137	0.261	0.284	9.88316e-20	Fib1
GTF3C1	4.96015e-23	0.53216	0.406095	0.334	0.319	1.48804e-19	Fib1
BOLA3	5.33874e-23	0.532136	0.83408	0.299	0.301	1.60162e-19	Fib1
SLC25A37	5.69783e-23	0.532115	3.66591	0.389	0.398	1.70935e-19	Fib1
XPO1	9.58938e-23	0.531945	0.318828	0.317	0.329	2.87681e-19	Fib1
CCNB1IP1	1.2534e-22	0.531857	0.426191	0.304	0.319	3.7602e-19	Fib1
NCL	4.36377e-22	0.531444	0.314662	0.429	0.408	1.30913e-18	Fib1
SKAP2	8.83175e-22	0.531208	0.405621	0.31	0.318	2.64952e-18	Fib1
RNF19A	2.05045e-21	0.530924	0.318677	0.358	0.367	6.15136e-18	Fib1
SMARCC1	2.32438e-21	0.530881	0.924283	0.298	0.293	6.97315e-18	Fib1
RBBP6	2.94996e-21	0.5308	3.58214	0.359	0.369	8.84987e-18	Fib1
NOP56	3.28378e-21	0.530764	0.6634	0.349	0.362	9.85135e-18	Fib1
OTUD6B-AS1	4.39323e-21	0.530664	4.45101	0.334	0.35	1.31797e-17	Fib1
TRA2A	5.2004e-21	0.530607	0.882529	0.372	0.365	1.56012e-17	Fib1
RBBP4	6.01529e-21	0.530557	1.69845	0.356	0.35	1.80459e-17	Fib1
NSA2	6.23454e-21	0.530545	0.253206	0.423	0.408	1.87036e-17	Fib1
RUNX1	7.39894e-21	0.530486	0.260761	0.306	0.317	2.21968e-17	Fib1
MITD1	1.00094e-20	0.530382	0.68828	0.278	0.301	3.00282e-17	Fib1
ABHD2	1.5981e-20	0.53022	0.619798	0.308	0.332	4.79431e-17	Fib1
ENG	1.82459e-20	0.530174	0.692169	0.267	0.303	5.47378e-17	Fib1
MYO9A	2.3316e-20	0.530089	0.290473	0.333	0.34	6.9948e-17	Fib1
CCDC82	2.92657e-20	0.53001	0.350067	0.331	0.353	8.77972e-17	Fib1
PTPN11	4.98365e-20	0.529823	0.361489	0.334	0.318	1.49509e-16	Fib1
MIDN	5.3936e-20	0.529796	1.21982	0.389	0.394	1.61808e-16	Fib1
PCM1	5.68106e-20	0.529777	0.810195	0.41	0.401	1.70432e-16	Fib1
ZNF644	6.36627e-20	0.529737	0.345535	0.347	0.347	1.90988e-16	Fib1
ATXN7L3B	1.11354e-19	0.52954	0.541013	0.343	0.367	3.34062e-16	Fib1
CDC40	1.84917e-19	0.52936	0.313276	0.322	0.349	5.54751e-16	Fib1
BOC	2.47376e-19	0.529256	3.06419	0.34	0.379	7.42127e-16	Fib1
TOR1AIP2	3.5317e-19	0.529128	0.527469	0.301	0.317	1.05951e-15	Fib1
SENP5	3.89099e-19	0.529093	0.325882	0.324	0.3	1.1673e-15	Fib1
MINDY2	5.91178e-19	0.528943	1.82308	0.293	0.329	1.77353e-15	Fib1
MAP2K3	6.67721e-19	0.528899	0.345225	0.305	0.323	2.00316e-15	Fib1
CCNL2	1.18429e-18	0.52869	4.12928	0.336	0.351	3.55286e-15	Fib1
VMP1	1.3972e-18	0.52863	3.94244	0.387	0.381	4.1916e-15	Fib1
NAV1	2.00649e-18	0.528498	3.8998	0.354	0.384	6.01948e-15	Fib1
GLS	1.16926e-17	0.527843	2.2513	0.379	0.368	3.50777e-14	Fib1
UBR4	1.74492e-17	0.527693	0.272998	0.295	0.31	5.23476e-14	Fib1
PRRC2B	2.76157e-17	0.527519	0.476413	0.364	0.376	8.2847e-14	Fib1
[truncated: 5,100 more rows]
