# Supplementary material for: CXCL9, CXCL10, and CCL19 synergistically recruit T lymphocytes to skin in lichen planus
Source: JCI Insight. 2024 Oct 22;9(20):e179899. doi: 10.1172/jci.insight.179899 (PMC11533982; doi:10.1172/jci.insight.179899)
Supplement: Supporting data values [file jciinsight-9-179899-s008.xlsx]

## Sheet: Figure 1E
	Figure 1E
	CD8 T1		CD8T2		Naive		Treg		T cell		Texh		NK		CD8Pro		CD4 CTL
	LESIONAL	NONLESIONAL	LESIONAL	NONLESIONAL	LESIONAL	NONLESIONAL	LESIONAL	NONLESIONAL	LESIONAL	NONLESIONAL	LESIONAL	NONLESIONAL	LESIONAL	NONLESIONAL	LESIONAL	NONLESIONAL	LESIONAL	NONLESIONAL
Patient 1	25.7327	26.5802	17.0395	18.1524	15.0665	15.8833	15.6113	8.75203	8.88302	17.6661	11.2524	8.75203	5.33311	2.91734	1.08148	1.2966	0.558969	0.025413
Patient 2	26.4591	16.1458	14.0078	11.9792	4.66926	4.6875	3.50195	2.08333	36.1868	44.2708	9.72763	12.5	1.55642	0.520833	3.89105	7.8125	0.0330907	0.0522661
Patient 3	20.5811	25.1309	18.8862	14.6597	12.3487	13.089	16.4649	10.4712	15.7385	20.4188	10.8959	9.42408	2.90557	5.75916	2.17918	1.04712	0.298022	0
Patient 4	13.4418	26.3158	19.2887	10.5263	12.4774	15.7895	13.8638	7.01754	19.5901	21.0526	14.6474	5.26316	2.89331	12.2807	3.79747	1.75439	0.0634697	0.0785855
Patient 5	21.1896		18.2156		8.92193		11.5242		26.0223		7.80669		3.71747		2.60223
Patient 6	20.4951	25.7143	18.1347	19.5918	16.0622	7.7551	12.6079	4.08163	17.0697	31.0204	11.6868	7.7551	2.10132	1.63265	1.84226	2.44898	0.192963	0
Patient 7	17.3806	17.6412	19.0054	22.4975	12.2107	12.0912	15.2634	10.109	19.2024	21.6056	8.22255	10.6046	7.33629	3.76611	1.37863	1.68484	0.829611	0.130527

## Sheet: Figure 3E
CCL19	CXCL9	CXCL9+CCL19	CXCL9+CCL19+CCR7
13.6038	5.12173	30.187
13.1258	7.52913	62.805
20.3528	5.13248	57.7278
9.59905	3.58494	23.6373	9.21284
7.60457	1.50055	12.7944	5.4475
9.07443	31.8514	40.9598	34.4538
1.58819	0.711356	5.59302	2.69218
2.68135	15.2407	64.6732	23.308
1.14296	0.962907	7.20907	1.84187
3.24024	3.18912	65.1828	0.586326
2.38469	1.98422	6.6963	3.03013
12.6398	37.0182	63.4473	30.4561

## Sheet: Figure 3 F
CCL19	CXCL9	CXCL9+CCL19	CXCL9+CCL19+CCR7
12.2052	5.70267	31.6415
19.9886	9.52896	107.36
15.6063	3.5566	40.7696
22.0397	5.14816	58.8901	20.1493
23.5581	2.67077	44.5048	15.703
39.2372	49.3401	165.103	96.4148
8.56227	0.975063	20.2152	7.43014
5.03312	26.467	190.276	56.2666
1.63963	0.78225	10.6967	2.41817
6.85858	8.58164	237.365	2.00423
5.57814	4.54163	19.2907	8.45313
19.5519	43.0707	117.892	52.3706

## Sheet: Figure 3G
CXCL10	CCL19	CXCL10+19	10+19+ccr7
6.49289	13.6038	44.7625
5.26341	13.1258	55.5627
9.42788	20.3528	37.9066
0.389018	1.39059	1.91615	0.558654
1.78711	9.01534	12.3979	3.76197
4.16717	20.8533	82.9769	34.6935
2.19297	46.7215	80.676	23.5389
0.784201	21.5353	48.3025	18.8239
6.09784	22.7955	26.3079	16.0599
1.49508	5.62062	7.79227	6.43211
Note: CCR7 antibody pre-incubation not performed in first 3 experiments.

## Sheet: Figure 3H
CXCL10	CCL19	CXCL10+19	CCR7
9.20813	12.2052	54.6728
6.19613	19.9886	97.642
4.78413	15.6063	21.781
0.942747	3.02927	4.71568	1.46797
1.98373	13.9605	16.2018	5.52673
2.41499	13.2251	86.4951	26.857
7.2943	85.5431	221.89	45.9118
1.13064	42.02	86.3687	29.7475
10.4537	52.2979	73.5095	25.1272
2.37808	10.3841	16.3809	10.7295
Note: CCR7 antibody pre-incubation not performed in first 3 experiments.

## Sheet: Figure 4E.
CXCL13	CCL19	CXCL13+19	13+19+ccr7
0.363691	7.45693	19.3314
1.13014	10.133	32.6007
0.0949429	1.39059	2.87451	2.16037
2.07591	9.01534	21.7012	8.35789
5.17299	20.8533	127.68	56.6839
12.5156	46.7215	63.9206	56.5423
0.883916	21.5353	21.5647	2.76625
5.17299	22.7955	22.5445	24.0042
2.47059	5.62062	19.8961	13.8095
Note: CCR7 antibody pre-incubation not performed in first 2 experiments.

## Sheet: Figure 4F.
CXCL13	CCL19	CXCL13+19	13+19+ccr7
0.276853	12.0472	19.3314
1.15864	28.6924	32.6007
0.154709	3.02927	6.81444	5.61908
1.431	13.9605	23.7009	10.9388
2.75302	13.2251	101.902	44.1221
18.0018	85.5431	121.885	115.36
1.0607	42.02	34.0722	3.90268
1.83108	52.2979	52.499	38.8682
	10.3841	34.4612	21.1031
Note: CCR7 antibody pre-incubation not performed in first 2 experiments.

## Sheet: Figure 5B
CD8-Naïve		CD4 CTL
LP	CTRL	LP	CTRL
1.63	11.18	4.36	0.3
0.25	11.13	1.15	0.29
0.19	7.66	4.2	0.27
3.03		0
5.48		5
9.93		1.29
2.81		1.47

## Sheet: Supplemental 1G
	Skin Frequency % of Lymphoid Cells
	CD8 T1		CD8T2		Naive		Treg		T cell		Texh		CD8Pro		CD4CTL
	LESIONAL	NONLESIONAL	LESIONAL	NONLESIONAL	LESIONAL	NONLESIONAL	LESIONAL	NONLESIONAL	LESIONAL	NONLESIONAL	LESIONAL	NONLESIONAL	LESIONAL	NONLESIONAL	LESIONAL	NONLESIONAL
Patient 1	26.8753	27.2879	17.7962	18.6356	15.7355	16.3062	16.3045	8.98502	9.27746	18.1364	11.752	8.98502	1.12951	1.33111	1.12951	0.332779
Patient 2	26.3566	15.6566	13.9535	11.6162	4.65116	4.54545	3.48837	2.0202	36.0465	42.9293	9.68992	12.1212	3.87597	7.57576	1.93798	3.53535
Patient 3	20.6311	26.6667	18.932	15.5556	12.3786	13.8889	16.5049	11.1111	15.7767	21.6667	10.9223	10	2.18447	1.11111	2.6699	0
Patient 4	13.7654	28.8462	19.7531	11.5385	12.7778	17.3077	14.1975	7.69231	20.0617	23.0769	15	5.76923	3.88889	1.92308	0.555556	3.84615
Patient 5	21.5909		18.5606		9.09091		11.7424		26.5152		7.95455		2.65152		1.89394
Patient 6	20.8309	26.1411	18.4318	19.917	16.3253	7.88382	12.8145	4.14938	17.3493	31.5353	11.8783	7.88382	1.87244	2.48963	0.497367	0
Patient 7	18.2523	18.1818	19.9586	23.1869	12.8232	12.4617	16.029	10.4188	20.1655	22.2676	8.63495	10.9295	1.44778	1.73647	2.68873	0.81716
